# Supplementary material for: Gene expression networks regulated by human personality
Source: Mol Psychiatry. 2024 Mar 4;29(7):2241–60. doi: 10.1038/s41380-024-02484-x (PMC11408262; doi:10.1038/s41380-024-02484-x)
Supplement: Supplementary file 8 — Supplementary Table S1 [file 41380_2024_2484_MOESM8_ESM.xlsx]

## Sheet: Sheet1
	Creative	Organize	Unregulated	Total
N	1500	1500	1500	4500
S	11443.8	11847	11242.6	34533.4
Mean	7.6292	7.898	7.4951	7.6741
S X2	92033.1	99655.5	88973.7	280662
variance	3.1523	4.0612	3.1421	3.4784
Std. Dev	1.7755	2.01512	1.7726	1.8651
Std.Err.	0.0458	0.052	0.0458	0.0278
Group x transcriptomic expression by ANOVA-multicomparissons T-test (all >0.05)
	SS	df	MS	F	p
personality groups	126.309	2	63.1545	198.97	0.001
Tukey HSD Test ;
		p value
Creative vs. Organized		p<0.01
Organized vs Unregulated		p<0.01
Creative vs. Unregulated		p<.0.01
