# Supplementary material for: Gene expression networks regulated by human personality
Source: Mol Psychiatry. 2024 Mar 4;29(7):2241–60. doi: 10.1038/s41380-024-02484-x (PMC11408262; doi:10.1038/s41380-024-02484-x)
Supplement: Supplementary file 9 — Supplementary Table S2 [file 41380_2024_2484_MOESM9_ESM.xlsx]

## Sheet: Sheet1
Table S2: Comparison of subjects and profiles groups for demographics. Statistical results are shown using ANOVA and t-tests for categorical vs numerical variables (rstatix package R). Statistical results are shown using chi-square test for categorical vs categorical variables. The source of the variability is between profile groups. Null hypothesis (H0): the row and the column variables of the c…
Profile type x age ANOVA Table (type II tests)
		DFn	DFd	F	p p<0.05	effect				network_type	variable	n	mean	sd
	Profile type	2	456	0.279	0.757	0.001				Creative	age	125	42.2	5.25
										Organized	age	241	41.9	5.05
Profile type x age multiple pairwise comparison										Unregulated	age	93	42.4	4.78
	group1	group2	null.value	estimate	conf.low	conf.high	p.adj	p.adj.signif
	Creative	Organized	0	-0.29	-1.6	1.02	0.861	ns
	Creative	Unregulated	0	0.123	-1.5	1.75	0.983	ns
	Organized	Unregulated	0	0.413	-1.04	1.86	0.781	ns
Profile type x Body mass index; kg/m2 (BMI11) ANOVA Table (type II tests)
		DFn	DFd	F	p p<0.05	effect				network_type	variable	n	mean	sd
	Profile type	2	455	0.871	0.419	0.004				Creative	BMI11	125	25.9	5.96
										Organized	BMI11	240	26.5	4.84
										Unregulated	BMI11	93	26.8	4.37
Pofile type x Body mass index; kg/m2 (BMI11) multiple pairwise comparison
	group1	group2	null.value	estimate	conf.low	conf.high	p.adj	p.adj.signif
	Creative	Organized	0	0.544	-0.774	1.86	0.596	ns
	Creative	Unregulated	0	0.886	-0.751	2.52	0.411	ns
	Organized	Unregulated	0	0.342	-1.12	1.8	0.846	ns
Observed counts of Pofile type x Gender
		female	male
	Creative	87	38
	Organized	115	126
	Unregulated	46	47
" Pearson's" Chi-squared test Pofile type x Gender
		contingency_table			Contribution in percentage				Relative contribution of each cell to the total Chi-square score
	X-squared	df	p-value			female	male
	16.848	2	0.0002196		Creative	33.287	39.124
					Organized	10.55	12.4
					Unregulated	2.132	2.506
