# Supplementary material for: Gene expression networks regulated by human personality
Source: Mol Psychiatry. 2024 Mar 4;29(7):2241–60. doi: 10.1038/s41380-024-02484-x (PMC11408262; doi:10.1038/s41380-024-02484-x)
Supplement: Supplementary file 10 — Supplementary Table S3 [file 41380_2024_2484_MOESM10_ESM.xlsx]

## Sheet: Hoja1
Genes	T1	T2	T3	T4	T5	T6	T7	shared genes between biclusters	Biotype
C7ORF53	1	0	0	0	0	0	0		protein_coding
DOCK5	1	0	0	0	0	0	0		protein_coding
CEACAM3	1	0	0	0	0	0	0		protein_coding
LIN7A	1	0	0	0	0	0	0		protein_coding
OPLAH	1	0	0	0	0	0	0		protein_coding
LIMK2	1	0	0	0	0	0	0		protein_coding
TLR2	1	0	0	0	0	0	0		protein_coding
ASPRV1	1	0	0	0	0	0	0		protein_coding
ADM	1	0	0	0	0	0	0		protein_coding
SLC2A14	1	0	0	0	0	0	0		protein_coding
LOC100134703	1	0	0	0	0	0	0		protein_coding
KCNJ15	1	0	0	0	0	0	0		protein_coding
RAB3D	1	0	0	0	0	0	0		protein_coding
BCL3	1	0	0	0	0	0	0		protein_coding
PSG9	1	0	0	0	0	0	0		protein_coding
GPR109A	1	0	0	0	0	0	0		protein_coding
SLC22A15	1	0	0	0	0	0	0		protein_coding
EIF2C4	1	0	0	0	0	0	0		protein_coding
LOC388572	1	0	0	0	0	0	0
LOC100129904	1	0	0	0	0	0	0		ncRNA
LOC100132287	1	0	0	0	0	0	0		ncRNA
LOC651612	1	0	0	0	0	0	0
CASP5	1	0	0	0	0	0	0		protein_coding
LOC100132858	1	0	0	0	0	0	0
IL1B	1	0	0	0	0	0	0		protein_coding
FPR2	1	0	0	0	0	0	0		protein_coding
HIST1H3D	1	0	0	0	0	0	0		protein_coding
LOC730234	1	0	0	0	0	0	0		ncRNA
KIAA0232	1	0	0	0	0	0	0		protein_coding
PROK2	1	0	0	0	0	0	0		protein_coding
LOC641693	1	0	0	0	0	0	0
UTX	1	0	0	0	0	0	0		protein_coding
LOC100130828	1	0	0	0	0	0	0
F2RL1	1	0	0	0	0	0	0		protein_coding
HERC3	1	0	0	0	0	0	0		protein_coding
HIST2H2AC	1	0	0	0	0	0	0		protein_coding
B3GNT8	1	0	0	0	0	0	0		protein_coding
EGLN1	1	0	0	0	0	0	0		protein_coding
LOC391045	1	0	0	0	0	0	0
TGFA	1	0	0	0	0	0	0		protein_coding
LOC653610	1	0	0	0	0	0	0
TPST1	1	0	0	0	0	0	0		protein_coding
LOC730387	1	0	0	0	0	0	0
SIPA1L2	1	0	0	0	0	0	0		protein_coding
LOC728790	1	0	0	0	0	0	0
OSGIN2	1	0	0	0	0	0	0		protein_coding
IGSF6	1	0	0	0	0	0	0		protein_coding
C9ORF66	1	0	0	0	0	0	0		ncRNA
SLC22A4	1	0	0	0	0	0	0		protein_coding
LOC648998	1	0	0	0	0	0	0
C6ORF72	1	0	0	0	0	0	0		protein_coding
FFAR2	1	0	0	0	0	0	0		protein_coding
CSTA	1	0	0	0	0	0	0		protein_coding
LOC642788	1	0	0	0	0	0	0
LILRA5	1	0	0	0	0	0	0		protein_coding
ZNF397	1	0	0	0	0	1	0	Yes	protein_coding
CLEC1A	1	0	0	0	0	0	0		protein_coding
HS.559665	1	0	0	0	0	0	0
TMCO3	1	0	0	0	0	0	0		protein_coding
LOC730385	1	0	0	0	0	0	0
HS.520591	1	0	0	0	0	0	0
JUNB	1	0	0	0	0	0	0		protein_coding
MAK	1	0	0	0	0	0	0		protein_coding
ST3GAL4	1	0	0	0	0	0	0		protein_coding
CCR1	1	0	0	0	0	0	0		protein_coding
LOC100132960	1	0	0	0	0	0	0
HS.552025	1	0	0	0	0	0	0
PIK3CB	1	0	0	0	0	1	0	Yes	protein_coding
SBNO2	1	0	0	0	0	0	0		protein_coding
LRRC6	1	0	0	0	0	0	0		protein_coding
JUN	1	0	0	0	0	1	0	Yes	protein_coding
HS.171481	1	0	0	0	0	0	0
LOC201175	1	0	0	0	0	0	0
LOC730281	1	0	0	0	0	0	0
LOC100132112	1	0	0	0	0	0	0
CLEC7A	1	0	0	0	0	0	0		protein_coding
LOC100134734	1	0	0	0	0	0	0
LOC100132119	1	0	0	0	0	0	0
CAMKK2	1	0	0	0	0	0	0		protein_coding
ABHD3	1	0	0	0	0	0	0		protein_coding
PITPNA	1	0	0	0	0	1	0	Yes	protein_coding
LOC100170939	1	0	0	0	0	0	0
HSH2D	1	0	0	0	0	0	0		protein_coding
TMEM55A	1	0	0	0	0	0	0		protein_coding
LOC730286	1	0	0	0	0	0	0
KCNJ2	1	0	0	0	0	0	0		protein_coding
EPHB4	1	0	0	0	0	0	0		protein_coding
TGM3	1	0	0	0	0	0	0		protein_coding
LOC440731	1	0	0	0	0	0	0
RPGRIP1	1	0	0	0	0	0	0		protein_coding
CA4	1	0	0	0	0	0	0		protein_coding
HIST2H2AA3	1	0	0	0	0	0	0		protein_coding
LOC728519	1	0	0	0	0	0	0
C19ORF35	1	0	0	0	0	0	0		protein_coding
ACSL1	1	0	0	0	0	0	0		protein_coding
MMP9	1	0	0	0	0	0	0		protein_coding
ARIH1	1	0	0	0	0	0	0		protein_coding
HIST1H4H	1	0	0	0	0	0	0		protein_coding
LOC100134660	1	0	0	0	0	0	0
SNX13	1	1	0	0	0	0	0	Yes	protein_coding
LOC650276	0	1	0	0	0	0	0
LOC727865	0	1	0	0	0	0	0
RPS15A	0	1	0	0	0	0	0		protein_coding
EVI2A	0	1	0	0	0	0	0		protein_coding
LOC100133812	0	1	0	0	0	0	0
CD69	0	1	0	0	0	0	0		protein_coding
RPS27	0	1	0	0	0	0	0		protein_coding
SUB1	0	1	0	0	0	0	0		protein_coding
ESCO1	0	1	0	0	0	0	0		protein_coding
LOC100132488	0	1	0	0	0	0	0
RGS18	0	1	0	0	0	0	0		protein_coding
LOC651436	0	1	0	0	0	0	0
LOC648729	0	1	0	0	0	0	0
LOC100133931	0	1	0	0	0	0	0
LOC100132742	0	1	0	0	0	0	0
LOC648622	0	1	0	0	0	0	0
RSL24D1	0	1	0	0	0	0	0		protein_coding
LOC644315	0	1	0	0	0	0	0
TXNDC9	0	1	0	0	0	0	0		protein_coding
LOC650518	0	1	0	0	0	0	0
COX7C	0	1	0	0	0	0	0		protein_coding
RPL9	0	1	0	0	0	0	0		protein_coding
HINT1	0	1	0	0	0	0	0		protein_coding
RPS3A	0	1	0	0	0	0	0		protein_coding
OXR1	0	1	0	0	0	0	0		protein_coding
HS.125056	0	1	0	0	0	0	0
TMCO1	0	1	0	0	0	0	0		protein_coding
RAP2A	0	1	0	0	0	0	0		protein_coding
PTAR1	0	1	0	0	0	0	0		protein_coding
RPL17	0	1	0	0	0	0	0		protein_coding
LOC645296	0	1	0	0	0	0	0
PSMA6	0	1	0	0	0	0	0		protein_coding
SNX4	0	1	0	0	0	0	0		protein_coding
RPS17	0	1	0	0	0	0	0		protein_coding
LOC389404	0	1	0	0	0	0	0
FAM179B	0	1	0	0	0	0	0		protein_coding
LOC729646	0	1	0	0	0	0	0
UQCRQ	0	1	0	0	0	0	0		protein_coding
MAPK6	0	1	0	0	0	0	0		protein_coding
TLK1	0	1	0	0	0	0	0		protein_coding
CGRRF1	0	1	0	0	0	0	0		protein_coding
CHD9	0	1	0	0	0	0	0		protein_coding
EFR3A	0	1	0	0	0	0	0		protein_coding
P2RY5	0	1	0	0	0	0	0
FCHO2	0	1	0	0	0	0	0		protein_coding
ZNF816A	0	1	0	0	0	0	0
S100A8	0	1	0	0	0	0	0		protein_coding
LOC643863	0	1	0	0	0	0	0
KLF9	0	1	0	0	0	0	0		protein_coding
MRPS28	0	1	0	0	0	0	0		protein_coding
DCUN1D5	0	1	0	0	0	0	0		protein_coding
RABEP1	0	1	0	0	0	0	0		protein_coding
ZNF295	0	1	0	0	0	0	0
AZI2	0	1	0	0	0	0	0		protein_coding
C14ORF142	0	1	0	0	0	0	0
LOC648000	0	1	0	0	0	0	0
TTC33	0	1	0	0	0	0	0		protein_coding
CRLS1	0	1	0	0	0	0	0		protein_coding
ERGIC2	0	1	0	0	0	0	0		protein_coding
MRPL13	0	1	0	0	0	0	0		protein_coding
LY96	0	1	0	0	0	0	0		protein_coding
GZMA	0	1	0	0	0	0	0		protein_coding
C10ORF88	0	1	0	0	0	0	0
SCOC	0	1	0	0	0	0	0		protein_coding
RBX1	0	1	0	0	0	0	0		protein_coding
LOC646819	0	1	0	0	0	0	0
KBTBD8	0	1	0	0	0	0	0		protein_coding
PIGK	0	1	0	0	0	0	0		protein_coding
LOC646527	0	1	0	0	1	0	0	Yes
PSMA2	0	1	0	0	0	0	0		protein_coding
SPRED1	0	1	0	0	0	0	0		protein_coding
HS.25318	0	1	0	0	0	0	0
LOC100131905	0	1	0	0	0	0	0
KIAA0261	0	1	0	0	0	0	0
GMFB	0	1	0	0	0	0	0		protein_coding
LOC654194	0	1	0	0	0	0	0
ABHD10	0	1	0	0	0	0	0		protein_coding
LOC729301	0	1	0	0	0	0	0
CLN5	0	1	0	0	0	0	0		protein_coding
SLC43A1	0	0	1	0	0	0	0		protein_coding
LOC100131894	0	0	1	0	0	0	0
RIMBP3B	0	0	1	0	0	0	0		protein_coding
LOC100134560	0	0	1	0	0	0	0
LOC644701	0	0	1	0	0	0	0
HS.106234	0	0	1	0	0	0	0
LOC648934	0	0	1	0	0	0	0
C10ORF82	0	0	1	0	0	0	0
LOC642843	0	0	1	0	0	0	0
LOC642749	0	0	1	0	0	0	0
LOC650036	0	0	1	0	0	0	0
LOC400743	0	0	1	0	0	0	0
HS.560741	0	0	1	0	0	0	0
LOC729135	0	0	1	0	0	0	0
LOC728320	0	0	1	0	0	0	0
LOC645955	0	0	1	0	0	0	0
KIAA0953	0	0	1	0	0	0	0
HS.150734	0	0	1	0	0	0	0
LOC441052	0	0	1	0	0	0	0
CLEC18C	0	0	1	0	0	0	0		protein_coding
PRR20D	0	0	1	0	0	0	0		protein_coding
LOC728671	0	0	1	0	0	0	0
LOC732138	0	0	1	0	0	0	0
LOC152586	0	0	1	0	0	0	0
LOC100131970	0	0	1	0	0	0	0
LOC100132506	0	0	1	0	0	0	0
HS.128292	0	0	1	0	0	0	0
YKT6	0	0	1	0	0	0	0		protein_coding
MDFI	0	0	1	0	0	0	0		protein_coding
HS.527387	0	0	1	0	0	0	0
LOC730389	0	0	1	0	0	0	0
OPRD1	0	0	1	0	0	0	0		protein_coding
LOC653746	0	0	1	0	0	0	0
LOC100132549	0	0	1	0	0	0	0
LOC100132024	0	0	1	0	0	0	0
HS.565029	0	0	1	0	0	0	0
HS.22302	0	0	1	0	0	0	0
SERPINA5	0	0	1	0	0	0	0		protein_coding
PTPRU	0	0	1	0	0	0	0		protein_coding
LOC651951	0	0	1	0	0	0	0
LOC648169	0	0	1	0	0	0	0
OAZ3	0	0	1	0	0	0	0		protein_coding
NPNT	0	0	1	0	0	0	0		protein_coding
LOC644880	0	0	1	0	0	0	0
HS.541590	0	0	1	0	0	0	0
HS.582526	0	0	1	0	0	0	0
SYT16	0	0	1	0	0	0	0		protein_coding
LOC389458	0	0	1	0	0	0	0
SLC27A4	0	0	1	0	0	0	0		protein_coding
MIR940	0	0	1	0	0	0	0		lincRNA
HS.446266	0	0	1	0	0	0	0
LOC100130776	0	0	1	0	0	0	0
PXDN	0	0	1	0	0	0	0		protein_coding
HS.545236	0	0	1	0	0	0	0
TMEM174	0	0	1	0	0	0	0		protein_coding
HS.539597	0	0	1	0	0	0	0
HS.147496	0	0	1	0	0	0	0
LOC641999	0	0	1	0	0	0	0
LOC100131256	0	0	1	0	0	0	0
LOC441759	0	0	1	0	0	0	0
HS.560740	0	0	1	0	0	0	0
BOLA2B	0	0	1	0	0	0	0		protein_coding
HS.570467	0	0	1	0	0	0	0
LOC652160	0	0	1	0	0	0	0
LOC730952	0	0	1	0	0	0	0
HS.54940	0	0	1	0	0	0	0
LOC100134000	0	0	1	0	0	0	0
LOC653652	0	0	1	0	0	0	0
HS.164030	0	0	1	0	0	0	0
TSPAN1	0	0	1	0	0	0	0		protein_coding
HS.150147	0	0	1	0	0	0	0
LOC730393	0	0	1	0	0	0	0
RC3H1	0	0	1	0	0	0	0		protein_coding
HS.514454	0	0	1	0	0	0	0
HS.581028	0	0	1	0	0	0	0
CXCL3	0	0	1	0	0	0	0		protein_coding
LOC651123	0	0	1	0	0	0	0
KIFC3	0	0	1	0	0	0	0		protein_coding
INSR	0	0	1	0	0	0	0		protein_coding
LOC100128083	0	0	1	0	0	0	0
MIR642	0	0	1	0	0	0	0
HS.12764	0	0	1	0	0	0	0
HS.582985	0	0	1	0	0	0	0
HS.544030	0	0	1	0	0	0	0
FADS6	0	0	1	0	0	0	0		protein_coding
HS.541226	0	0	1	0	0	0	0
CYP2C9	0	0	1	0	0	0	0		protein_coding
HS.542848	0	0	1	0	0	0	0
LOC653701	0	0	1	0	0	0	0
TNKS2	0	0	1	0	0	0	0		protein_coding
LOC100131372	0	0	1	0	0	0	0
HS.495080	0	0	1	0	0	0	0
LOC642759	0	0	1	0	0	0	0
HS.568589	0	0	1	0	0	0	0
LOC644360	0	0	1	0	0	0	0
SYT3	0	0	1	0	0	0	0		protein_coding
HS.571096	0	0	1	0	0	0	0
C19ORF4	0	0	1	0	0	0	0
LOC100133076	0	0	1	0	0	0	0
LOC653632	0	0	1	0	0	0	0
LOC100134002	0	0	1	0	0	0	0
C19ORF71	0	0	1	0	0	0	0
TIMM13	0	0	1	0	0	0	0		protein_coding
PP14571	0	0	1	0	0	0	0
LOC645645	0	0	1	0	0	0	0
LOC646198	0	0	1	0	0	0	0
HS.527174	0	0	1	0	0	0	0
SOCS6	0	0	1	0	0	0	0		protein_coding
FOXO6	0	0	1	0	0	0	0		protein_coding
LOC654002	0	0	1	0	0	0	0
HS.554608	0	0	1	0	0	0	0
FNIP2	0	0	1	0	0	0	0		protein_coding
SCARNA27	0	0	1	0	0	0	0
LOC732381	0	0	1	0	0	0	0
HS.120208	0	0	1	0	0	0	0
C20ORF112	0	0	1	0	0	0	0
HS.128035	0	0	1	0	0	0	0
HS.398035	0	0	1	0	0	0	0
LOC645446	0	0	1	0	0	0	0
ITIH3	0	0	1	0	0	0	0		protein_coding
LOC340357	0	0	1	0	0	0	0
LOC100134466	0	0	1	0	0	0	0
ZNF563	0	0	1	0	0	0	0		protein_coding
HS.565314	0	0	1	0	0	0	0
DARC	0	0	0	1	0	0	0		protein_coding
CA1	0	0	0	1	0	0	0		protein_coding
KLF1	0	0	0	1	0	0	0		protein_coding
TTC25	0	0	0	1	0	0	0		protein_coding
E2F2	0	0	0	1	0	0	0		protein_coding
HEMGN	0	0	0	1	0	0	0		protein_coding
KRT1	0	0	0	1	0	0	0		protein_coding
LOC441455	0	0	0	1	0	0	0
LOC284422	0	0	0	1	0	0	0
RUNDC3A	0	0	0	1	0	0	0		protein_coding
ATP6AP1L	0	0	0	1	0	0	0		protein_coding
RP11-529I10.4	0	0	0	1	0	0	0
PDZK1IP1	0	0	0	1	0	0	0		protein_coding
TMPRSS9	0	0	0	1	0	0	0		protein_coding
TSTA3	0	0	0	1	0	0	0		protein_coding
SLC7A5	0	0	0	1	0	0	0		protein_coding
GRINA	0	0	0	1	0	0	0		protein_coding
EMX2OS	0	0	0	1	0	0	0		antisense
TRAPPC5	0	0	0	1	0	0	0		protein_coding
LOC642377	0	0	0	1	0	0	0
TMEM158	0	0	0	1	0	0	0		protein_coding
ITLN1	0	0	0	1	0	0	0		protein_coding
GPR146	0	0	0	1	0	0	0		protein_coding
FECH	0	0	0	1	0	0	0		protein_coding
AMAC1L3	0	0	0	1	0	0	0
DEFA1	0	0	0	1	0	0	0		protein_coding
DEFA3	0	0	0	1	0	0	0		protein_coding
LOC653600	0	0	0	1	0	0	0
MSI2	0	0	0	1	0	0	0		protein_coding
NT5M	0	0	0	1	0	0	0		protein_coding
DEFA1B	0	0	0	1	0	0	0		protein_coding
NFIX	0	0	0	1	0	0	0		protein_coding
MIR182	0	0	0	1	0	0	0		miRNA
SEC14L4	0	0	0	1	0	0	0		protein_coding
RSC1A1	0	0	0	1	0	0	0		protein_coding
LOC650116	0	0	0	1	0	0	0
RAP1GAP	0	0	0	1	0	0	0		protein_coding
HS.575808	0	0	0	1	0	0	0
SRXN1	0	0	0	1	0	0	0		protein_coding
LOC729870	0	0	0	1	0	0	0
RANGRF	0	0	0	0	1	0	0		protein_coding
PPIB	0	0	0	0	1	0	0		protein_coding
C14ORF11	0	0	0	0	1	0	0
HS.580229	0	0	0	0	1	0	0
HS.494932	0	0	0	0	1	0	0
LOC645231	0	0	0	0	1	0	0
LOC651919	0	0	0	0	1	0	0
LOC730291	0	0	0	0	1	0	0
LOC442153	0	0	0	0	1	0	0
LOC644131	0	0	0	0	1	0	0
LOC729687	0	0	0	0	1	0	0
LOC728026	0	0	0	0	1	0	0
LOC644037	0	0	0	0	1	0	0
LOC653115	0	0	0	0	1	0	0
HNRPH1	0	0	0	0	1	0	0
LOC100128525	0	0	0	0	1	0	0
LOC100128337	0	0	0	0	1	0	0
ZNF679	0	0	0	0	1	0	0		protein_coding
LOC729342	0	0	0	0	1	0	0
LOC644937	0	0	0	0	1	0	0
LOC648740	0	0	0	0	1	0	0
LOC642567	0	0	0	0	1	0	0
LOC100130154	0	0	0	0	1	0	0
LOC646821	0	0	0	0	1	0	0
LOC649801	0	0	0	0	1	0	0
LOC728572	0	0	0	0	1	0	0
RPL23AP13	0	0	0	0	1	0	0
LOC137107	0	0	0	0	1	0	0
LOC642076	0	0	0	0	1	0	0
HS.566647	0	0	0	0	1	0	0
LOC100131786	0	0	0	0	1	0	0
LOC643779	0	0	0	0	1	0	0
PPP1R15B	0	0	0	0	1	0	0		protein_coding
LOC654074	0	0	0	0	1	0	0
LOC442270	0	0	0	0	1	0	0
LOC100131452	0	0	0	0	1	0	0
LOC100127999	0	0	0	0	1	0	0
HS.541685	0	0	0	0	1	0	0
LOC392285	0	0	0	0	1	0	0
LOC729686	0	0	0	0	1	0	0
ANXA2P1	0	0	0	0	1	0	0		pseudogene
ANP32A	0	0	0	0	1	0	0		protein_coding
LOC646547	0	0	0	0	1	0	0
LOC390183	0	0	0	0	1	0	0
ZNF557	0	0	0	0	1	0	0		protein_coding
LOC100129502	0	0	0	0	1	0	0
LOC642502	0	0	0	0	1	0	0
ZNF728	0	0	0	0	1	0	0		protein_coding
LOC647074	0	0	0	0	1	0	0
LOC388076	0	0	0	0	1	0	0
FTHL2	0	0	0	0	1	0	0
LOC645630	0	0	0	0	1	0	0
LOC641992	0	0	0	0	1	0	0
LY75	0	0	0	0	1	0	0		protein_coding
LOC644482	0	0	0	0	1	0	0
MGC12760	0	0	0	0	1	0	0
LOC147804	0	0	0	0	1	0	0
LOC100129067	0	0	0	0	1	0	0
SMCR5	0	0	0	0	1	0	0		antisense
SUMO1	0	0	0	0	1	0	0		protein_coding
LOC100130353	0	0	0	0	1	0	0
LOC388344	0	0	0	0	1	0	0
LOC126235	0	0	0	0	1	0	0
LOC648863	0	0	0	0	1	0	0
SNORD87	0	0	0	0	1	0	0		sense_overlapping
DNHL1	0	0	0	0	1	0	0
LOC646897	0	0	0	0	1	0	0
LOC100133697	0	0	0	0	1	0	0
LOC648343	0	0	0	0	1	0	0
ADI1	0	0	0	0	1	0	0		protein_coding
FLJ10120	0	0	0	0	1	0	0
LOC730288	0	0	0	0	1	0	0
LOC440525	0	0	0	0	1	0	0
LOC441550	0	0	0	0	1	0	0
LOC100129055	0	0	0	0	1	0	0
MFSD11	0	0	0	0	1	0	0		protein_coding
HS.544637	0	0	0	0	1	0	0
LOC440063	0	0	0	0	1	0	0
LOC645762	0	0	0	0	1	0	0
LOC391825	0	0	0	0	1	0	0
LOC440926	0	0	0	0	1	0	0
LOC402644	0	0	0	0	1	0	0
FTHL11	0	0	0	0	1	0	0
LOC100127922	0	0	0	0	1	0	0
LOC643997	0	0	0	0	1	0	0
NFYB	0	0	0	0	1	0	0		protein_coding
KIAA0408	0	0	0	0	1	0	0		protein_coding
LOC100128498	0	0	0	0	1	0	0
TTRAP	0	0	0	0	1	0	0
GDPD1	0	0	0	0	1	0	0		protein_coding
FLJ35390	0	0	0	0	1	0	0
LOC648059	0	0	0	0	1	0	0
LOC645018	0	0	0	0	1	0	0
HS.511723	0	0	0	0	1	0	0
HS.562875	0	0	0	0	1	0	0
PTGR2	0	0	0	0	1	0	0		protein_coding
LOC730202	0	0	0	0	1	0	0
LOC648453	0	0	0	0	1	0	0
LOC648852	0	0	0	0	1	0	0
C3ORF50	0	0	0	0	1	0	0
MBD4	0	0	0	0	1	0	0		protein_coding
LOC728310	0	0	0	0	1	0	0
LOC728791	0	0	0	0	1	0	0
LOC728953	0	0	0	0	1	0	0
LOC727962	0	0	0	0	1	0	0
LOC100133277	0	0	0	0	1	0	0
LOC100133773	0	0	0	0	1	0	0
LOC728207	0	0	0	0	1	0	0
LOC649330	0	0	0	0	1	0	0
LOC642989	0	0	0	0	1	0	0
LOC390735	0	0	0	0	1	0	0
LOC651453	0	0	0	0	1	0	0
LOC100131989	0	0	0	0	1	0	0
LOC441154	0	0	0	0	1	0	0
LOC100129094	0	0	0	0	1	0	0
LOC100133329	0	0	0	0	1	0	0
LOC346950	0	0	0	0	1	0	0
CTR9	0	0	0	0	1	0	0		protein_coding
LOC441642	0	0	0	0	1	0	0
USH1G	0	0	0	0	1	0	0		protein_coding
EVI2B	0	0	0	0	1	0	0		protein_coding
LOC100128274	0	0	0	0	1	0	0
AGTPBP1	0	0	0	0	1	0	0		protein_coding
LOC391169	0	0	0	0	1	0	0
LOC729798	0	0	0	0	1	0	0
LOC123688	0	0	0	0	1	0	0
FTHL16	0	0	0	0	1	0	0
PMS2L2	0	0	0	0	1	0	0
LOC100128775	0	0	0	0	1	0	0
LOC100134273	0	0	0	0	1	0	0
LOC730004	0	0	0	0	1	0	0
CD164	0	0	0	0	1	0	0		protein_coding
LOC653829	0	0	0	0	1	0	0
RAX2	0	0	0	0	1	0	0		protein_coding
SFRS11	0	0	0	0	1	0	0
RAXL1	0	0	0	0	1	0	0
LOC642738	0	0	0	0	1	0	0
LOC727908	0	0	0	0	1	0	0
FAM162A	0	0	0	0	1	0	0		protein_coding
NCRNA00092	0	0	0	0	1	0	0
PTMA	0	0	0	0	1	0	0		protein_coding
ZNF860	0	0	0	0	1	0	0		protein_coding
ALS2CR14	0	0	0	0	1	0	0
HMGB1	0	0	0	0	1	0	0		protein_coding
LOC643308	0	0	0	0	1	0	0
HS.581580	0	0	0	0	1	0	0
LOC286002	0	0	0	0	1	0	0
39326	0	0	0	0	1	0	0
LOC645466	0	0	0	0	1	0	0
ZNF773	0	0	0	0	1	0	0		protein_coding
HS.163752	0	0	0	0	1	0	0
PCAF	0	0	0	0	1	0	0
MIR130A	0	0	0	0	1	0	0		miRNA
RPN2	0	0	0	0	1	0	0		protein_coding
KCTD7	0	0	0	0	1	0	0		protein_coding
HS.534061	0	0	0	0	1	0	0
LOC100131572	0	0	0	0	1	0	0
APOBEC3A	0	0	0	0	1	0	0		protein_coding
RHBDL2	0	0	0	0	1	0	0		protein_coding
LOC100133516	0	0	0	0	1	0	0
SPC24	0	0	0	0	1	0	0		protein_coding
LOC100131718	0	0	0	0	1	0	0
LOC646672	0	0	0	0	1	0	0
LOC100130276	0	0	0	0	1	0	0
PDK1	0	0	0	0	1	0	0		protein_coding
VPS26	0	0	0	0	1	0	0
FCGR3A	0	0	0	0	1	0	0		protein_coding
LOC220433	0	0	0	0	1	0	0
LOC442727	0	0	0	0	1	0	0
LOC729009	0	0	0	0	1	0	0
LOC100134053	0	0	0	0	1	0	0
LOC646966	0	0	0	0	1	0	0
LSM6	0	0	0	0	1	0	0		protein_coding
LOC100131349	0	0	0	0	1	0	0
GPR171	0	0	0	0	1	0	0		protein_coding
LOC728484	0	0	0	0	1	0	0
LOC653059	0	0	0	0	1	0	0
LOC100132547	0	0	0	0	1	0	0
CXORF21	0	0	0	0	1	0	0
GPX8	0	0	0	0	1	0	0		protein_coding
LOC391769	0	0	0	0	1	0	0
LOC644655	0	0	0	0	1	0	0
LOC651268	0	0	0	0	1	0	0
MBTD1	0	0	0	0	1	0	0		protein_coding
LOC728602	0	0	0	0	1	0	0
TOP1P2	0	0	0	0	1	0	0
TXNL1	0	0	0	0	1	0	0		protein_coding
BMP8B	0	0	0	0	1	0	0		protein_coding
LOC643738	0	0	0	0	1	0	0
LOC643882	0	0	0	0	1	0	0
LOC100130746	0	0	0	0	1	0	0
C9ORF130	0	0	0	0	1	0	0
LOC730060	0	0	0	0	1	0	0
LOC92659	0	0	0	0	1	0	0
FLJ34047	0	0	0	0	1	0	0
LIMS1	0	0	0	0	1	0	0		protein_coding
LOC440341	0	0	0	0	1	0	0
P704P	0	0	0	0	1	0	0
MIR574	0	0	0	0	1	0	0		miRNA
BIN2	0	0	0	0	1	0	0		protein_coding
LOC100129982	0	0	0	0	1	0	0
LOC100129960	0	0	0	0	1	0	0
FTHL3	0	0	0	0	1	0	0
FLJ43681	0	0	0	0	1	0	0
UBE1C	0	0	0	0	1	0	0
LOC649422	0	0	0	0	1	0	0
PTPLAD2	0	0	0	0	1	0	0		protein_coding
LOC440157	0	0	0	0	1	0	0
LOC401640	0	0	0	0	1	0	0
LOC643287	0	0	0	0	1	0	0
HS.579631	0	0	0	0	1	0	0
ZMYND19	0	0	0	0	0	1	0		protein_coding
ZNF34	0	0	0	0	0	1	0		protein_coding
BCS1L	0	0	0	0	0	1	0		protein_coding
CDRT4	0	0	0	0	0	1	0		protein_coding
DECR2	0	0	0	0	0	1	0		protein_coding
TIMM44	0	0	0	0	0	1	0		protein_coding
ACBD6	0	0	0	0	0	1	0		protein_coding
ALDH18A1	0	0	0	0	0	1	0		protein_coding
C12ORF49	0	0	0	0	0	1	0
ASB13	0	0	0	0	0	1	0		protein_coding
MLYCD	0	0	0	0	0	1	0		protein_coding
RDH13	0	0	0	0	0	1	0		protein_coding
C11ORF80	0	0	0	0	0	1	0
POLR2L	0	0	0	0	0	1	0		protein_coding
IDE	0	0	0	0	0	1	0		protein_coding
RIMS3	0	0	0	0	0	1	0		protein_coding
HEATR6	0	0	0	0	0	1	0		protein_coding
POLR2D	0	0	0	0	0	1	0		protein_coding
ZNF426	0	0	0	0	0	1	0		protein_coding
WDR92	0	0	0	0	0	1	0		protein_coding
FUS	0	0	0	0	0	1	0		protein_coding
TUT1	0	0	0	0	0	1	0		protein_coding
PUSL1	0	0	0	0	0	1	0		protein_coding
FADS1	0	0	0	0	0	1	0		protein_coding
ZFP82	0	0	0	0	0	1	0		protein_coding
EDC3	0	0	0	0	0	1	0		protein_coding
ARL3	0	0	0	0	0	1	0		protein_coding
ZNF35	0	0	0	0	0	1	0		protein_coding
C1ORF93	0	0	0	0	0	1	0
ZNF224	0	0	0	0	0	1	0		protein_coding
IVD	0	0	0	0	0	1	0		protein_coding
TLE1	0	0	0	0	0	1	0		protein_coding
PET112L	0	0	0	0	0	1	0
WDR60	0	0	0	0	0	1	0		protein_coding
ARL1	0	0	0	0	0	1	0		protein_coding
PAQR7	0	0	0	0	0	1	0		protein_coding
PNO1	0	0	0	0	0	1	0		protein_coding
TRIM68	0	0	0	0	0	1	0		protein_coding
ARMC7	0	0	0	0	0	1	0		protein_coding
ZNF79	0	0	0	0	0	1	0		protein_coding
TMCO6	0	0	0	0	0	1	0		protein_coding
ATP6V1E2	0	0	0	0	0	1	0		protein_coding
TMCO7	0	0	0	0	0	1	0
LOC100129890	0	0	0	0	0	1	0
ZNF7	0	0	0	0	0	1	0		protein_coding
PPP1R16A	0	0	0	0	0	1	0		protein_coding
CDCA7L	0	0	0	0	0	1	0		protein_coding
C22ORF28	0	0	0	0	0	1	0
YPEL1	0	0	0	0	0	1	0		protein_coding
ACACB	0	0	0	0	0	1	0		protein_coding
KIAA0090	0	0	0	0	0	1	0
APOBEC3H	0	0	0	0	0	1	0		protein_coding
LEPRE1	0	0	0	0	0	1	0		protein_coding
FOXRED1	0	0	0	0	0	1	0		protein_coding
SLC35D2	0	0	0	0	0	1	0		protein_coding
HADHA	0	0	0	0	0	1	0		protein_coding
TMEM39A	0	0	0	0	0	1	0		protein_coding
ORAI3	0	0	0	0	0	1	0		protein_coding
ZNF841	0	0	0	0	0	1	0		protein_coding
FZD2	0	0	0	0	0	1	0		protein_coding
BTBD12	0	0	0	0	0	1	0
C2CD2L	0	0	0	0	0	1	0		protein_coding
C2ORF49	0	0	0	0	0	1	0
LRRC57	0	0	0	0	0	1	0		protein_coding
LRRC42	0	0	0	0	0	1	0		protein_coding
ADCK2	0	0	0	0	0	1	0		protein_coding
MGC15763	0	0	0	0	0	1	0
C20ORF196	0	0	0	0	0	1	0
ZNF193	0	0	0	0	0	1	0
MUC20	0	0	0	0	0	1	0		protein_coding
TPCN1	0	0	0	0	0	1	0		protein_coding
AACS	0	0	0	0	0	1	0		protein_coding
TTC16	0	0	0	0	0	1	0		protein_coding
LOC100129975	0	0	0	0	0	1	0
ELAC2	0	0	0	0	0	1	0		protein_coding
ZNF256	0	0	0	0	0	1	0		protein_coding
USP47	0	0	0	0	0	1	0		protein_coding
ABCC10	0	0	0	0	0	1	0		protein_coding
FXYD6	0	0	0	0	0	1	0		protein_coding
DHX32	0	0	0	0	0	1	0		protein_coding
LOC286367	0	0	0	0	0	1	0
NOTCH4	0	0	0	0	0	1	0		protein_coding
MICALL1	0	0	0	0	0	1	0		protein_coding
WDR86	0	0	0	0	0	1	0		protein_coding
ERCC3	0	0	0	0	0	1	0		protein_coding
KIAA0562	0	0	0	0	0	1	0
SNORD99	0	0	0	0	0	1	0		snoRNA
ANKMY2	0	0	0	0	0	1	0		protein_coding
SLC38A9	0	0	0	0	0	1	0		protein_coding
RPS6KA2	0	0	0	0	0	1	0		protein_coding
CCNT1	0	0	0	0	0	1	0		protein_coding
C14ORF181	0	0	0	0	0	1	0
ADIPOR2	0	0	0	0	0	1	0		protein_coding
BATF	0	0	0	0	0	1	0		protein_coding
HTT	0	0	0	0	0	1	0		protein_coding
DERL2	0	0	0	0	0	1	0		protein_coding
POLR3E	0	0	0	0	0	1	0		protein_coding
VASH1	0	0	0	0	0	1	0		protein_coding
TWISTNB	0	0	0	0	0	1	0		protein_coding
MDP1	0	0	0	0	0	1	0		protein_coding
DUT	0	0	0	0	0	1	0		protein_coding
ZNF101	0	0	0	0	0	1	0		protein_coding
C4ORF27	0	0	0	0	0	1	0
KCTD18	0	0	0	0	0	1	0		protein_coding
SRFBP1	0	0	0	0	0	1	0		protein_coding
ZW10	0	0	0	0	0	1	0		protein_coding
FAM164A	0	0	0	0	0	1	0
ZNF17	0	0	0	0	0	1	0		protein_coding
OBFC2B	0	0	0	0	0	1	0
STAM	0	0	0	0	0	1	0		protein_coding
RPP25	0	0	0	0	0	1	0		protein_coding
C10ORF6	0	0	0	0	0	1	0
PDGFRB	0	0	0	0	0	1	0		protein_coding
LAG3	0	0	0	0	0	1	0		protein_coding
RNMTL1	0	0	0	0	0	1	0		protein_coding
C1ORF54	0	0	0	0	0	1	0
COL9A2	0	0	0	0	0	1	0		protein_coding
ZNF350	0	0	0	0	0	1	0		protein_coding
CENTG2	0	0	0	0	0	1	0
KCNMB1	0	0	0	0	0	1	0		protein_coding
RHOBTB3	0	0	0	0	0	1	0		protein_coding
FOSB	0	0	0	0	0	1	0		protein_coding
ZDHHC23	0	0	0	0	0	1	0		protein_coding
POMC	0	0	0	0	0	1	0		protein_coding
HS.61208	0	0	0	0	0	0	1
HS.581828	0	0	0	0	0	0	1
HS.572999	0	0	0	0	0	0	1
HS.35496	0	0	0	0	0	0	1
HS.582136	0	0	0	0	0	0	1
MSTO2P	0	0	0	0	0	0	1		pseudogene
LOC150568	0	0	0	0	0	0	1
HS.565086	0	0	0	0	0	0	1
HS.178244	0	0	0	0	0	0	1
HS.544451	0	0	0	0	0	0	1
HS.542920	0	0	0	0	0	0	1
HS.539119	0	0	0	0	0	0	1
HS.545048	0	0	0	0	0	0	1
SETBP1	0	0	0	0	0	0	1		protein_coding
LOC100128392	0	0	0	0	0	0	1
ADIPOQ	0	0	0	0	0	0	1		protein_coding
HS.127148	0	0	0	0	0	0	1
HS.563406	0	0	0	0	0	0	1
HS.97549	0	0	0	0	0	0	1
CPSF1	0	0	0	0	0	0	1		protein_coding
C22ORF33	0	0	0	0	0	0	1
JARID1D	0	0	0	0	0	0	1
HS.569956	0	0	0	0	0	0	1
HS.542905	0	0	0	0	0	0	1
HS.554507	0	0	0	0	0	0	1
HS.567436	0	0	0	0	0	0	1
HS.580058	0	0	0	0	0	0	1
HS.546213	0	0	0	0	0	0	1
ATAD3C	0	0	0	0	0	0	1		protein_coding
HS.126573	0	0	0	0	0	0	1
SLC29A3	0	0	0	0	0	0	1		protein_coding
LOC285908	0	0	0	0	0	0	1
MVD	0	0	0	0	0	0	1		protein_coding
HS.562624	0	0	0	0	0	0	1
LOC100133662	0	0	0	0	0	0	1
SFTPD	0	0	0	0	0	0	1		protein_coding
EOMES	0	0	0	0	0	0	1		protein_coding
HS.438979	0	0	0	0	0	0	1
AACSL	0	0	0	0	0	0	1
CHST12	0	0	0	0	0	0	1		protein_coding
LOC644670	0	0	0	0	0	0	1
ZNF671	0	0	0	0	0	0	1		protein_coding
HS.537742	0	0	0	0	0	0	1
ZBTB43	0	0	0	0	0	0	1		protein_coding
CUEDC1	0	0	0	0	0	0	1		protein_coding
HS.143937	0	0	0	0	0	0	1
POLR3C	0	0	0	0	0	0	1		protein_coding
C21ORF2	0	0	0	0	0	0	1
GPR56	0	0	0	0	0	0	1		protein_coding
RPP14	0	0	0	0	0	0	1		protein_coding
Total number of genes	100	80	124	40	212	128	50

## Sheet: Hoja2
hgnc_symbol	gene_biotype
ABHD10	protein_coding
ABHD3	protein_coding
ACSL1	protein_coding
ADM	protein_coding
ARIH1	protein_coding
ASPRV1	protein_coding
AZI2	protein_coding
B3GNT8	protein_coding
BCL3	protein_coding
BOLA2B	protein_coding
CA4	protein_coding
CAMKK2	protein_coding
CASP5	protein_coding
CCR1	protein_coding
CD69	protein_coding
CEACAM3	protein_coding
CGRRF1	protein_coding
CHD9	protein_coding
CLEC18C	protein_coding
CLEC1A	protein_coding
CLEC7A	protein_coding
CLN5	protein_coding
COX7C	protein_coding
CRLS1	protein_coding
CSTA	protein_coding
DCUN1D5	protein_coding
DOCK5	protein_coding
EFR3A	protein_coding
EGLN1	protein_coding
EPHB4	protein_coding
ERGIC2	protein_coding
ESCO1	protein_coding
EVI2A	protein_coding
F2RL1	protein_coding
FAM179B	protein_coding
FCHO2	protein_coding
FFAR2	protein_coding
FPR2	protein_coding
GMFB	protein_coding
GZMA	protein_coding
HERC3	protein_coding
HINT1	protein_coding
HIST1H3D	protein_coding
HIST1H4H	protein_coding
HIST2H2AA3	protein_coding
HIST2H2AC	protein_coding
HSH2D	protein_coding
IGSF6	protein_coding
IL1B	protein_coding
JUN	protein_coding
JUNB	protein_coding
KBTBD8	protein_coding
KCNJ15	protein_coding
KCNJ2	protein_coding
KIAA0232	protein_coding
KLF9	protein_coding
LILRA5	protein_coding
LIMK2	protein_coding
LIN7A	protein_coding
LRRC6	protein_coding
LY96	protein_coding
MAK	protein_coding
MAPK6	protein_coding
MDFI	protein_coding
MIR940	lincRNA
MMP9	protein_coding
MRPL13	protein_coding
MRPS28	protein_coding
NPNT	protein_coding
OAZ3	protein_coding
OPLAH	protein_coding
OPLAH	processed_transcript
OPRD1	protein_coding
OSGIN2	protein_coding
OXR1	protein_coding
PIGK	protein_coding
PIK3CB	protein_coding
PITPNA	protein_coding
PROK2	protein_coding
PRR20D	protein_coding
PSG9	protein_coding
PSMA2	protein_coding
PSMA6	protein_coding
PTAR1	protein_coding
PTPRU	protein_coding
PXDN	protein_coding
RAB3D	protein_coding
RABEP1	protein_coding
RAP2A	protein_coding
RBX1	protein_coding
RGS18	protein_coding
RIMBP3B	protein_coding
RPGRIP1	protein_coding
RPL17	protein_coding
RPL9	protein_coding
RPS15A	protein_coding
RPS17	protein_coding
RPS27	protein_coding
RPS3A	protein_coding
RSL24D1	protein_coding
S100A8	protein_coding
SBNO2	protein_coding
SCOC	protein_coding
SERPINA5	protein_coding
SIPA1L2	protein_coding
SLC22A15	protein_coding
SLC22A4	protein_coding
SLC27A4	protein_coding
SLC2A14	protein_coding
SLC43A1	protein_coding
SNX13	protein_coding
SNX4	protein_coding
SPRED1	protein_coding
ST3GAL4	protein_coding
SUB1	protein_coding
SYT16	protein_coding
TGFA	protein_coding
TGM3	protein_coding
TLK1	protein_coding
TLR2	protein_coding
TMCO1	protein_coding
TMCO3	protein_coding
TMEM174	protein_coding
TMEM55A	protein_coding
TPST1	protein_coding
TSPAN1	protein_coding
TTC33	protein_coding
TXNDC9	protein_coding
UQCRQ	protein_coding
YKT6	protein_coding
ZNF397	protein_coding
ADI1	protein_coding
AGTPBP1	protein_coding
ANP32A	protein_coding
ANXA2P1	pseudogene
ATP6AP1L	protein_coding
CA1	protein_coding
CD164	protein_coding
CTR9	protein_coding
CXCL3	protein_coding
CYP2C9	protein_coding
DARC	protein_coding
DEFA1	protein_coding
DEFA1B	protein_coding
DEFA3	protein_coding
E2F2	protein_coding
EMX2OS	antisense
EVI2B	protein_coding
FADS6	protein_coding
FAM162A	protein_coding
FECH	protein_coding
FNIP2	protein_coding
FOXO6	protein_coding
GDPD1	protein_coding
GPR146	protein_coding
GRINA	protein_coding
HEMGN	protein_coding
HMGB1	protein_coding
INSR	protein_coding
ITIH3	protein_coding
ITLN1	protein_coding
KCTD7	protein_coding
KIAA0408	protein_coding
KIFC3	protein_coding
KLF1	protein_coding
KRT1	protein_coding
LY75	protein_coding
MBD4	protein_coding
MFSD11	protein_coding
MIR130A	miRNA
MIR182	miRNA
MSI2	protein_coding
NFIX	protein_coding
NFYB	protein_coding
NT5M	protein_coding
PDZK1IP1	protein_coding
PPIB	protein_coding
PPP1R15B	protein_coding
PTGR2	protein_coding
PTMA	protein_coding
RANGRF	protein_coding
RAP1GAP	protein_coding
RAX2	protein_coding
RC3H1	protein_coding
RPN2	protein_coding
RSC1A1	protein_coding
RUNDC3A	protein_coding
SEC14L4	protein_coding
SLC7A5	protein_coding
SMCR5	antisense
SNORD87	sense_overlapping
SOCS6	protein_coding
SRXN1	protein_coding
SUMO1	protein_coding
SYT3	protein_coding
TIMM13	protein_coding
TMEM158	protein_coding
TMPRSS9	protein_coding
TNKS2	protein_coding
TRAPPC5	protein_coding
TSTA3	protein_coding
TTC25	protein_coding
TTC25	processed_transcript
USH1G	protein_coding
ZNF557	protein_coding
ZNF563	protein_coding
ZNF679	protein_coding
ZNF728	protein_coding
ZNF773	protein_coding
ZNF860	protein_coding
AACS	protein_coding
ABCC10	protein_coding
ACACB	protein_coding
ACBD6	protein_coding
ADCK2	protein_coding
ADIPOQ	protein_coding
ADIPOR2	protein_coding
ALDH18A1	protein_coding
ANKMY2	protein_coding
APOBEC3A	protein_coding
APOBEC3H	protein_coding
ARL1	protein_coding
ARL3	protein_coding
ARMC7	protein_coding
ASB13	protein_coding
ATAD3C	protein_coding
ATP6V1E2	protein_coding
BATF	protein_coding
BCS1L	protein_coding
BIN2	protein_coding
BMP8B	protein_coding
C2CD2L	protein_coding
CCNT1	protein_coding
CDCA7L	protein_coding
CDRT4	protein_coding
CHST12	protein_coding
COL9A2	protein_coding
CPSF1	protein_coding
CUEDC1	protein_coding
DECR2	protein_coding
DERL2	protein_coding
DHX32	protein_coding
DUT	protein_coding
EDC3	protein_coding
ELAC2	protein_coding
EOMES	protein_coding
ERCC3	protein_coding
FADS1	protein_coding
FCGR3A	protein_coding
FOSB	protein_coding
FOXRED1	protein_coding
FUS	protein_coding
FXYD6	protein_coding
FZD2	protein_coding
GPR171	protein_coding
GPR56	protein_coding
GPX8	protein_coding
HADHA	protein_coding
HEATR6	protein_coding
HTT	protein_coding
IDE	protein_coding
IVD	protein_coding
KCNMB1	protein_coding
KCTD18	protein_coding
LAG3	protein_coding
LEPRE1	protein_coding
LIMS1	protein_coding
LRRC42	protein_coding
LRRC57	protein_coding
LSM6	protein_coding
MBTD1	protein_coding
MDP1	protein_coding
MICALL1	protein_coding
MIR574	miRNA
MLYCD	protein_coding
MSTO2P	pseudogene
MUC20	protein_coding
MVD	protein_coding
NOTCH4	protein_coding
ORAI3	protein_coding
PAQR7	protein_coding
PDGFRB	protein_coding
PDK1	protein_coding
PNO1	protein_coding
POLR2D	protein_coding
POLR2L	protein_coding
POLR3C	protein_coding
POLR3E	protein_coding
POMC	protein_coding
PPP1R16A	protein_coding
PTPLAD2	protein_coding
PUSL1	protein_coding
RDH13	protein_coding
RHBDL2	protein_coding
RHOBTB3	protein_coding
RIMS3	protein_coding
RNMTL1	protein_coding
RPP14	protein_coding
RPP25	protein_coding
RPS6KA2	protein_coding
SETBP1	protein_coding
SFTPD	protein_coding
SLC29A3	protein_coding
SLC35D2	protein_coding
SLC38A9	protein_coding
SNORD99	snoRNA
SPC24	protein_coding
SRFBP1	protein_coding
STAM	protein_coding
TIMM44	protein_coding
TLE1	protein_coding
TMCO6	protein_coding
TMEM39A	protein_coding
TPCN1	protein_coding
TRIM68	protein_coding
TTC16	protein_coding
TUT1	protein_coding
TWISTNB	protein_coding
TXNL1	protein_coding
USP47	protein_coding
VASH1	protein_coding
WDR60	protein_coding
WDR86	protein_coding
WDR92	protein_coding
YPEL1	protein_coding
ZBTB43	protein_coding
ZDHHC23	protein_coding
ZFP82	protein_coding
ZMYND19	protein_coding
ZNF101	protein_coding
ZNF17	protein_coding
ZNF224	protein_coding
ZNF256	protein_coding
ZNF34	protein_coding
ZNF35	protein_coding
ZNF350	protein_coding
ZNF426	protein_coding
ZNF671	protein_coding
ZNF7	protein_coding
ZNF79	protein_coding
ZNF841	protein_coding
ZW10	protein_coding
