# Supplementary material for: Gene expression networks regulated by human personality
Source: Mol Psychiatry. 2024 Mar 4;29(7):2241–60. doi: 10.1038/s41380-024-02484-x (PMC11408262; doi:10.1038/s41380-024-02484-x)
Supplement: Supplementary file 11 — Supplementary Table S4 [file 41380_2024_2484_MOESM11_ESM.xlsx]

## Sheet: Table_S4
One-way Anova test of gene expression among different T biclusters
Gene	F	p	p<.05	effect sizes
C7ORF53	17,682	1,50E-17	*	0,261		p-value less than the significance level 0.05 indicates significant differences between the groups, highlighted with “*" in the column p<.05
DOCK5	46,586	3,20E-40	*	0,481
CEACAM3	36,404	4,53E-33	*	0,421
LIN7A	36,944	1,81E-33	*	0,424
OPLAH	22,909	3,04E-22	*	0,313
LIMK2	44,162	1,38E-38	*	0,468
TLR2	31,2	4,26E-29	*	0,383
ASPRV1	23,528	8,85E-23	*	0,319
ADM	26,366	3,48E-25	*	0,345
SLC2A14	28,558	5,50E-27	*	0,363
LOC100134703	14,307	2,38E-14	*	0,222
KCNJ15	26,163	5,14E-25	*	0,343
RAB3D	38,819	7,75E-35	*	0,436
BCL3	32,659	3,10E-30	*	0,394
PSG9	30,776	9,19E-29	*	0,38
GPR109A	43,792	2,47E-38	*	0,466
SLC22A15	36,803	2,30E-33	*	0,423
EIF2C4	62,081	8,20E-50	*	0,553
LOC388572	16,961	7,06E-17	*	0,253
LOC100129904	39,637	2,00E-35	*	0,441
LOC100132287	16,369	2,54E-16	*	0,246
LOC651612	16,569	1,64E-16	*	0,248
CASP5	25,655	1,37E-24	*	0,338
LOC100132858	27,531	3,79E-26	*	0,354
IL1B	26,315	3,83E-25	*	0,344
FPR2	26,753	1,66E-25	*	0,348
HIST1H3D	28,269	9,43E-27	*	0,36
LOC730234	34,751	7,83E-32	*	0,409
KIAA0232	24,34	1,78E-23	*	0,327
PROK2	20,725	2,55E-20	*	0,292
LOC641693	17,928	8,89E-18	*	0,263
UTX	15,783	9,12E-16	*	0,239
LOC100130828	28,832	3,29E-27	*	0,365
F2RL1	11,12	3,31E-11	*	0,181
HERC3	42,035	4,04E-37	*	0,456
HIST2H2AC	27,097	8,61E-26	*	0,351
B3GNT8	18,51	2,58E-18	*	0,27
EGLN1	21,822	2,71E-21	*	0,303
LOC391045	22,845	3,45E-22	*	0,313
TGFA	23,484	9,65E-23	*	0,319
LOC653610	22,265	1,11E-21	*	0,307
TPST1	13,641	1,05E-13	*	0,214
LOC730387	17,994	7,72E-18	*	0,264
SIPA1L2	15,941	6,45E-16	*	0,241
LOC728790	16,821	9,55E-17	*	0,251
OSGIN2	32,361	5,28E-30	*	0,392
IGSF6	9,301	2,32E-09	*	0,156
C9ORF66	14,202	3,00E-14	*	0,221
SLC22A4	26,802	1,51E-25	*	0,348
LOC648998	28,651	4,61E-27	*	0,364
C6ORF72	43,986	1,81E-38	*	0,467
FFAR2	25,151	3,64E-24	*	0,334
CSTA	10,629	1,03E-10	*	0,175
LOC642788	25,74	1,16E-24	*	0,339
LILRA5	31,259	3,83E-29	*	0,384
ZNF397	62,971	2,53E-50	*	0,557
CLEC1A	23,256	1,52E-22	*	0,317
HS.559665	7,363	2,31E-07	*	0,128
TMCO3	42,815	1,16E-37	*	0,46
LOC730385	17,818	1,12E-17	*	0,262
HS.520591	23,094	2,10E-22	*	0,315
JUNB	28,1	1,30E-26	*	0,359
MAK	13,839	6,76E-14	*	0,216
ST3GAL4	21,834	2,65E-21	*	0,303
CCR1	15,19	3,35E-15	*	0,232
LOC100132960	17,912	9,19E-18	*	0,263
HS.552025	10,399	1,77E-10	*	0,172
PIK3CB	46,491	3,70E-40	*	0,481
SBNO2	19,263	5,30E-19	*	0,277
LRRC6	17,129	4,91E-17	*	0,255
JUN	26,07	6,14E-25	*	0,342
HS.171481	8,068	4,30E-08	*	0,139
LOC201175	15,882	7,35E-16	*	0,24
LOC730281	24,791	7,35E-24	*	0,331
LOC100132112	17,063	5,66E-17	*	0,254
CLEC7A	14,371	2,06E-14	*	0,223
LOC100134734	14,847	7,16E-15	*	0,228
LOC100132119	18,18	5,20E-18	*	0,266
CAMKK2	12,949	5,02E-13	*	0,205
ABHD3	21,202	9,59E-21	*	0,297
PITPNA	56,201	2,46E-46	*	0,528
LOC100170939	17,992	7,74E-18	*	0,264
HSH2D	70,123	2,73E-54	*	0,583
TMEM55A	20,399	4,99E-20	*	0,289
LOC730286	18,474	2,79E-18	*	0,269
KCNJ2	20,216	7,28E-20	*	0,287
EPHB4	15,077	4,30E-15	*	0,231
TGM3	11,773	7,35E-12	*	0,19
LOC440731	23,141	1,91E-22	*	0,316
RPGRIP1	16,287	3,03E-16	*	0,245
CA4	22,772	3,99E-22	*	0,312
HIST2H2AA3	24,827	6,84E-24	*	0,331
LOC728519	29,09	2,04E-27	*	0,367
C19ORF35	13,266	2,45E-13	*	0,209
ACSL1	19,145	6,78E-19	*	0,276
MMP9	14,942	5,80E-15	*	0,229
ARIH1	50,729	6,32E-43	*	0,503
HIST1H4H	31,121	4,92E-29	*	0,383
LOC100134660	55,247	9,40E-46	*	0,524
SNX13	34,445	1,33E-31	*	0,407
LOC650276	27,606	3,28E-26	*	0,355
LOC727865	26,164	5,13E-25	*	0,343
RPS15A	17,717	1,39E-17	*	0,261
EVI2A	19,609	2,57E-19	*	0,281
LOC100133812	22,92	2,97E-22	*	0,314
CD69	26,276	4,13E-25	*	0,344
RPS27	14,606	1,22E-14	*	0,225
SUB1	22,151	1,39E-21	*	0,306
ESCO1	17,392	2,79E-17	*	0,257
LOC100132488	21,415	6,20E-21	*	0,299
RGS18	10,622	1,05E-10	*	0,175
LOC651436	33,049	1,55E-30	*	0,397
LOC648729	18,157	5,46E-18	*	0,266
LOC100133931	37,601	5,95E-34	*	0,428
LOC100132742	37,491	7,17E-34	*	0,428
LOC648622	20,408	4,89E-20	*	0,289
RSL24D1	26,75	1,67E-25	*	0,348
LOC644315	29,076	2,09E-27	*	0,367
TXNDC9	26,91	1,23E-25	*	0,349
LOC650518	24,619	1,03E-23	*	0,329
COX7C	29,61	7,79E-28	*	0,371
RPL9	26,928	1,19E-25	*	0,349
HINT1	31,271	3,75E-29	*	0,384
RPS3A	19,952	1,26E-19	*	0,285
OXR1	22,709	4,53E-22	*	0,312
HS.125056	20,727	2,54E-20	*	0,292
TMCO1	25,767	1,10E-24	*	0,339
RAP2A	18,518	2,54E-18	*	0,27
PTAR1	17,959	8,32E-18	*	0,264
RPL17	43,479	4,04E-38	*	0,464
LOC645296	32,793	2,45E-30	*	0,395
PSMA6	22,266	1,10E-21	*	0,307
SNX4	30,504	1,51E-28	*	0,378
RPS17	35,625	1,72E-32	*	0,415
LOC389404	27,088	8,77E-26	*	0,351
FAM179B	23,235	1,58E-22	*	0,317
LOC729646	34,913	5,91E-32	*	0,41
UQCRQ	27,783	2,35E-26	*	0,356
MAPK6	42,003	4,26E-37	*	0,456
TLK1	27,024	9,89E-26	*	0,35
CGRRF1	15,621	1,30E-15	*	0,237
CHD9	19,785	1,78E-19	*	0,283
EFR3A	32,175	7,37E-30	*	0,391
P2RY5	32,644	3,19E-30	*	0,394
FCHO2	13,132	3,32E-13	*	0,207
ZNF816A	24,992	4,96E-24	*	0,333
S100A8	12,553	1,23E-12	*	0,2
LOC643863	49,654	3,10E-42	*	0,497
KLF9	20,34	5,63E-20	*	0,288
MRPS28	22,824	3,60E-22	*	0,313
DCUN1D5	33,887	3,54E-31	*	0,403
RABEP1	10,891	5,63E-11	*	0,178
ZNF295	21,773	3,00E-21	*	0,303
AZI2	37,17	1,23E-33	*	0,426
C14ORF142	35,696	1,53E-32	*	0,416
LOC648000	21,718	3,35E-21	*	0,302
TTC33	18,591	2,17E-18	*	0,27
CRLS1	37,095	1,40E-33	*	0,425
ERGIC2	50,772	5,93E-43	*	0,503
MRPL13	39,444	2,75E-35	*	0,44
LY96	15,378	2,22E-15	*	0,235
GZMA	17,768	1,25E-17	*	0,262
C10ORF88	26,258	4,28E-25	*	0,344
SCOC	35,748	1,40E-32	*	0,416
RBX1	14,529	1,45E-14	*	0,225
LOC646819	18,851	1,26E-18	*	0,273
KBTBD8	43,832	2,31E-38	*	0,466
PIGK	36,291	5,49E-33	*	0,42
LOC646527	101,612	2,28E-69	*	0,669
PSMA2	25,678	1,31E-24	*	0,339
SPRED1	28,16	1,16E-26	*	0,36
HS.25318	6,578	1,52E-06	*	0,116
LOC100131905	22,462	7,44E-22	*	0,309
KIAA0261	21,756	3,10E-21	*	0,302
GMFB	12,926	5,29E-13	*	0,205
LOC654194	20,305	6,06E-20	*	0,288
ABHD10	36,424	4,38E-33	*	0,421
LOC729301	27,649	3,03E-26	*	0,355
CLN5	40,9	2,53E-36	*	0,449
SLC43A1	50,786	5,81E-43	*	0,503
LOC100131894	48,056	3,41E-41	*	0,489
RIMBP3B	58,586	9,08E-48	*	0,539
LOC100134560	64,564	3,15E-51	*	0,563
LOC644701	52,712	3,51E-44	*	0,512
HS.106234	63,49	1,28E-50	*	0,559
LOC648934	52,31	6,27E-44	*	0,51
C10ORF82	49,108	7,01E-42	*	0,495
LOC642843	46,865	2,08E-40	*	0,483
LOC642749	51,584	1,80E-43	*	0,507
LOC650036	60,1	1,16E-48	*	0,545
LOC400743	49,482	4,01E-42	*	0,497
HS.560741	63,403	1,43E-50	*	0,558
LOC729135	44,636	6,54E-39	*	0,471
LOC728320	49,958	1,97E-42	*	0,499
LOC645955	39,68	1,87E-35	*	0,442
KIAA0953	42,752	1,28E-37	*	0,46
HS.150734	47,152	1,34E-40	*	0,485
LOC441052	48,93	9,14E-42	*	0,494
CLEC18C	51,18	3,26E-43	*	0,505
PRR20D	59,109	4,45E-48	*	0,541
LOC728671	36,127	7,27E-33	*	0,419
LOC732138	40,721	3,39E-36	*	0,448
LOC152586	45,363	2,11E-39	*	0,475
LOC100131970	53,789	7,46E-45	*	0,517
LOC100132506	46,331	4,72E-40	*	0,48
HS.128292	51,544	1,91E-43	*	0,507
YKT6	34,858	6,49E-32	*	0,41
MDFI	34,859	6,49E-32	*	0,41
HS.527387	41,011	2,11E-36	*	0,45
LOC730389	46,46	3,87E-40	*	0,481
OPRD1	37,775	4,44E-34	*	0,43
LOC653746	48,892	9,68E-42	*	0,494
LOC100132549	42,221	3,00E-37	*	0,457
LOC100132024	70,691	1,35E-54	*	0,585
HS.565029	45,683	1,28E-39	*	0,477
HS.22302	40,48	5,01E-36	*	0,447
SERPINA5	46,062	7,15E-40	*	0,479
PTPRU	28,739	3,92E-27	*	0,364
LOC651951	67,858	4,64E-53	*	0,575
LOC648169	55,801	4,31E-46	*	0,527
OAZ3	47,384	9,44E-41	*	0,486
NPNT	38,084	2,64E-34	*	0,432
LOC644880	33,087	1,45E-30	*	0,397
HS.541590	53,794	7,40E-45	*	0,517
HS.582526	56,75	1,14E-46	*	0,531
SYT16	43,195	6,34E-38	*	0,463
LOC389458	49,237	5,78E-42	*	0,495
SLC27A4	43,861	2,21E-38	*	0,466
MIR940	43,231	5,98E-38	*	0,463
HS.446266	45,418	1,93E-39	*	0,475
LOC100130776	50,793	5,76E-43	*	0,503
PXDN	35,316	2,94E-32	*	0,413
HS.545236	35,489	2,18E-32	*	0,414
TMEM174	55,732	4,75E-46	*	0,526
HS.539597	41,787	6,02E-37	*	0,454
HS.147496	38,98	5,93E-35	*	0,437
LOC641999	54,19	4,21E-45	*	0,519
LOC100131256	55,067	1,21E-45	*	0,523
LOC441759	47,785	5,14E-41	*	0,488
HS.560740	34,604	1,01E-31	*	0,408
BOLA2B	39,894	1,31E-35	*	0,443
HS.570467	46,427	4,07E-40	*	0,481
LOC652160	43,389	4,66E-38	*	0,464
LOC730952	42,974	9,01E-38	*	0,461
HS.54940	58,69	7,88E-48	*	0,539
LOC100134000	28,864	3,11E-27	*	0,365
LOC653652	45,571	1,53E-39	*	0,476
HS.164030	29,607	7,84E-28	*	0,371
TSPAN1	32,316	5,72E-30	*	0,392
HS.150147	36,628	3,09E-33	*	0,422
LOC730393	62,043	8,62E-50	*	0,553
RC3H1	38,521	1,27E-34	*	0,434
HS.514454	43,847	2,26E-38	*	0,466
HS.581028	53,003	2,30E-44	*	0,514
CXCL3	36,224	6,17E-33	*	0,419
LOC651123	52,514	4,67E-44	*	0,511
KIFC3	33,469	7,38E-31	*	0,4
INSR	25,926	8,10E-25	*	0,341
LOC100128083	44,519	7,86E-39	*	0,47
MIR642	34,818	6,96E-32	*	0,41
HS.12764	44,942	4,06E-39	*	0,473
HS.582985	54,698	2,04E-45	*	0,522
HS.544030	31,341	3,30E-29	*	0,385
FADS6	36,893	1,97E-33	*	0,424
HS.541226	47,449	8,55E-41	*	0,486
CYP2C9	41,123	1,76E-36	*	0,45
HS.542848	37,745	4,67E-34	*	0,429
LOC653701	40,707	3,47E-36	*	0,448
TNKS2	41,243	1,45E-36	*	0,451
LOC100131372	39,843	1,43E-35	*	0,443
HS.495080	58,359	1,24E-47	*	0,538
LOC642759	56,519	1,58E-46	*	0,53
HS.568589	60,276	9,16E-49	*	0,546
LOC644360	53,917	6,21E-45	*	0,518
SYT3	31,808	1,42E-29	*	0,388
HS.571096	48,32	2,29E-41	*	0,491
C19ORF4	52,794	3,11E-44	*	0,513
LOC100133076	47,41	9,07E-41	*	0,486
LOC653632	34,9	6,04E-32	*	0,41
LOC100134002	30,234	2,48E-28	*	0,376
C19ORF71	63,754	9,06E-51	*	0,56
TIMM13	46,653	2,88E-40	*	0,482
PP14571	32,966	1,80E-30	*	0,397
LOC645645	52,08	8,76E-44	*	0,509
LOC646198	21,71	3,40E-21	*	0,302
HS.527174	66,089	4,40E-52	*	0,568
SOCS6	31,079	5,31E-29	*	0,383
FOXO6	50,56	8,11E-43	*	0,502
LOC654002	35,744	1,40E-32	*	0,416
HS.554608	54,211	4,08E-45	*	0,519
FNIP2	33,287	1,02E-30	*	0,399
SCARNA27	34,212	2,00E-31	*	0,405
LOC732381	47,766	5,28E-41	*	0,488
HS.120208	29,556	8,61E-28	*	0,371
C20ORF112	37,645	5,52E-34	*	0,429
HS.128035	35,959	9,71E-33	*	0,418
HS.398035	21,904	2,30E-21	*	0,304
LOC645446	39,895	1,31E-35	*	0,443
ITIH3	31,466	2,63E-29	*	0,385
LOC340357	62,557	4,37E-50	*	0,555
LOC100134466	32,086	8,64E-30	*	0,39
ZNF563	52,08	8,75E-44	*	0,509
HS.565314	27,129	8,10E-26	*	0,351
DARC	13,487	1,49E-13	*	0,212
CA1	13,8	7,38E-14	*	0,216
KLF1	26,234	4,48E-25	*	0,343
TTC25	11,964	4,74E-12	*	0,193
E2F2	13,978	4,95E-14	*	0,218
HEMGN	16,755	1,10E-16	*	0,25
KRT1	9,449	1,64E-09	*	0,159
LOC441455	25,398	2,25E-24	*	0,336
LOC284422	13,698	9,27E-14	*	0,214
RUNDC3A	9,8	7,16E-10	*	0,163
ATP6AP1L	18,767	1,50E-18	*	0,272
RP11-529I10.4	52,14	8,02E-44	*	0,51
PDZK1IP1	9,633	1,06E-09	*	0,161
TMPRSS9	7,753	9,13E-08	*	0,134
TSTA3	13,052	3,98E-13	*	0,206
SLC7A5	22,835	3,52E-22	*	0,313
GRINA	21,348	7,11E-21	*	0,299
EMX2OS	26,19	4,87E-25	*	0,343
TRAPPC5	28,645	4,67E-27	*	0,363
LOC642377	37,427	7,99E-34	*	0,427
TMEM158	9,472	1,55E-09	*	0,159
ITLN1	15,732	1,02E-15	*	0,239
GPR146	12,773	7,49E-13	*	0,203
FECH	8,853	6,69E-09	*	0,15
AMAC1L3	37,744	4,68E-34	*	0,429
DEFA1	4,994	6,78E-05	*	0,091
DEFA3	4,514	0,000213	*	0,083
LOC653600	5,225	3,90E-05	*	0,094
MSI2	32,963	1,81E-30	*	0,397
NT5M	18,342	3,68E-18	*	0,268
DEFA1B	4,489	0,000226	*	0,082
NFIX	12,149	3,10E-12	*	0,195
MIR182	50,633	7,28E-43	*	0,502
SEC14L4	20,76	2,37E-20	*	0,293
RSC1A1	63,901	7,47E-51	*	0,56
LOC650116	14,133	3,50E-14	*	0,22
RAP1GAP	4,329	0,00033	*	0,079
HS.575808	32,263	6,29E-30	*	0,391
SRXN1	19,961	1,24E-19	*	0,285
LOC729870	62,208	6,93E-50	*	0,554
RANGRF	139,944	5,26E-84	*	0,736
PPIB	137,129	4,91E-83	*	0,732
C14ORF11	116,824	1,42E-75	*	0,7
HS.580229	118,719	2,62E-76	*	0,703
HS.494932	116,272	2,33E-75	*	0,699
LOC645231	119,218	1,69E-76	*	0,704
LOC651919	175,481	3,69E-95	*	0,778
LOC730291	179,377	2,83E-96	*	0,781
LOC442153	155,515	3,96E-89	*	0,756
LOC644131	126,454	3,22E-79	*	0,716
LOC729687	168,941	3,03E-93	*	0,771
LOC728026	111,654	1,57E-73	*	0,69
LOC644037	140,906	2,47E-84	*	0,737
LOC653115	125,979	4,81E-79	*	0,715
HNRPH1	105,63	4,57E-71	*	0,678
LOC100128525	154,152	1,07E-88	*	0,754
LOC100128337	83,533	3,87E-61	*	0,625
ZNF679	172,927	2,03E-94	*	0,775
LOC729342	167,305	9,34E-93	*	0,769
LOC644937	148,27	8,55E-87	*	0,747
LOC648740	180,736	1,17E-96	*	0,783
LOC642567	189,216	5,23E-99	*	0,79
LOC100130154	108,792	2,27E-72	*	0,684
LOC646821	96,25	4,92E-67	*	0,657
LOC649801	136,769	6,55E-83	*	0,732
LOC728572	126,596	2,85E-79	*	0,716
RPL23AP13	164,855	5,10E-92	*	0,767
LOC137107	147,372	1,69E-86	*	0,746
LOC642076	186,83	2,35E-98	*	0,788
HS.566647	76,025	2,16E-57	*	0,602
LOC100131786	76,087	2,00E-57	*	0,603
LOC643779	168,082	5,47E-93	*	0,77
PPP1R15B	174,975	5,17E-95	*	0,777
LOC654074	173,766	1,16E-94	*	0,776
LOC442270	165,659	2,91E-92	*	0,768
LOC100131452	102,968	6,02E-70	*	0,672
LOC100127999	132,482	2,11E-81	*	0,725
HS.541685	128,618	5,20E-80	*	0,719
LOC392285	94,635	2,58E-66	*	0,654
LOC729686	110,145	6,37E-73	*	0,687
ANXA2P1	89,747	4,37E-64	*	0,641
ANP32A	111,557	1,72E-73	*	0,69
LOC646547	63,325	1,59E-50	*	0,558
LOC390183	143,281	3,88E-85	*	0,741
ZNF557	108	4,78E-72	*	0,683
LOC100129502	100,176	9,43E-69	*	0,666
LOC642502	55,358	8,04E-46	*	0,525
ZNF728	197,093	4,07E-101	*	0,797
LOC647074	198,588	1,65E-101	*	0,798
LOC388076	92,225	3,17E-65	*	0,648
FTHL2	145,222	8,69E-86	*	0,743
LOC645630	135,71	1,53E-82	*	0,73
LOC641992	129,025	3,69E-80	*	0,72
LY75	146,492	3,29E-86	*	0,745
LOC644482	113,941	1,92E-74	*	0,694
MGC12760	138,282	1,96E-83	*	0,734
LOC147804	93,68	6,95E-66	*	0,651
LOC100129067	195,915	8,34E-101	*	0,796
SMCR5	94,921	1,92E-66	*	0,654
SUMO1	144,867	1,14E-85	*	0,743
LOC100130353	98,798	3,74E-68	*	0,663
LOC388344	113,032	4,42E-74	*	0,693
LOC126235	158,258	5,45E-90	*	0,759
LOC648863	158,609	4,23E-90	*	0,76
SNORD87	62,458	4,97E-50	*	0,555
DNHL1	99,269	2,33E-68	*	0,664
LOC646897	83,536	3,86E-61	*	0,625
LOC100133697	104,063	2,07E-70	*	0,675
LOC648343	156,852	1,50E-89	*	0,758
ADI1	81,105	5,97E-60	*	0,618
FLJ10120	53,197	1,74E-44	*	0,515
LOC730288	60,481	6,95E-49	*	0,547
LOC440525	127,611	1,21E-79	*	0,718
LOC441550	141,743	1,28E-84	*	0,739
LOC100129055	107,12	1,10E-71	*	0,681
MFSD11	116,67	1,63E-75	*	0,699
HS.544637	54,504	2,69E-45	*	0,521
LOC440063	59,857	1,61E-48	*	0,544
LOC645762	146,406	3,51E-86	*	0,745
LOC391825	130,811	8,37E-81	*	0,723
LOC440926	119,413	1,42E-76	*	0,704
LOC402644	81,739	2,91E-60	*	0,62
FTHL11	94,842	2,09E-66	*	0,654
LOC100127922	143,09	4,50E-85	*	0,74
LOC643997	83,432	4,33E-61	*	0,624
NFYB	107,431	8,19E-72	*	0,682
KIAA0408	103,405	3,93E-70	*	0,673
LOC100128498	83,309	4,97E-61	*	0,624
TTRAP	89,516	5,60E-64	*	0,641
GDPD1	118,536	3,08E-76	*	0,703
FLJ35390	71,289	6,48E-55	*	0,587
LOC648059	92,661	2,01E-65	*	0,649
LOC645018	158,886	3,47E-90	*	0,76
HS.511723	128,665	5,00E-80	*	0,719
HS.562875	71,622	4,31E-55	*	0,588
PTGR2	100,745	5,36E-69	*	0,668
LOC730202	97,833	9,87E-68	*	0,661
LOC648453	41,65	7,51E-37	*	0,454
LOC648852	97,658	1,18E-67	*	0,661
C3ORF50	54,293	3,63E-45	*	0,52
MBD4	78,569	1,10E-58	*	0,61
LOC728310	74,957	7,66E-57	*	0,599
LOC728791	108,513	2,95E-72	*	0,684
LOC728953	109,147	1,62E-72	*	0,685
LOC727962	85,254	5,73E-62	*	0,63
LOC100133277	132,179	2,71E-81	*	0,725
LOC100133773	121,543	2,19E-77	*	0,708
LOC728207	167,5	8,16E-93	*	0,77
LOC649330	185,377	5,91E-98	*	0,787
LOC642989	72,572	1,35E-55	*	0,591
LOC390735	132,433	2,20E-81	*	0,725
LOC651453	109,338	1,36E-72	*	0,685
LOC100131989	58,256	1,43E-47	*	0,537
LOC441154	154,617	7,64E-89	*	0,755
LOC100129094	91,607	6,08E-65	*	0,646
LOC100133329	141,768	1,26E-84	*	0,739
LOC346950	140,699	2,90E-84	*	0,737
CTR9	74,873	8,47E-57	*	0,599
LOC441642	118,831	2,37E-76	*	0,703
USH1G	159,228	2,72E-90	*	0,76
EVI2B	132,212	2,64E-81	*	0,725
LOC100128274	91,775	5,09E-65	*	0,647
AGTPBP1	82,009	2,14E-60	*	0,62
LOC391169	81,661	3,17E-60	*	0,619
LOC729798	105,499	5,19E-71	*	0,678
LOC123688	104,997	8,41E-71	*	0,677
FTHL16	134,412	4,38E-82	*	0,728
PMS2L2	99,34	2,17E-68	*	0,664
LOC100128775	100,938	4,43E-69	*	0,668
LOC100134273	109,515	1,15E-72	*	0,686
LOC730004	93,535	8,08E-66	*	0,651
CD164	59,25	3,67E-48	*	0,542
LOC653829	79,279	4,83E-59	*	0,612
RAX2	88,742	1,28E-63	*	0,639
SFRS11	67,337	8,98E-53	*	0,573
RAXL1	87,693	3,98E-63	*	0,636
LOC642738	176,919	1,42E-95	*	0,779
LOC727908	112,524	7,04E-74	*	0,692
FAM162A	73,835	2,94E-56	*	0,595
NCRNA00092	70,689	1,36E-54	*	0,585
PTMA	63,697	9,75E-51	*	0,559
ZNF860	107,27	9,55E-72	*	0,681
ALS2CR14	83,046	6,67E-61	*	0,623
HMGB1	118,162	4,30E-76	*	0,702
LOC643308	126,761	2,48E-79	*	0,716
HS.581580	160,333	1,23E-90	*	0,762
LOC286002	78,096	1,90E-58	*	0,609
2007-09-01	61,143	2,86E-49	*	0,549
LOC645466	51,456	2,17E-43	*	0,506
ZNF773	93,507	8,31E-66	*	0,651
HS.163752	94,356	3,45E-66	*	0,653
PCAF	86,57	1,35E-62	*	0,633
MIR130A	45,905	9,11E-40	*	0,478
RPN2	60,473	7,02E-49	*	0,547
KCTD7	50,987	4,33E-43	*	0,504
HS.534061	160,777	8,99E-91	*	0,762
LOC100131572	90,924	1,25E-64	*	0,644
APOBEC3A	64,888	2,07E-51	*	0,564
RHBDL2	58,519	9,96E-48	*	0,538
LOC100133516	67,941	4,18E-53	*	0,575
SPC24	89,921	3,63E-64	*	0,642
LOC100131718	61,285	2,36E-49	*	0,55
LOC646672	89,294	7,09E-64	*	0,64
LOC100130276	125,896	5,17E-79	*	0,715
PDK1	87,9	3,18E-63	*	0,637
VPS26	59,235	3,75E-48	*	0,541
FCGR3A	134,045	5,90E-82	*	0,728
LOC220433	67,18	1,10E-52	*	0,572
LOC442727	115,116	6,61E-75	*	0,696
LOC729009	47,208	1,23E-40	*	0,485
LOC100134053	70,229	2,39E-54	*	0,583
LOC646966	113,632	2,55E-74	*	0,694
6,00 LSM	65,804	6,36E-52	*	0,567
LOC100131349	98,023	8,15E-68	*	0,661
GPR171	88,582	1,52E-63	*	0,638
LOC728484	99,735	1,46E-68	*	0,665
LOC653059	66,014	4,85E-52	*	0,568
LOC100132547	92,282	2,99E-65	*	0,648
CXORF21	118,195	4,18E-76	*	0,702
GPX8	72,963	8,42E-56	*	0,593
LOC391769	122,559	9,06E-78	*	0,71
LOC644655	64,437	3,72E-51	*	0,562
LOC651268	115,371	5,25E-75	*	0,697
MBTD1	51,327	2,63E-43	*	0,506
LOC728602	112,993	4,58E-74	*	0,693
TOP1P2	73,592	3,93E-56	*	0,595
TXNL1	56,476	1,68E-46	*	0,53
BMP8B	72,934	8,71E-56	*	0,592
LOC643738	25,403	2,23E-24	*	0,336
LOC643882	68,864	1,31E-53	*	0,579
LOC100130746	70,616	1,48E-54	*	0,585
C9ORF130	63,439	1,37E-50	*	0,558
LOC730060	100,949	4,38E-69	*	0,668
LOC92659	51,134	3,48E-43	*	0,505
FLJ34047	81,652	3,21E-60	*	0,619
LIMS1	144,836	1,17E-85	*	0,743
LOC440341	31,5	2,48E-29	*	0,386
P704P	61,596	1,56E-49	*	0,551
MIR574	108,567	2,80E-72	*	0,684
BIN2	40,567	4,36E-36	*	0,447
LOC100129982	120,423	5,84E-77	*	0,706
LOC100129960	81,403	4,25E-60	*	0,619
FTHL3	89,253	7,42E-64	*	0,64
FLJ43681	39,68	1,86E-35	*	0,442
UBE1C	78,293	1,51E-58	*	0,609
LOC649422	67,64	6,11E-53	*	0,574
PTPLAD2	81,902	2,42E-60	*	0,62
LOC440157	73,937	2,60E-56	*	0,596
LOC401640	89,623	4,99E-64	*	0,641
LOC643287	73,22	6,17E-56	*	0,593
HS.579631	51,123	3,54E-43	*	0,505
ZMYND19	101,416	2,76E-69	*	0,669
ZNF34	45,908	9,07E-40	*	0,478
BCS1L	44,703	5,89E-39	*	0,471
CDRT4	81,346	4,54E-60	*	0,619
DECR2	49,909	2,12E-42	*	0,499
TIMM44	71,238	6,90E-55	*	0,587
ACBD6	57,664	3,23E-47	*	0,535
ALDH18A1	87,521	4,80E-63	*	0,636
C12ORF49	63,605	1,10E-50	*	0,559
ASB13	68,411	2,31E-53	*	0,577
MLYCD	62,911	2,74E-50	*	0,556
RDH13	51,904	1,13E-43	*	0,509
C11ORF80	27,116	8,32E-26	*	0,351
POLR2L	35,705	1,50E-32	*	0,416
IDE	64,136	5,50E-51	*	0,561
RIMS3	35,063	4,55E-32	*	0,411
HEATR6	78,589	1,07E-58	*	0,61
POLR2D	67,538	6,95E-53	*	0,574
ZNF426	55,858	3,98E-46	*	0,527
WDR92	58,08	1,82E-47	*	0,537
FUS	59,127	4,35E-48	*	0,541
TUT1	25,185	3,41E-24	*	0,334
PUSL1	71,736	3,75E-55	*	0,588
FADS1	28,329	8,43E-27	*	0,361
ZFP82	53,88	6,55E-45	*	0,518
EDC3	38,285	1,89E-34	*	0,433
3,00 ARL	29,96	4,09E-28	*	0,374
ZNF35	78,71	9,32E-59	*	0,611
C1ORF93	11,42	1,65E-11	*	0,185
ZNF224	93,627	7,34E-66	*	0,651
IVD	19,172	6,41E-19	*	0,276
TLE1	41,55	8,83E-37	*	0,453
PET112L	87,602	4,40E-63	*	0,636
WDR60	49,208	6,04E-42	*	0,495
1,00 ARL	40,646	3,83E-36	*	0,448
PAQR7	44,777	5,25E-39	*	0,472
PNO1	39,414	2,89E-35	*	0,44
TRIM68	39,459	2,69E-35	*	0,44
ARMC7	48,266	2,48E-41	*	0,49
ZNF79	48,391	2,05E-41	*	0,491
TMCO6	32,405	4,88E-30	*	0,392
ATP6V1E2	25,339	2,53E-24	*	0,336
TMCO7	36,784	2,37E-33	*	0,423
LOC100129890	29,578	8,26E-28	*	0,371
ZNF7	64,577	3,10E-51	*	0,563
PPP1R16A	30,294	2,22E-28	*	0,377
CDCA7L	68,83	1,37E-53	*	0,578
C22ORF28	63,592	1,12E-50	*	0,559
YPEL1	29,723	6,33E-28	*	0,372
ACACB	9,849	6,39E-10	*	0,164
KIAA0090	23,457	1,02E-22	*	0,319
APOBEC3H	33,179	1,23E-30	*	0,398
LEPRE1	42,351	2,44E-37	*	0,458
FOXRED1	36,979	1,70E-33	*	0,424
SLC35D2	72,739	1,10E-55	*	0,592
HADHA	41,516	9,32E-37	*	0,453
TMEM39A	48,704	1,28E-41	*	0,493
ORAI3	23,052	2,28E-22	*	0,315
ZNF841	44,878	4,48E-39	*	0,472
FZD2	23,277	1,46E-22	*	0,317
BTBD12	42,47	2,01E-37	*	0,458
C2CD2L	51,075	3,80E-43	*	0,504
C2ORF49	45,213	2,66E-39	*	0,474
LRRC57	34,917	5,87E-32	*	0,41
LRRC42	33,081	1,47E-30	*	0,397
ADCK2	40,932	2,40E-36	*	0,449
MGC15763	44,077	1,57E-38	*	0,468
C20ORF196	39,381	3,05E-35	*	0,44
ZNF193	71,495	5,03E-55	*	0,588
MUC20	17,671	1,54E-17	*	0,26
TPCN1	46,761	2,44E-40	*	0,482
AACS	48,562	1,59E-41	*	0,492
TTC16	22,06	1,68E-21	*	0,305
LOC100129975	19,752	1,91E-19	*	0,283
ELAC2	18,277	4,23E-18	*	0,267
ZNF256	27,318	5,66E-26	*	0,353
USP47	45,273	2,42E-39	*	0,474
ABCC10	34,55	1,11E-31	*	0,408
FXYD6	30,785	9,06E-29	*	0,38
DHX32	39,326	3,34E-35	*	0,439
LOC286367	38,497	1,33E-34	*	0,434
NOTCH4	21,262	8,48E-21	*	0,298
MICALL1	19,132	6,97E-19	*	0,276
WDR86	28,563	5,45E-27	*	0,363
ERCC3	84,256	1,73E-61	*	0,627
KIAA0562	28,733	3,96E-27	*	0,364
SNORD99	9,174	3,13E-09	*	0,155
ANKMY2	29,233	1,56E-27	*	0,368
SLC38A9	42,888	1,03E-37	*	0,461
RPS6KA2	24,637	9,92E-24	*	0,329
CCNT1	29,08	2,08E-27	*	0,367
C14ORF181	38,057	2,77E-34	*	0,431
ADIPOR2	83,266	5,21E-61	*	0,624
BATF	40,691	3,56E-36	*	0,448
HTT	27,986	1,60E-26	*	0,358
DERL2	49,547	3,64E-42	*	0,497
POLR3E	81,177	5,50E-60	*	0,618
VASH1	5,493	2,05E-05	*	0,099
TWISTNB	47,815	4,91E-41	*	0,488
MDP1	85,23	5,88E-62	*	0,629
DUT	41,743	6,46E-37	*	0,454
ZNF101	29,777	5,72E-28	*	0,372
C4ORF27	52,586	4,21E-44	*	0,512
KCTD18	33,141	1,32E-30	*	0,398
SRFBP1	19,512	3,14E-19	*	0,28
ZW10	36,125	7,30E-33	*	0,419
FAM164A	22,247	1,15E-21	*	0,307
ZNF17	36,813	2,26E-33	*	0,423
OBFC2B	22,034	1,76E-21	*	0,305
STAM	42,396	2,26E-37	*	0,458
RPP25	43,249	5,82E-38	*	0,463
C10ORF6	36,767	2,44E-33	*	0,423
PDGFRB	14,442	1,76E-14	*	0,224
LAG3	14,162	3,28E-14	*	0,22
RNMTL1	24,236	2,18E-23	*	0,326
C1ORF54	47,725	5,62E-41	*	0,488
COL9A2	15,094	4,15E-15	*	0,231
ZNF350	74,888	8,32E-57	*	0,599
CENTG2	7,108	4,27E-07	*	0,124
KCNMB1	17,094	5,30E-17	*	0,254
RHOBTB3	23,248	1,54E-22	*	0,317
FOSB	15,243	2,98E-15	*	0,233
ZDHHC23	38,556	1,20E-34	*	0,435
POMC	32,525	3,94E-30	*	0,393
HS.61208	61,835	1,14E-49	*	0,552
HS.581828	53,142	1,89E-44	*	0,514
HS.572999	50,477	9,17E-43	*	0,502
HS.35496	51,898	1,14E-43	*	0,508
HS.582136	65,676	7,49E-52	*	0,567
MSTO2P	57,05	7,54E-47	*	0,532
LOC150568	37,059	1,49E-33	*	0,425
HS.565086	68,853	1,33E-53	*	0,579
HS.178244	38,501	1,32E-34	*	0,434
HS.544451	53,083	2,05E-44	*	0,514
HS.542920	40,089	9,52E-36	*	0,444
HS.539119	64,704	2,63E-51	*	0,563
HS.545048	62,664	3,79E-50	*	0,555
SETBP1	13,538	1,33E-13	*	0,213
LOC100128392	51,197	3,18E-43	*	0,505
ADIPOQ	48,177	2,84E-41	*	0,49
HS.127148	43,996	1,79E-38	*	0,467
HS.563406	52,734	3,40E-44	*	0,512
HS.97549	44,211	1,27E-38	*	0,468
CPSF1	22,51	6,76E-22	*	0,31
C22ORF33	63,969	6,84E-51	*	0,56
JARID1D	5,647	1,42E-05	*	0,101
HS.569956	32,29	5,99E-30	*	0,392
HS.542905	64,158	5,34E-51	*	0,561
HS.554507	40,867	2,67E-36	*	0,449
HS.567436	53,017	2,26E-44	*	0,514
HS.580058	65,383	1,09E-51	*	0,566
HS.546213	16,729	1,16E-16	*	0,25
ATAD3C	28,828	3,32E-27	*	0,365
HS.126573	78,97	6,90E-59	*	0,612
SLC29A3	28,876	3,04E-27	*	0,365
LOC285908	22,731	4,34E-22	*	0,312
MVD	14,941	5,81E-15	*	0,229
HS.562624	64,802	2,31E-51	*	0,564
LOC100133662	5,151	4,65E-05	*	0,093
SFTPD	10,759	7,64E-11	*	0,177
EOMES	15,686	1,13E-15	*	0,238
HS.438979	77,506	3,78E-58	*	0,607
AACSL	21,058	1,29E-20	*	0,296
CHST12	27,23	6,69E-26	*	0,352
LOC644670	6,098	4,81E-06	*	0,108
ZNF671	26,977	1,08E-25	*	0,35
HS.537742	41,575	8,48E-37	*	0,453
ZBTB43	22,392	8,56E-22	*	0,309
CUEDC1	10,799	6,97E-11	*	0,177
HS.143937	51,191	3,21E-43	*	0,505
POLR3C	85,789	3,18E-62	*	0,631
C21ORF2	25,897	8,58E-25	*	0,34
GPR56	10,245	2,53E-10	*	0,17
RPP14	16,513	1,86E-16	*	0,248
