# Supplementary material for: Gene expression networks regulated by human personality
Source: Mol Psychiatry. 2024 Mar 4;29(7):2241–60. doi: 10.1038/s41380-024-02484-x (PMC11408262; doi:10.1038/s41380-024-02484-x)
Supplement: Supplementary file 12 — Supplementary Table S5 [file 41380_2024_2484_MOESM12_ESM.xlsx]

## Sheet: Table_S5
		Pairwise t-test
p-value	Gene	7.1_vs_7.2	7.1_vs_7.3	7.1_vs_7.4	7.1_vs_7.5	7.1_vs_7.6	7.1_vs_7.7	7.2_vs_7.3	7.2_vs_7.4	7.2_vs_7.5	7.2_vs_7.6	7.2_vs_7.7	7.3_vs_7.4	7.3_vs_7.5	7.3_vs_7.6	7.3_vs_7.7	7.4_vs_7.5	7.4_vs_7.6	7.4_vs_7.7	7.5_vs_7.6	7.5_vs_7.7	7.6_vs_7.7
p.adj	C7ORF53	0.000794	0.003	0.069	2.46e-07	1.86e-08	2.54e-08	1	1	1	1	0.34	1	1	1	0.035	1	1	0.000529	1	0.006	0.000244
p.adj	DOCK5	3.11e-06	1.63e-06	0.164	3.78e-28	9.45e-11	0.000216	1	0.134	0.634	0.004	1	0.475	0.131	0.014	1	0.000414	1	1	9.14e-19	0.137	0.185
p.adj	CEACAM3	0.000263	2.54e-08	0.315	1.65e-25	3.04e-10	0.058	1	0.103	1	0.271	1	0.008	0.622	0.005	1	7.08e-06	1	1	2.79e-15	0.018	1
p.adj	LIN7A	0.000223	4.14e-06	1	9.01e-19	5.21e-09	1.33e-19	1	0.049	1	0.548	0.005	0.03	1	0.267	0.000321	0.000192	1	2.71e-07	1.57e-08	0.000823	8.84e-13
p.adj	OPLAH	8.8e-07	1.11e-06	0.087	1.54e-13	1.15e-13	1.59e-08	1	0.685	1	1	1	1	1	1	1	0.365	1	0.049	0.567	1	0.079
p.adj	LIMK2	1.93e-07	2.14e-09	0.032	6.49e-23	1.05e-17	1.28e-10	1	0.016	1	0.069	1	0.214	1	1	0.072	0.007	1	0.000182	2.31e-05	0.515	0.000223
p.adj	TLR2	0.363	1.83e-07	0.657	1.47e-17	4.64e-07	1.51e-05	0.098	1	0.008	1	0.034	0.229	1	0.000691	1	0.032	1	0.074	1.56e-10	1	0.003
p.adj	ASPRV1	9.37e-08	2.23e-06	0.008	1.08e-16	3.72e-16	0.003	0.284	0.00034	0.171	0.002	0.191	0.391	1	1	1	0.035	1	1	0.051	1	1
p.adj	ADM	8.11e-06	2.1e-08	0.07	1.01e-15	1.17e-30	2.86e-07	0.154	0.338	0.204	1	1	1	1	0.714	1	1	1	1	0.622	1	1
p.adj	SLC2A14	4.26e-05	0.049	0.027	8.8e-08	9.68e-10	3.17e-20	0.218	1	0.972	1	0.046	1	1	1	1.58e-07	1	1	6.64e-05	1	8.42e-12	6.2e-11
p.adj	LOC100134703	4.79e-07	0.011	0.07	2.31e-05	1.09e-13	0.043	0.028	0.326	0.004	0.059	0.085	1	1	1	1	1	1	1	0.697	1	1
p.adj	KCNJ15	5.71e-09	3.72e-06	0.021	1.27e-13	3.91e-20	0.000124	0.036	0.002	0.987	0.207	1	1	1	1	1	0.097	0.1	1	1	1	1
p.adj	RAB3D	4.49e-06	3.49e-08	1	3.32e-20	7.39e-05	2.31e-08	1	0.023	1	0.002	1	0.167	0.666	0.000939	0.292	0.003	1	0.001	4.16e-15	1	2e-05
p.adj	BCL3	2.69e-08	4.12e-06	0.000277	1.39e-20	2.54e-21	0.004	0.000315	7.01e-05	0.132	0.004	0.000924	1	0.023	1	1	0.002	0.179	1	0.206	0.136	1
p.adj	PSG9	8.59e-06	0.256	1	0.124	1.05e-11	2.14e-08	0.004	0.001	0.000138	0.017	1	1	1	1	0.000279	1	0.83	0.000102	1.65e-06	9.07e-07	0.00059
p.adj	GPR109A	3.93e-05	2.5e-10	1	8.88e-29	2.35e-21	8.11e-05	1	0.001	1	0.725	1	7.18e-06	1	0.047	0.548	7.77e-09	0.002	0.038	1.63e-10	0.003	1
p.adj	SLC22A15	1	0.000561	0.003	4.81e-15	0.00026	2.08e-09	0.168	1	0.000134	1	1.14e-06	1	1	0.153	0.01	0.017	1	7.52e-05	6.11e-10	0.156	6.76e-07
p.adj	EIF2C4	0.000794	3.13e-06	0.053	3.88e-29	1.41e-08	0.000296	0.752	0.766	1.2e-05	0.752	1	0.003	0.162	0.003	1	1.24e-11	1	0.097	1.55e-21	0.01	0.099
p.adj	LOC388572	2.42e-11	0.067	0.000418	0.26	5.21e-09	1.51e-06	0.008	1	5.5e-07	0.000296	1	1	1	1	0.235	0.071	1	1	0.061	0.002	0.187
p.adj	LOC100129904	3.02e-12	1.47e-08	1	8.11e-27	1.75e-09	0.000439	1	0.002	1	1.11e-05	1	0.034	0.206	0.013	1	0.000165	1	0.538	1.38e-18	0.107	1
p.adj	LOC100132287	2.5e-09	0.000895	0.288	2.21e-08	1.23e-14	0.309	0.034	0.009	0.001	0.004	0.001	1	1	1	1	1	1	1	1	1	1
p.adj	LOC651612	1.06e-05	1.93e-05	0.451	8.08e-11	2.04e-12	0.142	1	0.017	1	0.998	0.015	0.378	1	1	0.38	0.109	0.19	1	1	0.078	0.135
p.adj	CASP5	0.000607	1.34e-07	1	4.05e-13	6.45e-06	6.66e-12	1	0.155	1	1	0.922	0.011	1	0.036	1	0.002	0.926	0.000441	5e-07	1	1.12e-05
p.adj	LOC100132858	3.44e-10	2.29e-07	1	2.23e-21	3.72e-11	0.019	1	0.021	1	0.000397	0.596	0.475	1	0.355	1	0.027	1	1	1.52e-09	0.743	1
p.adj	IL1B	2.98e-06	2.92e-05	1	1.6e-19	2.33e-11	0.013	0.384	0.007	1	0.053	0.007	0.903	0.188	1	1	0.005	1	1	9.62e-07	0.000319	1
p.adj	FPR2	0.000137	5.8e-08	0.022	2.37e-22	1.43e-24	5.63e-08	0.412	0.034	1	0.113	0.647	1	1	1	1	0.093	1	0.844	0.009	1	1
p.adj	HIST1H3D	3.57e-07	0.544	0.424	1	6.09e-07	1.06e-15	0.006	0.000798	9.72e-06	0.003	0.235	1	1	1	7.43e-07	1	1	3.09e-08	0.009	6.4e-14	1.34e-09
p.adj	LOC730234	4.18e-06	1.37e-07	1	7.29e-22	1.72e-10	0.067	1	8.67e-05	1	0.017	0.083	0.000139	1	0.037	0.351	1.43e-07	0.043	0.96	6.62e-11	0.004	1
p.adj	KIAA0232	0.000758	0.000475	0.000239	5.36e-11	1.05e-07	3.88e-06	1	1	0.934	1	0.008	1	1	0.244	0.357	1	1	0.011	0.00017	0.22	0.00041
p.adj	PROK2	0.005	3.28e-06	0.512	1.87e-16	4.22e-17	2.12e-06	1	0.372	1	1	1	0.544	1	1	1	0.008	0.039	0.391	1	1	1
p.adj	LOC641693	2.54e-07	9.47e-05	0.182	8.65e-13	1.56e-15	0.464	0.773	0.084	0.951	0.281	0.007	1	1	1	1	1	1	1	1	0.176	0.286
p.adj	UTX	0.012	6.97e-07	0.015	1.05e-15	1.25e-09	0.033	1	1	0.527	1	1	1	1	0.311	0.475	1	1	1	0.00038	0.077	1
p.adj	LOC100130828	5.48e-08	1.24e-09	0.007	1.47e-17	3.15e-12	4.18e-05	1	0.027	1	0.018	1	0.163	1	0.087	1	0.016	1	0.279	5.33e-05	1	0.458
p.adj	F2RL1	0.004	0.002	0.000393	2.01e-07	8.84e-10	9.98e-07	1	1	1	1	1	1	1	1	1	1	1	1	1	1	1
p.adj	HERC3	0.011	3.95e-05	0.006	9.09e-18	2.94e-05	5.21e-08	1	1	0.531	0.897	0.005	1	1	0.019	0.034	0.003	1	8.63e-05	7.48e-12	0.18	4.7e-06
p.adj	HIST2H2AC	9.85e-08	1.07e-06	1	1.33e-18	1.77e-15	0.008	0.076	1.33e-05	0.454	0.004	0.000571	0.014	1	1	1	0.00037	0.026	1	0.011	0.016	1
p.adj	B3GNT8	3.3e-06	0.353	1	1.56e-05	0.000202	6.43e-08	0.009	0.017	0.066	0.000926	1	1	1	1	0.000309	1	1	0.001	0.506	0.002	2.42e-05
p.adj	EGLN1	4.75e-07	0.000284	0.098	1.93e-13	1.84e-25	0.000512	0.061	0.000115	0.096	0.011	1	0.977	1	1	1	0.027	0.102	0.184	1	1	1
p.adj	LOC391045	8.4e-05	2.42e-05	0.001	2.06e-10	1.89e-16	2.6e-05	1	1	1	1	1	1	1	0.355	0.771	1	1	1	1	1	1
p.adj	TGFA	5.82e-06	4.79e-05	0.000573	6.13e-18	1.72e-19	7.73e-06	1	1	1	1	1	1	1	1	1	0.956	1	1	0.43	1	1
p.adj	LOC653610	8.63e-06	4.14e-06	1	3.04e-14	4.68e-16	0.017	1	0.000192	1	0.042	0.026	0.004	1	1	0.725	0.000514	0.04	0.964	0.045	0.173	1
p.adj	TPST1	0.011	0.001	0.716	3.09e-09	0.281	0.01	1	1	1	0.223	1	1	1	0.088	1	0.024	1	0.712	2.02e-08	1	0.17
p.adj	LOC730387	1.73e-05	0.000267	1	6.01e-12	1.83e-11	0.003	1	0.000107	1	0.09	1	0.011	1	1	1	0.000114	0.007	0.031	0.174	1	1
p.adj	SIPA1L2	4.85e-06	1.34e-05	0.182	1.16e-08	3.02e-19	0.002	0.028	1	0.078	0.861	1	1	1	0.155	1	1	1	1	0.701	1	1
p.adj	LOC728790	2.23e-08	0.089	0.42	0.071	1.11e-11	0.088	0.002	0.000376	4.01e-06	0.008	0.025	1	1	1	1	1	0.391	1	5.67e-05	1	1
p.adj	OSGIN2	1	3.32e-06	0.535	7.94e-16	0.00029	4.18e-07	0.011	1	0.000615	1	0.000191	0.235	1	0.001	1	0.036	1	0.006	1.51e-10	1	3.76e-05
p.adj	IGSF6	0.000834	0.004	0.26	2.84e-06	3.23e-06	0.147	0.779	0.138	1	0.693	0.173	1	1	1	1	1	1	1	1	1	1
p.adj	C9ORF66	0.008	1.63e-05	0.05	4.26e-10	9.87e-13	3.8e-05	1	1	1	1	1	1	1	1	1	1	1	1	0.916	1	1
p.adj	SLC22A4	5.42e-07	0.024	1	1.52e-07	2.18e-25	1.23e-05	0.005	0.000147	0.019	1	0.317	1	1	0.006	1	0.155	0.000449	0.038	0.004	1	1
p.adj	LOC648998	4.26e-05	1.06e-11	0.777	1.37e-20	0.000603	0.003	1	1	0.203	0.049	1	0.735	0.302	1.22e-06	1	0.061	1	1	1.4e-22	0.96	0.451
p.adj	C6ORF72	1	1.54e-08	1	1.02e-15	1	1.04e-06	0.001	1	0.000174	1	6.66e-05	0.167	1	1.77e-07	1	0.05	1	0.005	3.63e-15	1	4.83e-06
p.adj	FFAR2	7.01e-05	1e-06	0.058	4.05e-15	9.32e-20	9.68e-07	0.032	0.003	0.08	0.07	0.165	1	1	1	1	0.179	0.163	0.202	1	1	1
p.adj	CSTA	0.181	0.123	1	0.001	0.001	0.00013	1	1	1	1	0.156	1	1	1	0.098	0.653	1	0.002	1	0.072	0.008
p.adj	LOC642788	2.12e-12	5.75e-07	1	5.8e-17	1.82e-12	0.302	1	5.5e-05	1	0.001	0.006	0.006	1	1	0.275	0.000292	0.042	1	0.003	0.032	1
p.adj	LILRA5	2.41e-06	7.22e-06	1	9.53e-21	6.28e-11	3.68e-05	1	0.000766	0.701	1	1	0.005	0.101	1	1	2.06e-08	0.002	0.004	5.71e-10	1	1
p.adj	ZNF397	0.344	1.09e-09	0.112	2.69e-16	1	1.7e-11	0.009	1	0.000914	0.38	4.26e-05	0.17	1	1.43e-09	0.523	0.03	0.131	0.002	1.64e-27	0.96	6.28e-10
p.adj	CLEC1A	0.037	0.004	0.078	4.43e-06	0.142	1.8e-15	1	1	1	0.882	0.000769	1	1	0.418	1.28e-07	1	1	0.002	0.000739	1.51e-07	1.13e-11
p.adj	HS.559665	7.29e-05	0.021	0.07	0.016	5.48e-05	0.114	0.077	1	0.024	0.109	0.748	1	1	1	1	1	1	1	1	1	1
p.adj	TMCO3	0.054	1.3e-05	0.233	2.39e-19	0.000193	7.29e-06	0.93	1	0.000746	1	0.019	0.045	0.435	0.01	1	5.63e-07	1	0.001	2.1e-14	1	0.000685
p.adj	LOC730385	1.68e-06	0.000169	1	1.82e-09	6.91e-13	0.023	0.063	1.24e-05	0.378	0.04	0.06	0.015	1	1	1	0.000538	0.002	0.13	1	1	1
p.adj	HS.520591	1.1e-08	0.004	0.076	0.006	9.93e-13	0.227	2.69e-05	0.001	3.78e-06	0.004	1.12e-05	1	1	0.068	1	1	1	1	3.97e-05	1	0.03
p.adj	JUNB	2.07e-05	1.02e-07	0.062	6.41e-20	1.23e-15	0.000435	1	0.04	1	0.462	1	0.117	1	1	1	0.000265	1	0.258	6.78e-06	1	1
p.adj	MAK	1.24e-06	0.091	0.231	0.023	1.19e-08	1.99e-06	0.02	0.531	0.001	0.302	1	1	1	1	0.102	1	1	1	0.004	0.005	1
p.adj	ST3GAL4	1.2e-07	4.24e-06	1	1.08e-13	2.9e-12	0.037	1	0.000811	1	0.235	0.924	0.04	1	1	1	0.002	0.034	1	0.225	1	1
p.adj	CCR1	5.94e-06	0.001	0.02	1.26e-05	1.87e-11	5.54e-05	0.024	0.22	0.065	1	0.382	1	1	0.048	1	1	1	1	0.16	1	1
p.adj	LOC100132960	1.82e-06	0.000517	1	1.95e-07	2.23e-14	0.011	0.024	1.83e-05	0.049	0.096	0.113	0.065	1	1	1	0.007	0.000893	0.135	1	1	1
p.adj	HS.552025	1	2.44e-05	0.158	7.64e-11	2.9e-08	0.035	0.218	1	0.106	1	1	1	1	1	1	1	1	1	0.269	1	1
p.adj	PIK3CB	0.000344	0.000129	0.498	7.16e-17	0.076	6.57e-06	0.235	1	4.35e-07	0.04	0.000905	0.861	1	0.002	0.515	0.007	1	0.004	3.82e-14	1	4.45e-05
p.adj	SBNO2	5.04e-09	0.008	0.145	1.99e-07	2.12e-15	0.07	1.41e-05	0.000584	0.00054	0.01	0.007	1	1	0.009	1	1	0.403	1	1	1	1
p.adj	LRRC6	0.361	2.27e-05	1	4.62e-11	0.242	6.22e-05	1	1	1	1	1	0.664	1	0.002	1	0.098	1	0.258	1.76e-09	1	0.003
p.adj	JUN	0.014	0.007	0.105	7.58e-08	1	5.08e-08	1	1	1	0.026	0.024	1	1	0.012	0.066	1	0.177	0.262	1.13e-08	0.088	3.78e-07
p.adj	HS.171481	0.007	0.000153	0.624	1.98e-06	0.000113	0.556	1	1	1	1	1	1	1	0.38	0.172	1	1	1	1	0.869	1
p.adj	LOC201175	3.13e-07	0.00029	1	4.77e-09	7.01e-09	0.08	0.323	5.84e-05	0.147	0.000309	0.038	0.077	1	0.964	1	0.016	0.993	1	0.05	1	1
p.adj	LOC730281	1.9e-06	0.575	1	0.195	1.73e-15	9.74e-06	0.000277	3.46e-05	5.67e-05	0.036	1	1	1	0.069	0.003	1	0.007	0.000319	0.000216	0.000655	0.304
p.adj	LOC100132112	0.00021	0.000672	1	5.42e-10	1.82e-11	0.002	0.197	0.000428	1	0.68	0.106	0.036	1	1	1	0.000233	0.001	0.072	1	0.435	1
p.adj	CLEC7A	1	0.204	0.003	1	5.08e-06	3e-10	1	1	1	1	0.000304	1	1	1	0.001	0.227	1	0.000489	1	5.94e-09	3.74e-07
p.adj	LOC100134734	5.94e-05	0.000897	1	3.23e-08	2.86e-13	0.005	0.42	0.000548	0.853	0.342	0.743	0.094	1	1	1	0.005	0.005	0.13	1	1	1
p.adj	LOC100132119	2.86e-08	0.029	1	0.000351	1.21e-10	0.06	6.43e-05	0.031	5.88e-05	0.007	3.17e-05	1	1	0.114	1	1	1	1	0.007	1	0.034
p.adj	CAMKK2	0.001	0.000109	1	1.88e-10	0.000452	0.026	1	0.176	1	0.632	1	0.166	1	0.494	1	0.003	1	0.916	5.06e-05	1	1
p.adj	ABHD3	1	0.000792	0.008	2.94e-11	8.5e-06	5.19e-06	0.657	1	0.192	1	0.003	1	1	0.186	0.601	1	1	0.015	3.82e-05	0.304	0.000393
p.adj	PITPNA	0.001	2.16e-07	1	1.59e-19	1	6.85e-05	0.55	1	0.004	0.002	1	0.023	1	3.32e-07	1	0.000718	1	0.049	6.09e-21	1	9.09e-05
p.adj	LOC100170939	0.00013	9.28e-06	1	1.61e-12	6.47e-08	0.14	1	0.231	1	1	0.424	0.508	1	1	0.966	0.033	1	1	0.002	0.016	1
p.adj	HSH2D	3.23e-05	1.45e-08	0.42	2.27e-29	0.022	0.559	0.286	0.334	1.08e-05	0.005	1	0.000586	0.292	2.79e-06	0.004	6.85e-08	1	1	1.44e-29	2.07e-06	1
p.adj	TMEM55A	1	0.212	0.05	0.000397	0.003	4.98e-10	0.153	0.041	0.008	0.071	3.26e-09	1	1	1	0.000601	1	1	0.000743	1	2.84e-06	3.09e-07
p.adj	LOC730286	0.000198	1.18e-05	1	8.25e-14	3.49e-11	0.000119	0.365	0.000712	1	0.363	0.128	0.009	0.323	1	1	7.31e-06	0.002	0.043	0.083	0.029	1
p.adj	KCNJ2	0.005	1.73e-05	1	4.66e-15	6.85e-17	1.24e-07	1	0.035	1	1	1	0.032	1	1	1	0.000148	0.002	0.008	1	1	1
p.adj	EPHB4	3.34e-06	0.22	0.012	1.65e-05	2.77e-05	5.98e-06	0.022	1	0.129	0.008	1	1	1	1	0.008	1	1	0.5	1	0.047	0.005
p.adj	TGM3	4.94e-06	0.01	1	1.23e-07	1.52e-07	0.353	0.188	0.007	0.401	0.097	0.049	1	1	1	1	0.309	0.668	1	1	1	1
p.adj	LOC440731	1.64e-06	0.01	0.239	7.5e-10	2.33e-14	0.000275	0.006	0.004	0.078	0.368	0.008	1	1	0.121	1	0.926	0.115	1	1	1	0.095
p.adj	RPGRIP1	0.003	0.002	0.869	1.33e-08	1	0.094	1	1	1	0.019	1	0.748	1	0.01	1	0.044	1	1	9.37e-09	1	0.292
p.adj	CA4	1.07e-05	0.002	1	1.75e-12	3.82e-11	0.347	0.019	7.04e-06	0.177	0.052	0.001	0.011	1	1	1	5.71e-05	0.000277	0.37	1	0.049	0.256
p.adj	HIST2H2AA3	1.8e-06	9.22e-05	1	2.23e-09	2.67e-13	2.2e-06	0.00075	7.18e-06	0.002	0.004	0.01	0.182	1	1	1	0.045	0.013	0.011	1	1	1
p.adj	LOC728519	0.000724	2.18e-09	1	2.67e-18	2.12e-08	0.021	0.114	1	0.000144	1	1	0.004	1	0.026	0.905	7.62e-05	0.466	1	1.98e-09	0.02	1
p.adj	C19ORF35	9.47e-07	0.011	1	1.63e-06	0.002	2.05e-07	0.323	0.016	1	0.003	1	1	1	1	0.046	0.181	1	0.003	0.053	0.328	0.000498
p.adj	ACSL1	5.65e-05	0.156	0.254	0.008	1.88e-17	1.82e-05	0.006	1	0.005	1	1	1	1	4.43e-05	0.083	1	1	1	3.78e-09	0.044	1
p.adj	MMP9	4.85e-05	0.006	1	3.34e-09	2.42e-09	0.102	0.066	0.006	1	0.319	0.007	1	0.504	1	1	0.035	0.19	1	1	0.01	0.083
p.adj	ARIH1	0.279	8.51e-05	1	1.23e-15	1	5.84e-06	0.05	1	9.28e-06	0.932	0.000273	0.002	1	0.000296	0.649	1.13e-06	1	1.39e-05	1.14e-14	1	1.68e-05
p.adj	HIST1H4H	5.19e-07	2.52e-09	1	3.38e-19	1.94e-08	4.28e-06	1	0.000533	1	0.002	1	0.003	1	0.002	1	0.000135	1	0.002	2.94e-09	1	0.009
p.adj	LOC100134660	1.31e-12	1	0.21	8.55e-06	1.19e-12	0.014	7.01e-07	0.000229	3.84e-17	6.93e-05	0.083	1	0.018	0.008	0.202	4.3e-05	1	1	1.26e-26	9.14e-06	1
p.adj	SNX13	0.01	0.004	0.087	3.74e-07	0.2	8.61e-12	3.4e-06	5e-05	5.02e-11	1.49e-05	7.69e-14	1	1	0.102	0.000842	1	1	1.55e-06	6.62e-05	1.78e-05	2.67e-09
p.adj	LOC650276	4.94e-31	0.559	0.019	0.19	3.23e-07	1	9.37e-16	1.74e-05	2.94e-31	1.82e-31	8.57e-11	0.794	1	0.468	1	0.338	1	0.407	0.003	1	0.326
p.adj	LOC727865	5.96e-18	0.056	0.97	5.1e-08	0.002	1	1.9e-13	2.69e-09	1.59e-12	1.46e-14	6.4e-12	1	0.893	1	1	1	1	1	0.064	0.027	1
p.adj	RPS15A	1.35e-19	1	0.051	0.89	0.011	1	4.96e-15	3.68e-05	1.01e-17	1.92e-16	8.5e-08	0.077	1	0.059	1	0.779	1	1	1	1	1
p.adj	EVI2A	1.86e-11	1	1	1	1	0.000729	2.77e-10	3.8e-07	1.14e-10	3.17e-10	5.06e-14	1	1	1	0.001	1	1	0.047	1	2.46e-05	8.32e-06
p.adj	LOC100133812	5.75e-24	1	0.109	0.958	2.73e-07	0.087	1.14e-14	7.39e-08	2.14e-23	5.5e-19	1.8e-07	0.8	1	0.002	0.596	1	1	1	0.000273	1	1
p.adj	CD69	1.61e-11	1	1	1	0.003	0.002	1.01e-10	1.27e-07	1.35e-10	2.79e-08	3.78e-14	1	1	0.144	0.031	1	1	0.055	0.332	5.42e-05	8.55e-08
p.adj	RPS27	2.29e-19	1	0.481	0.018	2.65e-05	0.141	9.79e-10	2.81e-06	3.91e-16	5.73e-16	4.45e-06	1	1	0.134	1	1	1	1	1	1	1
p.adj	SUB1	1.22e-15	1	1	0.007	0.08	0.286	1.12e-10	5.38e-08	1.52e-11	6.03e-12	1.47e-09	1	1	1	0.029	1	1	0.227	1	0.001	0.005
p.adj	ESCO1	1.79e-12	1	1	1	0.909	0.124	1.04e-09	1.25e-06	6.7e-12	7.14e-10	2.37e-10	1	1	1	0.128	1	1	1	1	0.03	0.003
p.adj	LOC100132488	5.33e-11	1	0.031	0.594	0.000372	0.212	2.27e-09	0.000172	1.54e-14	4.66e-06	0.001	0.005	1	0.000599	0.03	2.88e-05	1	1	2.03e-10	0.001	1
p.adj	RGS18	9.83e-06	1	1	0.235	1	0.041	9.24e-06	0.136	2.31e-08	3.49e-06	5.19e-08	0.863	1	1	0.3	0.032	0.895	0.004	0.187	1	0.049
p.adj	LOC651436	7.24e-17	1	0.171	1	2.31e-05	1	4.16e-17	3.26e-09	7.22e-16	9.07e-14	4.1e-13	0.129	1	0.000269	1	0.195	1	1	6.32e-06	1	0.235
p.adj	LOC648729	1.08e-15	0.867	0.071	0.00097	0.001	1	1.47e-11	2.16e-06	3.4e-11	1.45e-11	8.06e-10	1	1	1	1	1	1	1	1	1	1
p.adj	LOC100133931	3.13e-16	1	0.29	1	3.55e-07	1	1.02e-16	5.31e-10	1.48e-15	1.59e-13	9.39e-14	0.983	1	0.002	1	0.388	1	1	2.5e-07	1	0.489
p.adj	LOC100132742	3.61e-16	1	0.851	1	5.69e-07	1	4.37e-17	1.18e-10	6.57e-16	2.73e-14	1.25e-14	1	1	0.015	1	1	1	1	0.001	1	0.319
p.adj	LOC648622	1.88e-25	1	1	0.000397	4.81e-06	0.181	4.58e-12	5.14e-08	2.88e-21	1.09e-21	2.05e-08	1	1	1	1	1	1	1	1	1	1
p.adj	RSL24D1	8.17e-18	1	0.966	1	0.00055	1	4.31e-15	1.37e-09	3.86e-16	3.55e-14	1.75e-10	1	1	0.307	1	1	1	1	0.378	1	0.252
p.adj	LOC644315	6.13e-14	1	0.258	0.000538	5.23e-05	1	5.5e-14	4.24e-10	1.86e-12	4.96e-12	3.76e-13	1	1	1	1	1	1	1	1	0.934	0.599
p.adj	TXNDC9	1.38e-12	1	1	0.000296	0.067	0.001	2.12e-08	3.44e-06	1.24e-07	4.45e-09	1.89e-12	1	0.279	1	0.001	0.104	0.895	0.208	0.311	2.73e-07	8.08e-06
p.adj	LOC650518	1.62e-16	1	0.512	1	0.019	1	7.79e-15	1.76e-07	1.44e-14	4.47e-13	9.56e-11	1	1	0.319	1	1	1	1	0.187	1	1
p.adj	COX7C	8.27e-15	1	0.001	1	2.12e-05	0.104	1.58e-14	1.83e-07	4.45e-14	2.46e-12	3.63e-12	0.028	1	0.207	1	0.015	1	0.823	0.012	1	1
p.adj	RPL9	2.2e-17	0.033	1	6.43e-07	0.000475	1	3.84e-14	8.13e-11	1.03e-12	3.78e-14	3.91e-12	1	1	1	1	1	1	1	1	0.269	1
p.adj	HINT1	2.46e-16	1	0.103	1	4.14e-06	1	1.04e-15	7.92e-10	4.28e-15	9.83e-13	8.99e-12	0.687	1	0.011	1	0.666	1	1	0.00037	1	1
p.adj	RPS3A	7.69e-30	0.787	1	7.33e-05	5.56e-05	1	2.96e-12	3.34e-05	2.96e-27	5.61e-33	6.55e-11	1	1	1	1	1	1	1	1	1	1
p.adj	OXR1	1.8e-14	1	1	1	1	0.014	3.36e-10	2.54e-07	8.25e-14	4.47e-12	3.13e-09	1	1	1	0.074	1	1	0.078	1	0.004	0.00097
p.adj	HS.125056	3.02e-13	0.041	1	0.01	0.239	0.447	5.84e-07	8.95e-09	1.71e-09	3.44e-10	1.33e-10	0.157	1	1	0.000823	0.181	1	1	1	0.000815	0.007
p.adj	TMCO1	1.01e-13	1	1	1	0.009	1	3.51e-14	1.41e-07	1.87e-14	9.22e-12	7.54e-12	1	1	0.119	1	0.838	1	1	0.001	1	0.374
p.adj	RAP2A	1.79e-16	1	0.472	0.185	9.16e-05	0.697	6.38e-09	0.000416	4.07e-13	3.59e-11	5.82e-08	1	1	0.773	0.277	1	1	0.021	1	0.025	0.003
p.adj	PTAR1	2.41e-08	1	1	0.47	1	0.011	1.77e-09	1.24e-07	1.29e-10	1.57e-07	3.76e-10	1	1	0.321	1	1	1	0.141	0.03	0.731	0.003
p.adj	RPL17	1.39e-13	1	0.464	1	4.89e-08	1	1.39e-15	1.96e-10	2.33e-14	2.12e-11	1.17e-13	0.307	1	4.98e-05	1	0.067	1	1	2.69e-11	1	0.039
p.adj	LOC645296	2.08e-17	1	1	0.533	2.16e-06	1	9.62e-17	3.97e-09	6.74e-16	4.33e-15	2.31e-14	1	1	0.182	1	1	1	1	0.008	1	0.64
p.adj	PSMA6	5.27e-16	1	1	1	0.106	1	1.09e-14	6.87e-07	2.98e-14	5.46e-13	6.95e-11	1	1	0.168	1	1	1	1	0.334	1	1
p.adj	SNX4	1.75e-12	1	1	1	0.000382	5.54e-06	4.62e-10	3.17e-10	1.34e-11	2.18e-08	7.24e-16	1	1	0.057	0.001	0.958	0.004	0.008	0.179	3.55e-07	1.3e-09
p.adj	RPS17	4.31e-14	1	0.041	1	4.07e-07	0.496	7.64e-15	7.94e-09	9.43e-14	4.28e-11	5.46e-12	0.069	1	0.000197	0.848	0.011	1	1	2.79e-10	0.102	1
p.adj	LOC389404	2.5e-12	1	0.233	1	0.000485	1	7.14e-12	5.25e-07	1.34e-11	2.29e-09	2.44e-12	1	1	0.106	1	0.216	1	0.175	5.17e-05	1	0.004
p.adj	FAM179B	1.05e-14	1	1	0.013	0.000622	4.6e-05	4.33e-06	2.54e-10	6.85e-09	7.75e-10	5.06e-17	0.175	1	1	0.000171	0.001	0.000727	0.51	1	2.16e-10	7.48e-11
p.adj	LOC729646	6.99e-10	0.007	1	6.7e-19	3.09e-05	1	1.34e-05	7.46e-07	0.001	3.95e-08	9.2e-11	1	0.244	1	0.013	0.004	1	1	7.66e-11	6.4e-08	0.051
p.adj	UQCRQ	4.01e-14	1	0.242	1	0.000779	1	6.93e-14	3.13e-07	4.77e-13	4.75e-10	8.84e-11	0.116	1	0.001	1	0.084	1	1	4.05e-07	1	1
p.adj	MAPK6	1.47e-13	0.951	1	0.028	0.005	1.1e-07	1.36e-11	6.85e-08	7.66e-18	2.79e-09	1.34e-16	1	1	0.000884	0.005	1	0.154	0.000254	3.59e-10	0.000886	3.07e-10
p.adj	TLK1	1.29e-10	1	1	1	1	1.17e-06	1.3e-07	1.91e-05	2.86e-12	1.4e-08	1.41e-13	1	1	0.819	0.001	1	1	0.005	0.003	2.06e-05	1.27e-07
p.adj	CGRRF1	1.79e-09	1	1	1	0.103	1	5.17e-09	0.000416	1.5e-10	6.22e-08	8.74e-07	1	1	0.498	1	1	1	1	0.16	1	1
p.adj	CHD9	6.62e-10	1	0.169	0.947	9.3e-07	0.298	6.03e-09	0.000175	1.89e-08	2.58e-06	4.87e-05	1	1	0.022	1	1	1	1	0.000485	1	1
p.adj	EFR3A	2.88e-12	0.008	1	5.61e-07	1	1	1.59e-14	2.02e-07	2.88e-17	2.09e-10	7.43e-11	0.575	1	9.07e-05	1	0.063	1	1	3.28e-13	0.489	0.066
p.adj	P2RY5	3.15e-11	0.368	1	0.055	0.439	0.003	2.39e-12	2.08e-08	1.73e-13	9.34e-09	1.59e-11	0.405	1	0.003	0.943	0.203	1	0.004	1.75e-07	0.323	9.83e-05
p.adj	FCHO2	1	1	0.468	1	0.863	2.16e-10	0.355	0.024	0.227	0.039	1.3e-08	1	1	1	5.25e-05	1	1	0.008	1	4.87e-09	2.73e-08
p.adj	ZNF816A	1.73e-12	1	1	0.003	3.65e-05	1	1.03e-11	7.98e-10	7.41e-10	7.9e-09	4.33e-09	1	0.233	0.07	1	0.546	0.231	1	1	1	1
p.adj	S100A8	0.000111	0.052	1	3.19e-05	7.48e-05	0.069	2.27e-07	0.021	2.75e-09	9.39e-09	3.36e-07	0.836	1	1	1	0.223	0.403	1	1	1	1
p.adj	LOC643863	1.65e-13	1	0.121	0.002	3.61e-07	1	5.92e-16	1.74e-09	5.27e-15	2.09e-11	4.35e-13	0.019	1	7.46e-06	0.284	0.000586	1	1	7.81e-17	0.002	0.441
p.adj	KLF9	1.54e-10	1	1	1	8.55e-05	1	4.98e-11	2.16e-07	4.49e-10	4.24e-07	2.16e-08	1	1	0.000739	1	1	1	1	0.000559	1	0.347
p.adj	MRPS28	7.64e-11	0.011	1	0.051	0.002	1	2.94e-08	1.15e-08	4.62e-09	2.27e-08	4.35e-10	0.949	1	1	0.188	1	1	1	1	0.937	0.307
p.adj	DCUN1D5	1.78e-10	1	1	1	0.000349	0.000477	5.61e-10	3.44e-09	1.81e-10	9.85e-08	9.87e-14	1	1	0.578	0.000701	1	0.109	0.223	0.007	0.000173	2.5e-08
p.adj	RABEP1	3.51e-07	1	1	0.069	0.032	1	9.66e-07	2.39e-06	0.000102	8.17e-05	9.62e-06	1	0.279	0.244	1	0.466	0.414	1	1	0.84	0.821
p.adj	ZNF295	6.15e-12	0.428	1	1	0.021	1	5.78e-13	2.12e-06	1.2e-13	1.16e-08	2.27e-07	1	1	0.00019	1	1	0.487	1	2.35e-05	1	0.16
p.adj	AZI2	2.84e-08	1	1	1	1	4.22e-11	7.24e-08	1.03e-05	1.4e-09	2.65e-07	4.91e-16	1	1	0.319	7.46e-07	1	1	8.32e-07	0.653	3.28e-10	1.45e-10
p.adj	C14ORF142	4.07e-12	1	1	1	0.001	2.2e-05	2.48e-10	7.31e-07	2.31e-14	6.59e-08	1.01e-13	1	1	0.007	0.007	1	0.326	0.003	1.3e-06	0.001	7.94e-08
p.adj	LOC648000	5.96e-13	0.399	1	0.00093	0.000155	1	3.17e-11	2.75e-05	1.59e-10	7.01e-11	9.91e-13	1	1	1	1	1	1	1	1	0.47	0.139
p.adj	TTC33	2.03e-05	1	1	1	0.176	4.96e-08	3.21e-05	2.58e-05	1.74e-05	0.000422	3.28e-07	1	1	1	0.000561	1	1	0.026	0.106	2.41e-08	5.59e-28
p.adj	CRLS1	1.15e-09	0.313	1	0.021	0.000659	0.167	8.93e-12	1.58e-07	1.39e-11	1.14e-06	6.36e-10	0.055	1	9.37e-06	1	0.011	1	0.032	1.18e-12	1	0.00055
p.adj	ERGIC2	1.13e-06	0.233	0.162	1.76e-16	1	0.000311	0.659	3.07e-07	1	1e-07	2.71e-10	0.002	0.024	0.018	5.69e-06	2.12e-08	0.893	1	1.58e-29	8e-12	0.003
p.adj	MRPL13	2.88e-12	1	0.2	1	7.27e-05	0.014	1.39e-12	4.77e-08	1.21e-11	7.16e-09	6.38e-12	0.092	1	0.005	0.199	0.384	1	0.000183	0.00012	0.007	4.75e-05
p.adj	LY96	2.67e-10	1	1	1	0.005	0.028	3.11e-11	0.002	1.09e-11	3.09e-13	5.63e-12	1	1	1	1	1	1	1	0.607	0.559	1
p.adj	GZMA	2.29e-08	1	0.956	1	9.6e-07	0.066	2.35e-07	0.000724	2.05e-08	0.000338	0.03	1	1	0.008	0.3	0.951	1	1	6.64e-07	0.065	1
p.adj	C10ORF88	2.18e-10	1	1	0.542	0.000443	5.42e-10	4.6e-06	1.47e-08	1.39e-07	2.88e-06	6.55e-14	1	1	1	8.36e-05	0.051	0.003	0.04	1	7.48e-14	1.63e-21
p.adj	SCOC	1.64e-08	1	1	1	6.03e-05	3.95e-06	9.89e-09	3.51e-09	1.19e-08	6.76e-07	6.17e-09	1	1	0.529	0.002	1	0.041	0.11	0.000223	1.41e-05	6.55e-24
p.adj	RBX1	2.75e-16	1	0.418	0.989	0.458	0.993	1e-09	0.06	2.88e-14	5.9e-14	6.24e-08	1	1	1	1	1	1	1	1	1	1
p.adj	LOC646819	4.2e-16	0.008	1	2.03e-12	0.026	1	8.17e-08	0.000571	9.39e-07	1.1e-12	6.32e-08	1	0.256	1	1	0.279	1	1	6.91e-09	0.009	1
p.adj	KBTBD8	4.18e-11	1	1	1	2.71e-05	5.27e-11	2.98e-11	3.93e-09	5.52e-12	8.19e-08	7.52e-13	1	1	0.015	0.00015	1	0.693	1.91e-05	1.26e-06	1.34e-08	7.98e-25
p.adj	PIGK	5.08e-07	1	1	0.137	0.003	4.2e-07	2.23e-07	0.001	3.32e-09	0.000231	9.66e-13	1	1	0.012	0.000292	0.089	1	6.01e-06	2.2e-09	0.000311	2.07e-09
p.adj	LOC646527	9.3e-09	1.61e-06	1	4.79e-30	1	1	1	2.29e-07	0.001	2.77e-07	2.71e-07	7.41e-06	0.002	1.13e-05	1.21e-05	9.32e-11	1	1	5.52e-63	1.34e-11	1
p.adj	PSMA2	7.6e-12	1	1	1	0.004	3.23e-05	2.58e-08	2.14e-05	2.46e-11	5.42e-08	2.2e-13	1	1	0.079	0.018	1	0.685	0.036	0.131	1.5e-05	1.41e-07
p.adj	SPRED1	6.22e-08	1	1	1	0.000225	3.93e-08	3.86e-08	1.55e-07	7.73e-08	1.17e-05	5.36e-10	1	1	0.033	8.99e-05	1	0.21	0.002	0.026	4.49e-08	3.09e-19
p.adj	HS.25318	1.1e-07	1	0.016	0.968	1	1	0.000596	1	3.76e-05	2.33e-06	0.000569	0.609	1	1	1	0.55	0.119	0.17	1	1	1
p.adj	LOC100131905	4.81e-17	0.000242	1	1.7e-20	5.88e-05	0.102	0.000121	0.000699	0.002	2.12e-12	1.39e-06	0.878	0.186	1	1	0.022	1	1	5.06e-13	0.001	1
p.adj	KIAA0261	1.4e-06	0.005	1	2.2e-06	1	0.003	9.26e-09	0.003	3.61e-13	2.09e-06	6.99e-07	1	1	0.003	1	1	1	0.664	1.06e-07	1	0.002
p.adj	GMFB	1.67e-13	1	1	1	1	1	1.46e-11	0.000244	1.43e-11	1.58e-12	2.23e-09	1	1	1	1	1	1	1	1	1	1
p.adj	LOC654194	5e-18	1.19e-06	1	1.55e-18	5.86e-07	0.008	1.7e-06	0.000462	1.42e-06	8.82e-13	5.1e-07	0.769	1	0.96	1	0.116	1	1	2.12e-06	0.062	1
p.adj	ABHD10	2.58e-12	1	1	1	2.86e-06	0.033	4.64e-10	2.79e-06	3.97e-14	5.82e-07	7.66e-09	1	1	0.000769	0.737	1	0.3	0.047	7.9e-11	0.267	8.23e-05
p.adj	LOC729301	8.21e-16	0.672	1	0.039	1.66e-05	1	6.57e-16	4.14e-06	8.3e-15	7.1e-15	2.2e-14	1	1	1	1	1	1	1	0.619	1	0.905
p.adj	CLN5	5.23e-12	0.049	1	0.005	0.000212	0.000645	5.23e-10	4.7e-06	4.37e-17	3.4e-07	1.31e-08	1	1	5.1e-05	0.605	1	0.08	0.011	4.64e-10	0.138	1.35e-05
p.adj	SLC43A1	1	4.45e-18	0.458	1.49e-06	0.836	1	3.68e-11	1	6.93e-06	1	1	1.35e-13	3.91e-09	2.5e-23	3.11e-07	4.2e-08	1	1	1.65e-16	0.005	1
p.adj	LOC100131894	1	1.6e-15	1	8.06e-06	1	1	4.05e-11	1	6.99e-06	1	1	3.42e-14	1.37e-06	1.92e-16	2.29e-07	4.68e-07	1	1	2.16e-12	0.007	1
p.adj	RIMBP3B	1	1.81e-18	0.063	9.49e-05	0.517	1	1.96e-13	1	7.29e-06	1	1	5.63e-18	1.29e-10	4.7e-23	1.3e-10	2.77e-10	1	0.296	6.47e-13	0.003	1
p.adj	LOC100134560	1	2.92e-18	0.258	1.93e-07	1	1	9.03e-11	1	6.24e-06	1	1	1.75e-17	1e-09	1.29e-26	1.77e-11	3.86e-12	1	1	3.84e-19	2.44e-06	1
p.adj	LOC644701	1	3.59e-14	0.023	9.24e-06	1	1	3.93e-11	1	2.44e-05	1	1	1.01e-16	4.62e-06	4.52e-15	2.37e-14	3.36e-12	0.233	1	1.85e-12	7.48e-08	1
p.adj	HS.106234	1	3.76e-20	0.304	1.36e-07	1	1	1.12e-09	1	4.43e-05	1	1	1.43e-19	4.16e-10	1.93e-26	5.02e-13	7.46e-13	1	0.731	9.09e-17	5.63e-06	1
p.adj	LOC648934	1	7.56e-18	1	1.24e-06	1	1	9.66e-12	1	6.72e-05	1	1	1.68e-14	3.34e-08	1.47e-17	1.77e-09	6.26e-07	1	0.974	1.69e-11	0.026	0.92
p.adj	C10ORF82	1	1.9e-16	1	9.41e-05	1	1	6.05e-10	1	0.004	1	1	5.8e-13	4.05e-09	1.67e-16	1.12e-07	1.29e-05	1	0.481	9.37e-11	0.462	0.708
p.adj	LOC642843	1	4.31e-15	0.154	2.29e-06	0.464	1	8.17e-10	1	0.000154	1	1	1.72e-15	1.16e-05	8.99e-17	1.87e-05	6.11e-10	1	0.207	1.08e-13	0.277	0.603
p.adj	LOC642749	1	6.93e-14	0.073	0.000148	0.794	1	5.04e-12	0.388	8.72e-05	1	1	1.3e-16	7.27e-07	3.82e-15	2.6e-09	4.83e-12	1	0.017	3.4e-12	0.043	0.141
p.adj	LOC650036	1	3.91e-18	0.042	4.33e-06	0.867	1	5.06e-10	1	7.04e-05	1	0.67	7.29e-23	3.76e-09	1.65e-22	1.93e-06	1.69e-16	0.515	0.008	4.43e-15	0.475	0.059
p.adj	LOC400743	1	1.46e-15	1	3.17e-05	1	1	2.46e-11	1	9.47e-05	1	1	5e-13	4.7e-08	6.85e-16	3.93e-10	3.26e-05	1	1	9.7e-12	0.000277	1
p.adj	HS.560741	1	1.12e-19	0.29	7.92e-07	0.922	1	2.25e-10	1	6.7e-05	1	1	9.47e-14	1.42e-11	1.36e-24	1.1e-08	3.28e-08	1	1	7.08e-18	0.004	1
p.adj	LOC729135	1	1.69e-12	1	2.9e-05	1	0.897	5.12e-10	1	0.002	1	1	1.16e-13	3.09e-06	2.1e-12	0.00012	6.97e-10	1	0.047	1.06e-10	1	0.163
p.adj	LOC728320	1	2.27e-14	0.056	6.93e-05	0.298	1	2.65e-09	1	0.002	1	1	1.56e-16	1.96e-07	8.38e-16	1.33e-05	1.16e-10	1	0.06	7.43e-14	1	0.22
p.adj	LOC645955	1	1.35e-11	1	3.3e-06	1	1	1.16e-09	1	0.000983	1	1	1.16e-07	1.73e-05	4.81e-11	4.22e-07	0.113	1	1	2.03e-08	0.066	1
p.adj	KIAA0953	1	2.79e-11	0.246	8.53e-05	1	1	4.39e-12	1	8.63e-07	1	1	6.72e-13	7.27e-05	5.17e-12	2.56e-08	6.82e-08	1	1	1.54e-09	0.004	1
p.adj	HS.150734	1	4.2e-14	1	0.001	1	1	9.05e-11	1	0.001	1	1	7.69e-13	2.09e-07	7.79e-15	9.7e-14	1.35e-05	1	1	3.28e-09	0.000108	1
p.adj	LOC441052	1	1.02e-15	1	0.000349	1	1	3.04e-08	1	0.022	1	1	1.09e-15	4.85e-08	1.34e-16	3.21e-10	1.74e-07	1	0.596	3.13e-10	0.023	0.832
p.adj	CLEC18C	1	1.63e-11	0.024	8.55e-09	1	0.542	5.65e-08	0.372	0.000149	1	1	3.55e-14	0.011	4.75e-12	2.5e-13	2.37e-13	0.079	1	1.06e-14	4.43e-12	1
p.adj	PRR20D	1	1.45e-15	0.46	2.6e-06	1	1	2.71e-10	1	0.000405	1	1	5.21e-17	8.19e-07	2.92e-16	7.92e-13	1.52e-11	1	1	3.78e-14	7.94e-06	1
p.adj	LOC728671	1	1.15e-10	1	7.14e-06	1	1	4.45e-08	1	0.001	1	1	1.45e-10	0.000594	9.28e-11	3.59e-07	3.91e-06	1	1	3.09e-10	0.009	1
p.adj	LOC732138	1	2.25e-14	1	0.000101	0.932	1	2.46e-10	1	0.000156	1	1	8.97e-10	4.79e-07	5.12e-17	6.26e-05	0.000309	1	1	3.82e-13	1	0.569
p.adj	LOC152586	1	1.07e-12	0.664	0.000265	0.947	1	1.61e-10	1	0.000203	1	1	1.26e-14	1.43e-06	3.21e-14	1.1e-07	4.98e-09	1	1	6.3e-13	0.062	1
p.adj	LOC100131970	1	1.99e-20	1	3.74e-10	1	1	8.21e-11	0.393	4.35e-05	1	1	7.01e-15	6.07e-08	2.03e-20	1.95e-06	1.31e-09	0.592	1	3.28e-15	0.024	1
p.adj	LOC100132506	1	1.01e-14	0.256	0.000172	1	1	1.49e-12	0.21	0.000103	1	1	1.55e-15	6.09e-07	4.81e-17	1.04e-14	7.56e-09	1	1	7.37e-11	1.51e-06	1
p.adj	HS.128292	1	1.29e-15	0.2	2.07e-06	1	1	2.81e-10	1	0.000244	1	1	7.22e-17	4.35e-07	1.28e-15	8.67e-07	2.37e-11	1	0.344	2.29e-12	0.176	1
p.adj	YKT6	1	1.64e-10	1	0.005	1	0.016	2.16e-11	1	3.19e-05	1	1	1.48e-07	8.72e-05	1.19e-10	5.96e-13	0.094	1	0.063	2.31e-05	2.86e-07	0.019
p.adj	MDFI	0.884	7.85e-09	1	0.004	1	1	2.09e-10	1	1.35e-06	1	1	4.22e-07	0.00029	2.46e-09	7.29e-10	0.067	1	1	1.93e-06	0.000117	1
p.adj	HS.527387	1	5.8e-14	1	2.96e-06	1	1	5.94e-08	1	0.003	1	1	1.74e-15	2.69e-05	2.86e-15	2.9e-05	9.09e-11	1	0.077	5.38e-13	0.657	0.21
p.adj	LOC730389	1	4.77e-12	0.594	9.76e-05	1	1	1.1e-07	1	0.015	1	1	1.27e-13	1.04e-05	1.14e-12	4.47e-08	1.24e-08	1	1	2.25e-11	0.034	1
p.adj	OPRD1	1	1.35e-09	1	1.67e-05	1	1	1.8e-09	1	1.84e-05	1	1	9.93e-10	0.003	1.86e-09	4.47e-11	5.71e-06	1	1	1.09e-07	6.87e-09	0.58
p.adj	LOC653746	1	1e-13	1	8.27e-07	1	1	2.81e-08	1	0.004	1	1	6.68e-12	5.19e-05	1.27e-13	1.25e-07	1.9e-06	1	1	1.89e-12	0.01	1
p.adj	LOC100132549	1	7.1e-15	1	0.002	1	1	9.74e-12	1	0.002	1	1	3.26e-14	4.79e-09	2.56e-14	1.65e-08	6.3e-05	1	1	3.09e-07	0.035	1
p.adj	LOC100132024	1	1.93e-17	0.079	6.32e-08	0.265	1	2.14e-09	1	2.9e-05	1	1	3.7e-18	5.8e-08	8.38e-22	5.44e-07	5.19e-13	1	0.02	3.34e-22	0.033	0.067
p.adj	HS.565029	1	4.58e-12	0.821	0.011	0.19	1	1.65e-11	1	0.000157	1	1	3.34e-13	2.77e-07	3.4e-14	2.86e-07	5.86e-06	1	1	2.12e-11	0.275	1
p.adj	HS.22302	1	1.25e-13	0.596	0.001	1	1	8.76e-08	1	0.085	1	1	8.3e-15	3.95e-07	3.57e-14	3.93e-08	2.27e-07	1	1	1.47e-08	0.024	1
p.adj	SERPINA5	1	7.1e-12	0.229	0.000806	0.134	1	1.82e-07	1	0.013	1	1	6.78e-15	1.36e-05	1.53e-14	1.98e-05	7.41e-10	1	0.007	4.39e-13	1	0.006
p.adj	PTPRU	1	2.33e-08	1	0.002	1	1	1.67e-09	1	2.03e-05	1	1	1.21e-07	0.002	6.28e-10	3.99e-06	0.005	1	1	2.5e-09	0.087	1
p.adj	LOC651951	1	7.24e-17	0.018	4.62e-10	1	0.943	2.23e-09	0.02	1.62e-05	0.523	1	4.37e-20	0.000197	5.38e-20	3.17e-05	5.78e-18	0.248	0.002	1.55e-21	0.077	0.031
p.adj	LOC648169	1	2.67e-15	1	6.62e-05	0.859	0.529	1.75e-09	1	0.006	1	0.594	6.17e-15	1.04e-08	1.18e-15	3.44e-05	2.92e-07	1	0.021	8.86e-14	1	0.017
p.adj	OAZ3	1	1.67e-15	1	3.4e-06	1	1	2.84e-10	0.699	0.001	1	1	2.73e-15	6.2e-07	1.47e-15	3.99e-08	9.03e-09	1	1	6.76e-12	0.013	1
p.adj	NPNT	1	1.46e-10	1	0.011	1	1	8.32e-12	1	2.12e-05	1	1	1.98e-10	4.01e-06	5.78e-11	3.44e-08	0.002	1	1	2.46e-06	0.041	1
p.adj	LOC644880	1	1.17e-09	1	0.000697	1	1	1.12e-08	1	0.001	1	1	1.41e-07	0.000157	2.14e-10	2.46e-05	0.069	0.737	1	1.26e-08	0.304	1
p.adj	HS.541590	1	2.31e-14	0.533	1.75e-07	1	0.162	5.23e-08	1	0.00075	1	0.3	1.52e-15	6.74e-05	1.52e-15	0.000382	2.73e-11	1	0.002	2.67e-16	1	0.005
p.adj	HS.582526	1	2.35e-10	0.002	2.86e-07	0.42	1	3.13e-09	0.008	1.03e-05	0.502	1	5.23e-14	0.003	2.12e-12	6.24e-05	2.73e-22	0.035	0.003	1.17e-24	0.119	0.057
p.adj	SYT16	1	2.79e-10	1	6.57e-06	1	0.617	4.07e-10	1	6.38e-06	1	1	2.5e-10	0.003	3.38e-10	2.52e-11	2.62e-06	1	1	4.77e-09	2.98e-07	0.808
p.adj	LOC389458	1	8.42e-12	1	1.39e-07	1	1	3.38e-10	1	5.48e-06	1	1	3.59e-12	0.000914	3.55e-12	8.15e-08	3.11e-09	1	1	5.82e-16	0.002	1
p.adj	SLC27A4	1	2.46e-09	1	0.001	1	0.000424	3.44e-10	1	1.72e-05	1	0.136	7.24e-10	0.000209	9.24e-10	2.56e-11	0.000252	1	0.922	1.92e-06	2.46e-10	5.21e-05
p.adj	MIR940	1	9.93e-12	0.787	0.000164	1	1	8.34e-08	1	0.043	1	1	2.81e-13	1.62e-05	1.14e-11	4.24e-06	1.41e-08	1	0.292	3.19e-09	0.689	1
p.adj	HS.446266	1	2.08e-12	1	0.0002	0.265	1	1.15e-10	1	3.11e-05	1	1	4.37e-11	3.68e-06	7.14e-15	3.26e-06	2.9e-05	1	1	3.23e-15	0.192	0.718
p.adj	LOC100130776	1	9.95e-18	1	4.72e-07	0.42	1	1.23e-10	1	0.000106	1	1	6.74e-08	1.91e-07	6.45e-20	3.93e-05	0.002	1	1	7.5e-16	0.565	0.267
p.adj	PXDN	1	8.78e-14	1	0.002	1	0.422	5.61e-12	1	3.46e-05	1	1	6.76e-10	3.8e-06	1.63e-13	1.58e-09	0.019	1	0.397	1.64e-05	0.000181	0.443
p.adj	HS.545236	0.138	1.41e-11	0.752	1	0.18	1	2.42e-14	1	0.000344	1	1	1.8e-12	3.11e-09	1.1e-13	4.49e-07	0.009	1	1	9.6e-05	0.561	1
p.adj	TMEM174	1	7.52e-15	0.141	2.18e-06	1	1	1.61e-08	0.271	0.002	1	1	1.9e-16	2e-06	3.46e-16	5.14e-09	3.36e-11	1	0.727	6.2e-16	0.001	1
p.adj	HS.539597	1	8.5e-14	1	1.3e-06	1	1	2.12e-10	1	2.31e-05	1	1	1.56e-08	6.55e-05	3.11e-14	9.28e-06	0.003	1	1	2.52e-12	0.216	0.823
p.adj	HS.147496	1	1.24e-13	1	0.000407	1	1	9.07e-12	1	0.000937	1	1	1.28e-13	1e-06	1.1e-13	8.9e-06	2.48e-06	1	1	1.95e-08	0.899	1
p.adj	LOC641999	1	6.09e-16	0.456	0.000288	0.34	1	2.18e-08	1	0.042	1	1	5.04e-17	3.49e-09	5.5e-16	2.58e-05	2.88e-09	1	0.078	3.15e-11	1	0.087
p.adj	LOC100131256	1	4.43e-12	0.03	2.01e-06	1	1	6.28e-12	1	7.98e-07	1	1	1.2e-14	2.73e-05	2.71e-12	7.1e-11	8.95e-13	0.075	0.271	5.73e-14	3.63e-05	1
p.adj	LOC441759	1	1.38e-12	1	2.02e-08	1	1	1.43e-10	1	1.4e-05	1	1	3.04e-11	0.000647	3.11e-12	7.48e-06	1.78e-06	1	1	5.19e-12	0.038	1
p.adj	HS.560740	1	3.3e-08	1	0.000374	0.25	1	5.25e-08	1	0.000225	1	1	9.56e-09	0.008	7.52e-11	0.008	2.69e-05	1	0.556	4.49e-14	1	0.477
p.adj	BOLA2B	1	9.58e-12	0.949	1.1e-05	1	1	7.5e-10	1	0.000163	1	1	5.33e-13	0.000201	2.06e-12	5.4e-05	1.32e-08	1	0.311	1.58e-11	0.552	0.918
p.adj	HS.570467	1	3.42e-13	0.844	7.56e-06	1	0.859	4.89e-11	0.876	4.3e-05	1	0.897	4.91e-15	1.81e-05	3.26e-14	1.59e-15	1.38e-10	1	1	1.04e-12	1.34e-11	1
p.adj	LOC652160	1	6.95e-11	0.682	2.79e-05	1	1	4.87e-10	1	6.87e-05	1	1	1.12e-12	0.000225	2.27e-11	8.99e-08	1.68e-09	1	0.607	4.7e-11	0.014	1
p.adj	LOC730952	1	6.59e-12	1	0.000136	1	1	6.93e-11	1	0.000943	1	1	1.14e-12	3.07e-06	5.56e-12	1.49e-07	2.9e-07	1	1	2.84e-08	0.11	1
p.adj	HS.54940	1	8.8e-12	1	6.36e-11	1	0.034	7.5e-06	0.699	0.005	1	1	2.39e-12	0.013	2.94e-12	0.002	3.99e-10	1	0.001	3.51e-23	1	0.002
p.adj	LOC100134000	1	2.71e-08	1	0.002	0.804	1	1.13e-07	1	0.000372	1	1	1.56e-09	0.012	1.69e-10	1.31e-06	1.26e-05	1	1	3.13e-09	0.005	1
p.adj	LOC653652	1	3.49e-13	1	0.000292	0.277	1	4.68e-11	1	0.000189	1	0.811	4.45e-11	6.32e-07	2.69e-14	0.002	0.000137	1	0.582	1.07e-12	1	0.203
p.adj	HS.164030	1	1.54e-11	1	0.865	1	1	2.67e-09	1	0.052	1	1	9.45e-07	7.41e-09	3.21e-13	7.64e-08	1	1	1	0.000205	0.055	1
p.adj	TSPAN1	0.011	1.53e-08	1	0.003	0.059	1	7.66e-11	0.000924	8.25e-07	1	1	0.01	0.001	1.87e-11	7.33e-06	1	0.011	0.151	1.8e-11	0.013	1
p.adj	HS.150147	1	1.9e-10	1	0.006	1	1	1.17e-08	1	0.023	1	1	2.01e-11	9.24e-06	9.51e-12	9.03e-05	2.98e-05	1	0.47	1.13e-09	1	0.315
p.adj	LOC730393	1	7.88e-16	0.374	8.88e-11	1	1	3.55e-08	0.372	0.000263	1	1	2.16e-16	0.001	3.07e-15	8.61e-07	3.21e-18	0.307	0.033	1.46e-16	0.01	0.265
p.adj	RC3H1	1	9.47e-08	1	9.68e-05	1	1	1.27e-08	1	6.07e-06	1	1	2.56e-09	0.012	6.15e-09	3.32e-07	7.22e-07	1	1	3.32e-11	0.00075	1
p.adj	HS.514454	1	8.25e-10	0.173	0.000233	1	1	1.55e-09	0.252	0.000143	1	1	5.59e-12	9.28e-05	1.71e-10	5.8e-06	1.19e-11	0.556	0.051	1.66e-11	0.588	0.487
p.adj	HS.581028	1	8.23e-13	0.061	2.44e-06	1	0.554	3.76e-11	1	3.82e-06	1	0.105	8.99e-16	7.98e-05	2.27e-14	1.18e-05	1.11e-16	0.487	0.000586	4.12e-16	0.647	0.007
p.adj	CXCL3	1	1.48e-12	1	3.8e-05	1	1	5.4e-12	1	8.21e-06	1	1	9.89e-09	7.58e-06	3.38e-12	1.32e-05	0.017	1	1	1.3e-08	0.355	1
p.adj	LOC651123	1	2.37e-13	0.125	0.002	1	1	5.73e-12	0.414	0.002	1	1	4.62e-15	1.91e-08	3.34e-13	3.15e-09	6.62e-10	0.556	0.489	2.33e-09	0.154	1
p.adj	KIFC3	1	1.88e-13	1	2.69e-06	1	1	1.49e-08	1	0.000374	1	1	0.002	5.33e-05	1.98e-18	8.34e-08	1	0.458	1	1.22e-16	0.00067	1
p.adj	INSR	0.573	1.18e-06	1	0.185	1	0.000951	8.29e-09	0.115	0.000124	0.525	0.766	0.000123	0.001	2.5e-07	6.34e-11	1	1	0.000775	0.002	1.65e-08	0.000195
p.adj	LOC100128083	1	1.54e-09	0.005	2.71e-05	0.609	1	1.19e-06	0.054	0.119	0.804	1	6.34e-12	0.000151	1.81e-10	0.00013	6.05e-13	0.239	0.004	8.08e-12	1	0.062
p.adj	MIR642	1	2e-09	1	4.03e-05	1	1	3.21e-10	1	6.87e-07	1	1	3.68e-10	0.001	8.46e-10	8.32e-06	1.47e-06	1	1	1.26e-10	0.1	1
p.adj	HS.12764	1	1.77e-11	1	5.82e-08	0.787	0.451	9.91e-08	1	0.000181	1	0.79	1.34e-06	0.008	8.23e-14	0.00079	0.000993	1	0.79	1.02e-20	0.619	0.007
p.adj	HS.582985	1	1.23e-10	0.29	4.16e-07	0.14	0.044	4.7e-07	0.336	0.000519	0.347	0.182	3.86e-11	0.015	3.88e-14	0.002	4.28e-08	1	8.82e-05	1.49e-22	1	3.15e-05
p.adj	HS.544030	1	3.07e-08	1	7.1e-05	1	1	1.96e-07	1	0.000754	1	1	1.07e-09	0.012	1.91e-09	0.000662	1.26e-07	1	0.735	2.05e-10	0.792	0.886
p.adj	FADS6	1	6.09e-10	0.026	0.093	0.72	1	3.59e-09	1	0.025	1	1	8.65e-13	1.37e-06	1.72e-11	1.32e-07	1.37e-09	0.582	1	5.71e-08	0.178	1
p.adj	HS.541226	1	1.9e-08	0.349	5.27e-08	0.063	1	0.000112	1	0.002	1	1	3.59e-10	0.956	4.68e-12	0.005	8.55e-09	1	0.089	2.54e-24	0.095	0.061
p.adj	CYP2C9	1	5.19e-08	1	1.28e-05	1	1	2.35e-08	1	1.39e-06	1	1	8.84e-09	0.009	1.51e-08	1.11e-08	4.83e-06	1	1	4.96e-10	6.76e-07	1
p.adj	HS.542848	1	2.81e-10	1	0.006	0.477	1	5.36e-08	1	0.016	1	1	1.15e-09	4.83e-05	2.23e-12	0.000114	0.000323	1	0.11	2.39e-10	1	0.02
p.adj	LOC653701	1	3.04e-12	1	0.046	0.047	1	1.91e-08	1	0.03	1	0.693	2.39e-09	5.33e-08	2.42e-14	0.000237	0.004	1	0.165	6.47e-10	1	0.047
p.adj	TNKS2	1	3.74e-09	1	0.024	1	0.009	1.08e-08	1	0.009	1	1	7.14e-09	1.46e-05	4.98e-10	4.62e-12	0.011	1	0.359	7.87e-08	3.3e-11	0.009
p.adj	LOC100131372	1	1.52e-10	1	0.001	0.834	1	4.64e-11	1	5.14e-05	1	1	6.11e-09	3.72e-05	2.65e-11	3.61e-09	0.011	1	1	5e-08	0.002	1
p.adj	HS.495080	1	9.74e-14	1	1.21e-06	0.066	0.055	4.43e-09	1	0.000116	1	0.008	1.57e-10	5.56e-06	8.46e-16	0.07	2.23e-05	1	0.009	7.64e-21	1	0.00089
p.adj	LOC642759	1	4.91e-16	1	4.03e-05	1	1	3.11e-14	1	6.62e-06	1	1	4.49e-14	5.04e-09	4.85e-16	6.26e-08	9.16e-06	1	1	3.88e-13	0.055	1
p.adj	HS.568589	1	1.6e-13	0.108	2.65e-08	1	0.032	1.8e-08	0.062	0.000428	0.626	0.203	1.94e-16	0.000188	9.05e-15	0.012	6.3e-16	0.893	0.000153	3.53e-21	1	0.001
p.adj	LOC644360	1	1.6e-09	0.001	1.33e-07	0.014	0.418	4.05e-05	0.037	0.008	0.212	1	1.3e-14	0.047	1.77e-13	0.161	5.1e-16	1	0.000529	2.05e-29	1	0.003
p.adj	SYT3	1	1.68e-05	1	0.000114	1	9.87e-07	8.74e-07	0.076	1.5e-05	1	0.045	0.059	0.945	3.53e-06	1.53e-11	1	0.588	1.99e-05	1.46e-07	2.56e-14	9.68e-07
p.adj	HS.571096	1	6.26e-12	1	8.21e-07	0.989	1	5.42e-09	1	8.15e-05	1	1	5.98e-12	0.000987	6.03e-14	2.9e-05	6.43e-08	1	0.617	4.18e-18	0.082	0.384
p.adj	C19ORF4	1	9.55e-10	0.632	6.66e-09	1	1	1.02e-09	1	4.77e-08	1	1	8.76e-11	0.022	1.85e-09	2.44e-10	3.49e-14	0.077	1	8.08e-12	2.05e-11	1
p.adj	LOC100133076	1	1.27e-12	0.004	0.000691	1	1	1.18e-12	0.116	1.81e-05	1	1	1.08e-15	7.24e-07	6.47e-13	1.79e-07	2.46e-11	0.018	0.344	2.37e-09	0.114	1
p.adj	LOC653632	1	4.83e-10	1	0.006	1	0.477	1.25e-09	1	0.001	1	0.135	1.05e-07	6.64e-05	2.06e-11	0.017	0.018	1	0.26	8.04e-09	1	0.023
p.adj	LOC100134002	1	1.18e-08	1	0.066	1	1	1e-09	1	0.000737	1	1	3.4e-09	5.59e-05	6.87e-10	2.1e-05	0.003	1	1	1.45e-06	0.895	1
p.adj	C19ORF71	1	3.38e-12	0.069	8.51e-09	1	1	6.47e-09	0.195	1.58e-05	1	1	4.18e-15	0.011	3.49e-13	5.38e-09	2.27e-14	0.525	0.108	6.57e-19	2.04e-05	1
p.adj	TIMM13	1	2.94e-11	1	0.000399	0.775	1	2.54e-09	1	0.001	1	1	3.86e-12	1.54e-05	7.43e-13	8.34e-10	1.7e-06	1	1	1.88e-13	0.000622	1
p.adj	PP14571	0.372	3.3e-08	0.129	2.52e-06	1	1	2.77e-09	0.002	3.44e-07	1	1	0.218	0.254	1.33e-09	2.16e-06	1	0.013	0.028	5.5e-12	0.000311	1
p.adj	LOC645645	1	6.03e-12	0.998	2.54e-05	1	1	4.47e-11	1	0.000158	1	1	4.35e-13	4.12e-06	7.79e-12	4.41e-08	1.1e-08	1	0.14	4.18e-10	0.212	0.424
p.adj	LOC646198	1	6.2e-08	1	0.685	0.943	1	2.5e-07	1	0.038	1	1	5.71e-06	3.84e-05	1.89e-09	0.000441	1	1	1	0.000372	1	1
p.adj	HS.527174	1	1.06e-11	0.002	2.58e-10	0.09	0.271	3.32e-05	0.029	0.001	0.414	1	1.52e-16	0.418	8.67e-16	0.009	2.1e-16	0.357	6.26e-05	1.6e-29	0.286	0.001
p.adj	SOCS6	1	2.37e-08	1	0.115	0.479	1	3.07e-08	1	0.015	1	1	2.46e-09	4.47e-05	1e-10	5.8e-07	0.001	1	1	1.18e-08	0.113	1
p.adj	FOXO6	1	2.86e-12	0.252	0.000144	0.158	0.401	5.29e-08	1	0.000701	1	0.074	1.59e-15	3.17e-05	2.88e-15	0.002	8.48e-11	1	0.003	5.92e-15	1	0.003
p.adj	LOC654002	1	7.83e-08	1	0.052	0.005	1	3.4e-06	1	0.027	1	1	1.15e-07	0.000729	1.5e-12	0.002	0.001	1	0.167	6.26e-13	1	0.008
p.adj	HS.554608	1	2.44e-12	0.016	2.1e-07	0.535	0.638	4.85e-06	0.026	0.019	0.475	1	1.23e-14	0.000808	5.86e-14	0.002	3.51e-11	0.441	0.001	1.53e-18	1	0.018
p.adj	FNIP2	1	9.3e-13	1	0.016	1	0.477	2.31e-09	1	0.017	1	1	8.88e-10	1.88e-07	8.99e-14	5.5e-07	0.037	1	0.735	1.15e-06	0.005	1
p.adj	SCARNA27	1	1.23e-10	0.123	0.038	1	1	1.83e-09	1	0.016	1	1	3.07e-13	1.07e-06	4.81e-12	0.000578	7.29e-07	1	0.191	3.8e-08	1	0.945
p.adj	LOC732381	1	2.62e-13	0.884	2.73e-06	1	0.857	9.03e-08	0.317	0.002	0.449	1	2.12e-16	0.000142	2.35e-16	0.006	1.51e-12	1	0.032	1.62e-16	1	0.045
p.adj	HS.120208	1	4.87e-09	1	0.002	1	1	3.65e-08	1	0.005	1	1	5.31e-09	0.000197	1.27e-09	6.09e-05	0.00084	1	1	7.96e-08	0.859	1
p.adj	C20ORF112	1	6.64e-12	1	0.000144	1	1	1.97e-07	1	0.016	1	1	9.98e-14	0.000107	1.33e-13	9.22e-05	1.47e-08	1	0.248	3.15e-11	1	0.269
p.adj	HS.128035	1	1.08e-09	1	0.000182	0.229	1	6.05e-09	1	5.84e-05	1	0.129	1.54e-05	0.001	2.46e-12	0.000928	0.038	1	1	6.3e-14	1	0.032
p.adj	HS.398035	0.865	3.68e-08	1	0.02	1	1	2.41e-08	0.359	0.000456	1	0.059	0.000359	0.001	6.68e-10	0.113	1	1	1	1.42e-06	1	0.209
p.adj	LOC645446	1	1.81e-07	0.538	4.47e-05	1	1	2.67e-07	0.638	0.000137	1	1	2.81e-09	0.005	3.38e-08	0.000159	6.68e-09	1	0.206	1.53e-11	0.556	0.895
p.adj	ITIH3	1	2.86e-08	1	0.01	0.79	1	2.02e-07	1	0.023	1	1	1.37e-09	0.000246	9.77e-10	0.001	7.58e-05	1	0.991	4.39e-09	1	0.924
p.adj	LOC340357	1	8.32e-13	1	1.18e-10	0.611	0.016	3.57e-07	1	0.000154	1	0.08	5.46e-12	0.017	8.92e-15	0.008	4.07e-09	1	0.002	9.66e-28	1	0.000184
p.adj	LOC100134466	1	9.41e-06	0.395	1.03e-05	1	0.025	0.000113	0.603	0.004	1	0.083	1.13e-07	0.628	2.29e-06	1.46e-08	4.09e-09	0.655	1	5.82e-09	1.02e-10	0.029
p.adj	ZNF563	5.12e-05	2.2e-06	1	3.23e-08	0.242	0.271	1.55e-11	0.12	2.44e-18	0.002	1	4.18e-07	1	7.52e-09	1.05e-06	1.06e-06	1	1	2.5e-24	1.21e-05	1
p.adj	HS.565314	1	4.6e-10	1	0.002	1	1	8.59e-09	1	0.004	1	1	0.000307	0.000133	4.3e-11	0.005	1	1	1	3.09e-08	1	0.378
p.adj	DARC	0.34	1	4.7e-11	1	1	1	0.46	4.45e-09	1	0.13	1	4.03e-06	1	1	1	1.05e-13	2.18e-10	5.06e-06	0.319	1	1
p.adj	CA1	0.277	1	1.16e-12	1	1	1	1	2.73e-05	0.007	0.284	1	2.69e-07	1	1	1	5.69e-16	1.43e-12	1.22e-05	0.42	0.54	1
p.adj	KLF1	0.806	1	1.08e-12	0.001	1	1	1	3.8e-10	1	0.106	1	2.81e-10	1	0.519	1	7.83e-16	1.12e-10	4.66e-07	6.34e-09	1	1
p.adj	TTC25	1	1	1.84e-12	1	1	1	0.84	2.1e-10	1	0.519	1	1.73e-06	1	1	1	5.29e-16	1.94e-14	1.89e-06	1	1	1
p.adj	E2F2	1	1	6.09e-13	1	1	0.006	1	2.07e-05	1	1	0.239	2.27e-06	1	1	0.184	1.26e-15	3.97e-11	0.002	0.006	0.000119	0.109
p.adj	HEMGN	1	1	9.7e-07	0.000697	1	1	1	4.49e-06	0.754	1	1	2.29e-06	0.97	1	1	3.15e-10	2.9e-07	0.001	0.000113	0.031	1
p.adj	KRT1	1	1	1.97e-06	0.368	1	1	1	4.43e-05	1	1	1	5.52e-05	1	1	1	7.2e-10	8.25e-07	0.000164	0.045	0.498	1
p.adj	LOC441455	1	1	1.76e-14	4.52e-05	1	0.015	1	1.99e-07	0.019	1	0.041	5.63e-08	0.8	1	0.012	7.75e-24	8.27e-15	0.000181	2.18e-09	7.22e-09	0.048
p.adj	LOC284422	0.000901	1	7.24e-07	1	1	1	0.004	3.02e-10	0.008	0.02	0.003	0.000192	1	1	1	6.24e-08	3.26e-08	1.04e-05	1	1	1
p.adj	RUNDC3A	0.962	1	1e-07	1	1	1	0.05	2.21e-08	1	0.196	0.218	0.006	0.37	1	1	9.18e-09	4.72e-07	0.011	1	1	1
p.adj	ATP6AP1L	0.1	0.447	1.32e-08	0.233	0.332	1	0.000968	3.15e-10	0.000246	0.000599	1	0.00011	1	1	0.052	2.37e-06	1.41e-06	1.61e-07	1	0.056	0.097
p.adj	RP11-529I10.4	0.044	0.206	4.31e-08	1.27e-07	0.071	0.262	3.21e-05	0.000884	4.47e-08	1	0.000468	1.72e-10	0.112	9.26e-06	1	9.07e-11	1.65e-05	1.31e-08	1.76e-37	1	0.002
p.adj	PDZK1IP1	0.323	1	9.62e-05	1	1	1	0.032	4.28e-06	0.225	0.37	0.017	0.026	1	1	1	0.000162	6.49e-05	0.017	1	1	0.596
p.adj	TMPRSS9	0.798	1	0.000573	1	1	0.025	0.171	1.85e-05	0.962	0.225	0.00058	0.139	1	1	1	0.00075	0.001	1	1	0.037	0.037
p.adj	TSTA3	1	1	1.06e-05	1	1	1	1	7.12e-07	1	0.947	1	0.000319	1	1	1	1.94e-06	1.25e-05	0.000267	1	1	1
p.adj	SLC7A5	1	1	7.1e-12	0.029	1	0.836	1	1.1e-07	1	1	1	1e-07	1	0.89	0.416	1.37e-15	3.02e-09	6.15e-06	5.48e-07	0.00084	1
p.adj	GRINA	0.002	0.073	1.6e-05	0.162	0.061	1	7.52e-06	1.4e-08	1.96e-05	0.118	0.004	0.072	1	6.7e-05	1	0.005	3.11e-07	0.000699	2.41e-06	1	0.502
p.adj	EMX2OS	5.21e-06	1	7.22e-06	0.002	0.089	1	2.94e-06	5.29e-11	2.18e-09	0.000414	7.33e-05	0.002	1	0.097	1	0.019	2.52e-07	0.000237	8.38e-09	0.391	1
p.adj	TRAPPC5	1	0.057	1.71e-06	2.6e-10	1	1	1	7.83e-05	0.029	1	1	4.12e-09	0.571	0.011	0.443	4.91e-12	4.24e-06	1.54e-05	2.46e-18	0.000164	1
p.adj	LOC642377	0.003	0.00067	3.76e-07	9.09e-11	1	0.34	4.14e-07	1.18e-08	2.58e-08	0.025	5.12e-05	1	1	1.36e-05	1	1	2.92e-08	0.023	4.62e-16	0.062	0.015
p.adj	TMEM158	1	1	0.000121	1	1	1	0.764	6.01e-05	1	1	1	0.005	1	1	1	2.75e-05	1.86e-05	0.00063	1	1	1
p.adj	ITLN1	0.319	1	0.000712	0.007	1	1	0.179	0.542	0.001	0.521	0.097	0.000388	1	1	1	1e-05	0.001	0.000374	6.26e-07	1	1
p.adj	GPR146	1	1	1.04e-07	0.993	1	1	0.491	3.59e-08	0.094	1	0.569	9.01e-05	1	1	1	6.36e-06	4.49e-07	0.002	0.725	1	1
p.adj	FECH	0.061	1	1.3e-05	1	1	1	1	0.021	0.664	0.42	1	0.01	1	1	1	7.98e-05	0.000113	0.0003	1	1	1
p.adj	AMAC1L3	0.000968	0.004	6.4e-05	1.09e-11	1	1	4.62e-07	1.82e-08	1.1e-13	0.005	1	1	1	0.00046	0.004	1	1.67e-05	0.000248	2.56e-15	1.94e-05	1
p.adj	DEFA1	1	1	8.48e-06	1	1	0.009	1	0.527	1	1	1	0.004	1	1	0.267	1.17e-06	9.55e-05	1	0.869	0.002	0.107
p.adj	DEFA3	1	1	3.91e-05	1	1	0.013	1	1	1	1	1	0.007	1	1	0.405	3.17e-05	0.000737	1	1	0.011	0.223
p.adj	LOC653600	1	1	3.95e-06	1	1	0.002	1	0.252	1	1	1	0.013	1	1	1	0.000355	0.000111	0.42	1	0.265	0.067
p.adj	MSI2	1	1	4.39e-08	0.013	0.8	0.000334	1	4.39e-08	1	0.087	0.159	4.87e-09	1	0.028	0.009	2.44e-10	2.44e-06	9.14e-12	5.21e-09	0.231	6.95e-06
p.adj	NT5M	0.649	0.284	0.000216	0.019	1	1	1	6.24e-06	1	0.017	1	3.13e-06	1	0.000643	1	1.2e-06	0.002	0.006	2.23e-07	1	1
p.adj	DEFA1B	1	1	2.27e-05	1	1	0.006	1	0.838	1	1	1	0.008	1	1	0.567	5.59e-05	0.000483	0.893	1	0.017	0.134
p.adj	NFIX	1	0.042	9.05e-06	0.123	1	1	0.657	0.000175	1	1	1	0.089	1	0.022	1	0.004	1.24e-05	0.000464	0.041	1	1
p.adj	MIR182	0.028	9.81e-05	4.3e-05	7.04e-17	1	1	1.21e-07	1.01e-07	9.2e-13	0.181	0.139	1	1	7.1e-06	0.01	1	7.66e-06	0.005	1.42e-23	1.13e-05	1
p.adj	SEC14L4	1	1	0.002	0.073	1	0.000252	1	0.000382	1	0.244	0.632	0.005	0.17	1	0.003	0.000126	0.01	1.85e-05	8.44e-09	0.307	3.76e-09
p.adj	RSC1A1	1	0.783	2.46e-09	4.03e-08	0.002	2.56e-08	0.03	0.002	4.75e-05	1	9.55e-06	2.92e-10	0.121	4.28e-05	0.03	1.12e-12	2.6e-05	7.56e-15	2.94e-45	1	5.46e-17
p.adj	LOC650116	3.04e-05	1	0.000199	1	1	1	0.004	3.76e-09	2.05e-06	0.000578	0.002	0.000937	1	1	1	0.003	2.04e-05	0.03	0.063	1	1
p.adj	RAP1GAP	1	1	0.104	1	1	1	1	0.036	1	1	1	0.817	1	1	1	0.428	0.053	0.643	1	1	1
p.adj	HS.575808	0.000132	0.279	0.000712	4.66e-05	0.008	0.34	1.42e-06	2.33e-08	2.86e-08	0.025	2.31e-06	0.823	1	0.000334	1	1	6.95e-06	0.573	1.23e-14	1	0.000544
p.adj	SRXN1	0.02	0.601	0.001	1.19e-08	1	1	1	7.01e-07	0.546	0.321	0.131	2.27e-05	0.435	1	1	3.55e-09	3.04e-05	0.003	1.16e-09	0.000125	1
p.adj	LOC729870	0.039	1.62e-06	2.12e-05	4.1e-20	1	1	3.95e-09	6.78e-08	8.55e-14	0.098	0.066	1	1	3.3e-07	0.000315	0.192	7.66e-06	0.002	7.9e-26	7.77e-08	1
p.adj	RANGRF	1	0.000108	0.233	1.1e-27	1	0.036	0.000668	0.34	3.11e-10	1	0.077	1.56e-06	0.001	0.000529	3.93e-07	2.31e-16	0.000578	1	6.19e-94	4.14e-17	0.000119
p.adj	PPIB	1	2.9e-07	1	2.18e-24	1	1	8.32e-08	1	5.84e-11	1	1	5.06e-08	0.004	3.15e-08	1.05e-06	5.4e-12	1	1	1.49e-94	3.02e-11	1
p.adj	C14ORF11	1	0.002	0.049	1.89e-22	1	4.85e-07	0.007	0.062	1.64e-09	1	5.84e-05	3.42e-06	0.003	0.000386	2.41e-08	4.7e-13	0.049	0.38	1.92e-81	6.74e-21	4.35e-08
p.adj	HS.580229	1	5.88e-09	1	2.25e-24	1	1	1.14e-06	1	7.37e-09	1	1	2.31e-09	0.003	2.92e-09	4.56e-07	3.7e-11	1	1	4.91e-83	3.3e-11	1
p.adj	HS.494932	1	5.42e-07	1	4.45e-29	1	1	3.23e-06	1	3.8e-11	1	1	9.79e-08	0.001	3.44e-06	5.69e-06	1.02e-12	0.344	1	1.39e-73	1.08e-11	1
p.adj	LOC645231	1	7.85e-07	1	1.17e-26	1	1	0.000554	0.235	7.79e-09	1	0.867	2.79e-07	0.005	9.89e-07	1.14e-06	6.2e-11	1	1	6.07e-85	9.77e-12	1
p.adj	LOC651919	0.000361	5.08e-06	0.313	1.51e-26	0.089	0.479	8.02e-10	1	3.68e-18	0.084	1	3.74e-08	0.003	5.82e-08	4.79e-08	4.96e-15	1	1	6.01e-80	8.99e-16	1
p.adj	LOC730291	1	1.98e-07	1	2.6e-33	1	1	4.1e-05	1	6.09e-09	1	1	1.27e-08	0.006	6.17e-08	1.07e-08	8.21e-22	1	1	4.37e-71	4.49e-20	1
p.adj	LOC442153	1	1.35e-06	0.928	1.17e-26	1	1	1.45e-06	1	5.61e-12	1	1	2.41e-08	0.000561	8.13e-08	4.07e-05	1.7e-14	1	0.739	6.3e-74	1.65e-11	1
p.adj	LOC644131	1	4.12e-08	0.63	8.59e-25	1	1	9.09e-07	1	1.79e-09	1	1	1.48e-09	0.001	4.37e-08	5.78e-09	5.54e-12	0.244	1	6.07e-85	2.23e-13	1
p.adj	LOC729687	1	8.36e-06	0.727	1.8e-27	1	0.426	1.64e-06	1	6.24e-13	1	1	1.46e-07	0.000452	2.54e-06	8.17e-08	3.7e-14	0.924	1	1.53e-95	4.72e-16	0.494
p.adj	LOC728026	1	9.26e-08	1	1.04e-25	1	1	0.000296	0.054	1.62e-08	1	0.188	2.31e-08	0.003	1.3e-07	1.53e-08	1.12e-10	0.619	1	1.64e-78	2.54e-14	1
p.adj	LOC644037	0.861	1.34e-05	0.84	4.37e-31	1	1	0.001	0.005	6.03e-14	1	0.017	2.98e-07	0.000176	3.97e-05	5.56e-07	2.48e-17	0.033	1	1.21e-67	5.17e-17	0.136
p.adj	LOC653115	1	7.46e-07	0.056	2.44e-22	0.531	1	5.54e-07	0.96	2.69e-10	1	1	1.46e-09	0.002	6.24e-09	0.00011	8.38e-12	1	0.041	1.75e-89	1.31e-09	0.433
p.adj	HNRPH1	1	0.000227	0.012	4.87e-25	1	1	0.004	0.048	2.54e-08	1	1	2.05e-07	0.006	9.18e-05	1.19e-05	5e-15	0.005	1	1.31e-72	5.65e-14	1
p.adj	LOC100128525	1	4.47e-06	0.861	2.1e-31	1	1	1.19e-05	1	4.28e-12	1	1	1.28e-07	0.003	8.15e-07	2.62e-06	4.96e-15	1	1	1.12e-68	1.13e-13	1
p.adj	LOC100128337	0.302	2.12e-05	0.496	8.67e-21	1	0.01	0.223	0.005	1.25e-05	0.454	0.000111	1.04e-06	0.011	3.4e-05	4.37e-09	3.84e-09	0.114	1	5.02e-69	1.06e-12	0.000762
p.adj	ZNF679	1	9.07e-07	0.815	1.51e-29	1	0.028	0.000452	0.218	2.07e-08	0.769	0.029	2.39e-08	0.006	1.69e-07	2.92e-09	2.86e-17	1	1	4.01e-76	1.08e-21	0.092
p.adj	LOC729342	1	6.03e-06	0.58	1.13e-31	1	1	0.000468	0.015	1.43e-11	0.729	0.242	1.42e-07	0.000861	4.98e-06	1.1e-06	4.91e-16	0.248	1	2.48e-88	6.85e-15	1
p.adj	LOC644937	0.008	1.46e-07	1	6.53e-32	1	1	0.000848	0.001	9.64e-12	0.109	1	3.53e-08	0.000613	2.16e-06	1.37e-05	3.32e-14	0.193	0.674	6.49e-86	6.07e-13	1
p.adj	LOC648740	1	5.29e-05	1	8.99e-33	1	0.823	5.23e-06	1	7.62e-15	1	1	4.47e-06	0.001	1.15e-05	1.64e-06	1.97e-15	1	1	1.29e-72	1.95e-16	1
p.adj	LOC642567	0.007	1.32e-06	1	1.88e-26	0.006	0.636	6.66e-10	0.376	1.07e-12	1	0.8	6.93e-07	0.002	5.65e-09	1.77e-08	3.21e-11	1	1	7.14e-99	3.97e-18	1
p.adj	LOC100130154	1	4.49e-09	1	2.79e-23	1	1	2.67e-06	1	2.25e-08	1	1	4.98e-09	0.012	1.48e-09	1.7e-06	1.1e-10	1	1	5.12e-82	2.25e-09	1
p.adj	LOC646821	0.094	0.000188	1	3.07e-25	1	0.496	6.09e-07	1	1.74e-11	0.395	1	2.6e-05	0.003	1.62e-05	2.25e-05	5.21e-10	1	1	1e-67	6.66e-09	1
p.adj	LOC649801	1	6.2e-05	0.008	3.59e-24	1	9.85e-05	1.79e-05	0.319	9.91e-11	1	0.072	2.27e-08	0.004	3.36e-06	5.56e-09	5.42e-13	0.063	1	5.27e-81	2.84e-21	0.000292
p.adj	LOC728572	1	2.37e-06	1	5.63e-35	1	1	0.001	0.666	5.42e-08	1	0.397	4.26e-07	0.043	3.19e-06	3.84e-07	3.84e-17	1	1	3.34e-50	4.54e-13	1
p.adj	RPL23AP13	1	2.25e-05	1	1.47e-34	1	1	7.04e-05	1	8.93e-13	1	1	4.98e-06	0.001	8.48e-06	0.00025	3.38e-14	1	0.357	6.28e-70	2.71e-22	0.099
p.adj	LOC137107	0.559	0.000105	0.445	1.52e-34	1	1	0.003	0.000981	7.85e-19	0.025	1	3.07e-06	0.002	4.45e-05	0.003	4.03e-20	0.475	0.038	4.22e-60	1.34e-13	0.869
p.adj	LOC642076	1	2.86e-06	1	4.07e-30	0.657	0.477	2.54e-07	1	8.38e-14	1	1	1.14e-07	0.002	1.85e-07	4.41e-08	1.4e-13	1	1	1.68e-95	5.61e-16	1
p.adj	HS.566647	1	0.005	0.002	8.29e-21	0.311	0.265	0.000244	1	3.72e-11	1	1	1.47e-06	0.061	0.000109	9.64e-05	3.21e-17	0.086	1	3.7e-32	5.61e-09	1
p.adj	LOC100131786	0.004	0.154	0.012	6.47e-18	0.004	1	6.03e-05	1	1.91e-11	1	0.334	0.000125	0.023	0.000418	0.189	1.95e-11	1	0.586	3.7e-46	1.15e-06	1
p.adj	LOC643779	0.466	0.000223	1	2.5e-35	1	1	0.019	0.012	8.74e-13	0.376	0.416	2.65e-05	0.000203	0.000271	0.000178	1.36e-29	0.144	1	7.83e-65	6.22e-15	1
p.adj	PPP1R15B	1	0.000174	0.079	4.77e-25	0.932	5.19e-06	7.54e-06	1	1.88e-13	1	0.03	9.74e-07	0.001	5.71e-06	2.1e-08	2.92e-25	1	0.009	7.56e-80	3.76e-34	4.96e-07
p.adj	LOC654074	1	1.7e-06	1	6.38e-33	1	1	2.27e-06	1	1.73e-14	1	1	7.2e-06	0.003	1.77e-07	0.000158	4.94e-12	1	1	4.7e-69	8.36e-13	0.065
p.adj	LOC442270	1	1.05e-06	1	1.12e-35	1	1	1.69e-05	1	1.75e-12	1	1	2.79e-06	0.006	6.45e-07	1.67e-07	1.67e-13	1	1	5.23e-62	8.19e-15	1
p.adj	LOC100131452	7.33e-05	0.003	0.014	3.74e-18	0.01	1	4.85e-08	1	1.28e-18	0.142	1	6.03e-07	0.009	1.83e-06	0.000937	6.05e-12	1	1	1.26e-68	7.81e-08	1
p.adj	LOC100127999	1	0.004	1	1.48e-38	1	1	0.033	1	2.58e-13	1	0.487	0.002	0.000712	0.008	0.000462	1.42e-15	1	1	3.32e-50	1.56e-14	0.512
p.adj	HS.541685	0.000739	0.000189	0.066	1.71e-24	0.001	1	3.76e-08	1	1.44e-18	1	0.014	4.22e-07	0.029	3.13e-07	0.006	7.18e-14	1	0.133	6.36e-49	1.3e-08	0.068
p.adj	LOC392285	0.003	2.25e-07	1	7.31e-27	1	1	0.209	0.00033	6.2e-07	0.059	0.04	6.62e-08	0.000575	6.64e-06	6.09e-06	3e-11	0.068	0.756	1.15e-69	5.19e-13	1
p.adj	LOC729686	0.571	6.4e-07	1	2.18e-25	1	1	0.001	0.051	2.23e-09	0.456	0.928	4.05e-07	0.000687	8.23e-07	1.07e-05	4.79e-10	1	1	4.45e-84	3.34e-10	1
p.adj	ANXA2P1	1	1.04e-11	1	5.73e-21	1	1	1.44e-05	1	6.36e-07	1	1	1.1e-07	0.001	2.65e-13	6.2e-08	1.22e-08	1	1	5.31e-71	3.34e-10	1
p.adj	ANP32A	0.00033	8.04e-05	0.607	9.64e-19	0.0002	1	8.8e-10	1	3.84e-11	1	0.162	3.21e-06	0.005	2.07e-09	2.25e-06	5.94e-09	1	1	1.54e-83	5.92e-11	1
p.adj	LOC646547	0.3	0.049	0.311	2.62e-18	0.544	0.439	0.000527	1	2.29e-10	1	1	0.000533	0.057	0.001	0.000945	1.48e-11	1	1	3.07e-31	7.64e-09	1
p.adj	LOC390183	1	1.09e-05	1	3.68e-33	1	1	2.01e-05	1	4.94e-15	1	1	7.01e-06	0.002	6.3e-06	1.15e-06	1.54e-11	1	1	5.35e-67	1.04e-17	1
p.adj	ZNF557	0.000804	2.84e-05	1	2.9e-17	0.005	1	5.14e-10	0.036	1.16e-11	0.508	0.002	1.37e-06	0.031	2.98e-09	0.017	1.98e-11	0.878	1	6.43e-60	3.09e-06	0.032
p.adj	LOC100129502	0.011	4.37e-06	0.026	2.25e-18	0.094	1	3.59e-09	1	4.7e-10	0.745	0.011	9.83e-10	0.057	4.09e-09	0.00021	9.81e-13	1	0.033	1.56e-73	1.21e-08	0.161
p.adj	LOC642502	0.708	0.019	1	7.6e-24	1	1	0.000508	1	8.42e-11	0.521	1	0.118	0.008	0.011	0.039	8.88e-06	1	1	1.16e-53	1.35e-07	1
p.adj	ZNF728	1	4.49e-06	0.63	9.43e-39	1	0.126	0.000123	0.727	9.87e-11	1	0.388	4.28e-07	0.012	1.33e-06	2.98e-07	4.07e-38	1	1	3.17e-50	1.35e-46	0.203
p.adj	LOC647074	1	5.84e-05	1	2.75e-41	1	0.000932	0.000393	1	1.36e-22	0.55	0.065	0.00021	0.000173	3.26e-05	0.031	3.38e-17	1	0.049	3.65e-56	8.44e-21	3.72e-05
p.adj	LOC388076	0.009	4.2e-09	1	3.74e-24	1	1	0.029	0.002	1.92e-06	0.016	0.093	1.45e-07	0.004	1.45e-08	6.4e-07	4.58e-09	0.964	1	5.52e-71	4.26e-11	1
p.adj	FTHL2	0.000424	1.49e-06	1	4.45e-24	0.001	0.242	1.44e-10	0.021	2.39e-11	0.21	1	2.14e-06	0.01	1.21e-09	2.65e-08	4.85e-10	1	1	9.22e-80	1.27e-11	1
p.adj	LOC645630	0.659	1.11e-06	1	7.79e-30	1	1	0.000248	0.414	7.9e-12	0.189	1	9.81e-07	0.002	8.36e-07	9.28e-06	1.64e-13	1	1	4.49e-80	1.57e-12	1
p.adj	LOC641992	0.033	2.42e-05	1	4.7e-25	0.017	1	2.5e-08	1	2.04e-13	1	0.855	1.05e-06	0.004	6.3e-08	7.46e-06	1.55e-13	1	1	9.16e-71	6.57e-13	1
p.adj	LY75	1	0.000223	0.014	9.07e-25	0.974	0.603	0.000762	0.388	2.56e-09	1	1	1.85e-07	0.000487	5.38e-06	2.37e-06	2.69e-19	0.218	1	1.43e-73	3.3e-22	1
p.adj	LOC644482	0.781	5.63e-07	1	2.12e-25	1	0.851	1.77e-08	0.242	2.03e-12	1	0.017	0.000292	0.024	3.84e-08	0.005	1.97e-08	0.71	1	4.66e-56	4.81e-08	0.041
p.adj	MGC12760	1.21e-05	0.000188	0.007	1.3e-19	0.001	1	6.4e-10	1	2.6e-17	0.125	7.6e-05	2.48e-08	0.017	5.1e-08	0.002	3.26e-15	1	0.008	1.15e-63	3.95e-10	0.006
p.adj	LOC147804	1	7.79e-06	1	3.91e-26	1	1	3.7e-07	1	4.01e-12	1	1	8.17e-07	0.034	6.7e-07	0.000378	9.47e-13	1	1	6.26e-48	1.27e-09	1
p.adj	LOC100129067	1	0.000424	0.155	6.62e-42	1	0.657	0.001	0.022	5.71e-21	1	0.083	3.38e-05	0.002	0.000361	6.09e-05	7.88e-47	0.000802	1	1.04e-56	5.73e-52	0.002
p.adj	SMCR5	0.011	3.8e-05	0.016	3.13e-22	1	1	1.13e-08	1	3.46e-12	0.061	0.000435	1.25e-08	0.003	1.14e-06	0.016	6.95e-13	0.088	0.000601	8.63e-57	2.81e-09	0.091
p.adj	SUMO1	1	4.98e-06	0.71	1.05e-25	0.279	1	2.54e-05	0.596	2.84e-11	0.397	1	8.42e-08	0.002	7.77e-08	2.23e-05	7.22e-13	1	1	1.09e-86	1.37e-11	1
p.adj	LOC100130353	0.002	0.000374	0.000302	4.41e-19	0.05	1	1.37e-08	1	1.23e-12	0.512	0.005	3.93e-09	0.005	2.58e-07	0.002	4.91e-18	0.173	0.002	7.9e-61	5.84e-10	0.147
p.adj	LOC388344	0.672	4.7e-07	1	1.26e-31	1	1	0.000167	0.535	5.04e-11	1	1	1.84e-06	0.012	1.21e-06	2.25e-05	5.02e-10	1	1	7.14e-67	9.97e-13	1
p.adj	LOC126235	1	0.000628	1	3.23e-41	1	0.015	0.001	1	1.11e-14	1	0.091	0.000796	0.002	0.000676	4.1e-06	2.39e-17	1	0.068	9.47e-46	7.08e-21	0.004
p.adj	LOC648863	0.109	0.000964	1	6.97e-30	0.437	0.002	1.09e-05	1	4.49e-19	1	1	0.000573	0.003	4.7e-05	2.46e-06	8.34e-12	1	0.43	1.36e-56	2.96e-28	0.063
p.adj	SNORD87	1	0.046	0.003	1.87e-21	1	1.93e-08	0.315	0.023	3.93e-07	1	0.000177	4.64e-05	0.028	0.174	7.43e-07	1.44e-16	2.39e-05	0.401	2.33e-32	1.6e-27	2.16e-12
p.adj	DNHL1	0.466	0.00011	0.026	3.28e-19	0.055	1	1.27e-06	1	3.3e-10	1	1	2.77e-08	0.019	1.47e-07	0.000863	1.05e-14	1	1	6.55e-52	3.97e-07	1
p.adj	LOC646897	0.051	0.000548	1	1.6e-20	0.024	1	3.97e-07	1	3.21e-13	1	0.005	0.000302	0.005	4.49e-07	0.177	2.08e-07	1	0.186	7.69e-46	2.54e-07	0.007
p.adj	LOC100133697	1	1.15e-05	1	9.74e-29	1	1	3.63e-06	1	3.44e-13	1	1	2.48e-05	0.00085	1.25e-05	2.67e-06	9.81e-09	1	1	8.92e-68	1.61e-10	0.655
p.adj	LOC648343	0.000976	3.59e-05	1	2.67e-38	1	1	0.122	0.003	5.1e-12	0.000485	0.008	3.21e-05	0.001	3e-05	6.89e-05	3.17e-14	1	1	2.54e-55	2.31e-16	1
p.adj	ADI1	1	1.81e-08	1	6.64e-23	1	1	8.55e-08	1	1.75e-10	1	1	3.55e-07	0.009	4.49e-09	4.87e-06	7.16e-09	1	1	2.21e-63	1.66e-08	1
p.adj	FLJ10120	0.697	0.012	0.552	1.62e-16	1	0.242	0.00011	1	1.8e-15	1	0.005	0.000192	0.025	0.000567	1	1.29e-09	1	0.004	5.9e-26	0.003	0.022
p.adj	LOC730288	1	3.3e-07	1	3.97e-25	1	1	0.000145	1	3.88e-07	1	1	1.28e-05	0.334	2.79e-06	0.000193	1.25e-07	1	1	4.16e-50	9.11e-08	1
p.adj	LOC440525	0.001	1.67e-05	0.284	5.96e-21	8.06e-05	1	8.42e-10	1	4.43e-12	1	0.014	2.71e-06	0.002	4.24e-10	6.55e-05	1.31e-08	1	0.647	1.02e-73	1.55e-10	0.021
p.adj	LOC441550	1	1.49e-06	1	1.29e-32	1	1	3.3e-06	1	7.27e-13	1	1	7.14e-07	0.003	3.82e-07	1.08e-06	1.37e-10	1	1	6.66e-75	2.65e-16	1
p.adj	LOC100129055	0.001	0.021	0.018	1.13e-19	0.058	1	5.73e-06	1	7.64e-20	0.368	1	1.71e-05	0.003	8.61e-05	0.003	5.46e-16	1	1	6.3e-56	4.54e-09	1
p.adj	MFSD11	0.101	9.51e-06	0.000718	1.11e-22	0.277	1	2.5e-08	1	5.78e-12	1	0.399	3.15e-10	0.01	6.01e-08	7.43e-06	1.34e-14	0.051	0.007	3.57e-63	3.8e-13	1
p.adj	HS.544637	0.323	0.000315	0.011	2.56e-14	0.076	1	8.92e-06	1	2.2e-07	1	1	1.2e-07	0.519	1.1e-07	8.27e-05	4.47e-09	0.872	0.393	1.32e-48	2.52e-08	1
p.adj	LOC440063	0.000487	1.64e-09	1	1.36e-19	0.762	1	0.565	6.07e-05	0.000101	0.017	0.019	7.54e-08	0.005	9.09e-08	1.11e-05	8.92e-09	0.032	0.821	7.77e-51	1.72e-08	1
p.adj	LOC645762	1	0.004	1	1.05e-38	1	1	0.042	1	5.48e-14	1	0.139	0.002	0.001	0.003	0.0005	1.23e-16	1	1	5.44e-51	7.39e-23	0.794
p.adj	LOC391825	1	2.81e-05	1	2.98e-33	1	1	0.000403	0.198	6.38e-13	1	1	1.75e-06	0.005	4.07e-05	3.84e-05	2.5e-12	0.515	1	2.5e-68	3.17e-16	1
p.adj	LOC440926	0.002	5.56e-06	0.223	2.92e-19	0.000403	0.018	6.8e-10	1	1.13e-10	1	1	1.12e-06	0.000704	4.68e-11	2.77e-10	1.55e-08	1	1	6.59e-83	2.27e-15	1
p.adj	LOC402644	0.004	5.88e-09	1	1.56e-24	1	1	0.06	0.001	5.06e-06	0.031	0.067	1.25e-08	0.018	1.02e-07	2.33e-06	3.36e-11	0.468	1	4.3e-60	3.72e-10	1
p.adj	FTHL11	0.000657	9.91e-07	1	1.12e-17	0.000565	1	3.3e-09	0.151	2.42e-09	0.418	0.049	3.99e-05	0.004	1.16e-12	3.74e-07	4.05e-07	1	1	4.52e-74	4.79e-10	1
p.adj	LOC100127922	1	3.74e-07	1	4.83e-29	1	0.004	7.04e-06	1	6.28e-11	1	0.006	2.02e-07	0.033	3.82e-07	1.38e-10	1.13e-12	1	0.175	1.41e-60	2.6e-17	0.001
p.adj	LOC643997	0.227	1.11e-07	1	5.88e-25	1	1	0.002	0.1	1.05e-08	0.502	0.489	1.41e-06	0.003	4.01e-07	3.44e-06	2.75e-09	1	1	1.75e-62	1.75e-10	1
p.adj	NFYB	0.011	0.012	0.491	2.2e-20	0.024	1	9.53e-06	1	2.6e-24	1	0.061	0.000102	0.002	2.35e-05	0.13	1.69e-11	1	0.41	1.06e-56	2.65e-08	0.132
p.adj	KIAA0408	0.02	1.84e-06	1	5.31e-23	0.022	1	1.78e-09	1	1.14e-13	1	0.004	4.39e-07	0.127	5.36e-09	0.000315	1.56e-10	1	0.29	1.43e-41	4.24e-10	0.012
p.adj	LOC100128498	0.001	0.005	0.443	6.47e-26	0.542	0.094	1.46e-06	0.000216	3.84e-15	0.032	1	1	0.026	0.000239	3.21e-05	7.24e-05	0.029	0.003	6.95e-37	5.98e-10	0.748
p.adj	TTRAP	1	0.000974	0.529	1.78e-17	0.008	0.025	3.36e-05	1	1.3e-09	1	1	2.42e-05	0.015	2.98e-07	5.63e-07	2.6e-08	1	1	6.95e-77	3.19e-10	1
p.adj	GDPD1	0.02	0.000138	0.026	1.27e-23	0.397	1	1.26e-07	1	5.17e-15	0.666	1	2.41e-07	0.046	2.71e-06	3.65e-06	1.34e-20	1	1	4.16e-47	1.07e-18	1
p.adj	FLJ35390	2.18e-05	0.004	0.000609	8.99e-12	0.025	1	3.13e-10	1	1.15e-11	0.016	0.000897	7.52e-09	0.052	7.33e-08	0.024	1.28e-10	0.239	0.007	2.5e-62	6.32e-06	0.328
p.adj	LOC648059	0.002	0.000676	1	1.38e-21	0.000626	1	7.66e-08	1	1.88e-16	1	0.018	4.14e-05	0.013	3.34e-07	0.099	6.13e-10	1	0.64	9.53e-38	1.8e-06	0.063
p.adj	LOC645018	0.252	5.67e-06	1	3.74e-39	1	1	0.000439	0.018	3.65e-18	0.193	1	4.68e-07	0.00043	9.37e-06	0.000836	6.05e-14	0.632	0.22	5.17e-56	4.81e-12	1
p.adj	HS.511723	1	3.78e-05	1	4.66e-36	1	1	6.78e-05	1	7.41e-22	1	1	2.2e-05	0.005	8.72e-05	0.006	2.42e-24	1	1	1.58e-34	1.14e-10	1
p.adj	HS.562875	0.104	1.02e-05	1	4.16e-17	0.019	1	1.08e-07	1	1.34e-09	1	0.07	4.05e-07	1	8.32e-09	0.000197	1.35e-10	1	0.672	3.04e-36	4.79e-09	0.046
p.adj	PTGR2	0.571	0.001	0.002	2.6e-19	0.02	1	1.1e-05	1	3.63e-11	1	0.531	9.98e-08	0.037	1.74e-06	0.006	6.97e-18	0.913	0.007	1.06e-43	8e-10	0.09
p.adj	LOC730202	0.000108	0.026	0.059	4.14e-18	0.036	1	2.29e-06	1	1.2e-28	0.026	0.008	2.98e-05	0.006	5.75e-05	0.098	5.5e-13	1	0.143	1.51e-51	1.98e-08	0.254
p.adj	LOC648453	1	0.003	1	1.33e-17	1	1	0.037	0.844	1.51e-07	1	1	3.07e-05	0.005	0.025	1	7.96e-14	0.005	0.044	9.49e-39	1.12e-05	1
p.adj	LOC648852	0.052	0.001	0.00096	2.46e-18	0.035	1	5.08e-07	1	8.82e-11	1	0.126	1.89e-08	0.001	3.8e-07	0.002	4.93e-11	0.185	0.003	1.87e-77	4.98e-10	0.212
p.adj	C3ORF50	0.051	1	0.001	4.87e-13	0.548	0.095	0.005	1	4.72e-10	0.878	1	0.000487	0.01	0.057	0.007	5.48e-14	0.033	1	2.31e-27	5.17e-08	0.93
p.adj	MBD4	0.15	4.22e-05	1.13e-05	3.36e-15	0.07	1	2.33e-07	1	8.63e-09	1	0.163	7.73e-12	0.114	6.82e-09	0.000985	6.99e-14	0.005	0.000184	5.36e-65	1.53e-07	0.196
p.adj	LOC728310	0.002	0.026	0.006	6.22e-15	0.275	0.838	1.43e-06	1	1.96e-16	0.083	1	2.56e-06	0.027	9.05e-05	0.001	2.6e-13	0.302	1	5e-45	3.21e-07	1
p.adj	LOC728791	0.000384	1.17e-06	1	1.64e-30	1	1	0.284	0.082	6.17e-08	0.002	0.006	0.000205	0.003	5.29e-06	1.33e-05	2.09e-09	1	1	1.94e-64	8.55e-11	1
p.adj	LOC728953	1	2.09e-05	0.059	1.31e-26	1	1	1.32e-06	1	2.39e-12	1	1	5.14e-08	0.03	9.41e-07	0.000626	1.99e-13	0.741	0.178	1.25e-48	2.29e-09	1
p.adj	LOC727962	1	1.5e-06	0.052	3.88e-18	0.099	1	4.54e-06	1	1.27e-07	1	1	1.85e-07	0.01	2.75e-10	1.62e-05	1.42e-08	1	0.094	1.59e-70	1.19e-09	0.531
p.adj	LOC100133277	1	0.000899	0.118	4.14e-32	1	1	0.006	0.003	6.38e-20	0.049	0.363	8.67e-06	0.005	0.000204	0.000159	3.49e-15	0.344	1	4.77e-56	7.12e-14	1
p.adj	LOC100133773	0.147	0.000424	1	8.44e-35	1	1	0.124	0.011	3.02e-10	0.108	0.128	6.45e-05	0.012	0.000405	0.000294	1.26e-26	0.89	1	1.68e-35	6.59e-16	1
p.adj	LOC728207	1	0.000214	1	9.68e-42	1	1	0.000147	1	8.82e-27	1	1	0.000167	0.002	0.000309	3.15e-05	4.62e-20	1	1	4.45e-48	3.19e-18	1
p.adj	LOC649330	1	0.00014	1	1.22e-27	0.916	0.002	1.73e-05	1	1.01e-17	1	0.024	2.16e-05	0.002	8.19e-06	3.23e-08	2.12e-20	1	0.014	1.83e-81	2.14e-14	0.032
p.adj	LOC642989	1.54e-07	2.31e-09	1	2.79e-23	0.202	1	1	8.99e-07	0.000336	3.34e-05	2.96e-05	4.96e-08	0.014	5.5e-07	1.29e-06	3.4e-09	0.029	1	3.13e-55	6.17e-10	1
p.adj	LOC390735	6.64e-07	3.82e-05	1	7.71e-35	1	1	1	7.2e-06	7.37e-07	9.76e-06	1.05e-07	8.51e-05	0.000651	0.000157	5.63e-06	2.94e-13	1	1	7.41e-55	2e-21	0.21
p.adj	LOC651453	0.107	2.94e-07	1	2.88e-32	1	1	8.95e-05	0.067	2.65e-16	0.328	1	2.46e-07	0.011	1.4e-06	3.65e-05	3.28e-12	1	0.508	3.44e-53	3.23e-14	1
p.adj	LOC100131989	0.17	0.002	0.01	4.75e-13	0.052	1	6.99e-06	1	1.88e-08	1	0.439	1.96e-07	0.592	1.36e-06	0.056	1.06e-11	1	0.099	2.42e-45	6.26e-05	0.685
p.adj	LOC441154	0.177	1.05e-06	1	3.3e-39	1	1	9.11e-05	0.155	1.63e-17	1	1	7.39e-07	0.002	8.02e-06	9.09e-06	7.77e-12	0.926	1	3.07e-63	2.35e-18	1
p.adj	LOC100129094	0.365	8.09e-05	0.002	4.28e-18	0.011	1	6.36e-07	1	2.81e-10	1	0.313	4.85e-09	0.186	5.12e-08	0.006	4.58e-12	0.766	0.006	1.62e-51	4.81e-07	0.091
p.adj	LOC100133329	1.25e-06	0.000235	1	8.08e-40	1	1	1	2.12e-06	2.03e-10	1.64e-05	8.76e-08	0.000172	0.00075	0.000762	3.21e-05	1.8e-21	1	1	2.12e-39	7.56e-30	0.05
p.adj	LOC346950	0.041	4.91e-07	1	2.25e-34	1	1	0.000309	0.002	1.63e-13	0.08	1	3.59e-08	0.004	1.6e-06	1.1e-05	5.69e-14	0.3	0.237	2.39e-72	5.52e-15	1
p.adj	CTR9	1	0.00011	0.161	1.51e-18	1	0.000368	0.002	0.508	1.84e-06	1	0.009	1.35e-06	0.18	2.37e-05	1.55e-09	1.27e-08	0.172	1	6.24e-57	3.38e-12	0.000363
p.adj	LOC441642	1	5.4e-06	1	1.3e-36	1	1	0.000111	1	1.81e-12	1	1	3.26e-05	0.027	1.29e-05	8.72e-05	6.87e-10	1	1	3.21e-49	1.26e-12	1
p.adj	USH1G	1	0.000601	1	4.85e-35	1	1	5.42e-05	1	3.7e-19	1	1	0.000317	0.002	8.72e-05	0.002	2.2e-16	1	1	4.66e-52	1.02e-14	1
p.adj	EVI2B	0.005	1e-06	0.939	9.18e-21	1.87e-05	1	2.12e-09	1	2.79e-10	1	0.512	1.25e-07	0.004	8.32e-12	2.5e-07	3.42e-10	1	1	3.63e-79	5.54e-11	0.731
p.adj	LOC100128274	0.000279	0.015	3.19e-05	7.22e-14	0.000202	1	1.09e-07	1	2.2e-14	1	0.025	1.55e-08	0.045	3.93e-07	0.078	2.56e-13	0.622	0.004	4.77e-65	5.14e-06	0.065
p.adj	AGTPBP1	1	0.004	0.006	7.24e-15	0.092	3.17e-08	0.006	0.242	1.05e-06	1	0.000466	3.19e-07	0.127	5.14e-06	2.96e-10	1.03e-13	1	0.07	9.76e-53	5.84e-20	6.24e-06
p.adj	LOC391169	0.000603	0.004	0.035	6.57e-14	0.106	1	1.82e-08	1	2.46e-14	0.091	0.008	4.28e-07	0.031	1.79e-06	0.037	1.22e-12	1	0.102	6.41e-63	1.19e-06	0.382
p.adj	LOC729798	1	0.015	1	5.61e-36	0.426	0.815	0.017	1	6.57e-16	1	1	0.001	0.002	0.09	0.000893	5.61e-20	0.006	1	6.3e-38	2.73e-16	0.016
p.adj	LOC123688	0.12	9.74e-05	0.034	3.44e-21	0.002	1	5.42e-07	1	7.27e-11	1	0.055	4.07e-08	0.006	2.56e-08	0.002	1.26e-16	1	0.021	7.39e-43	5.96e-11	0.007
p.adj	FTHL16	6.89e-05	0.000288	1	2.52e-24	0.003	1	5.73e-09	0.924	3.26e-15	0.21	0.017	0.000611	0.00096	3.19e-07	1.22e-05	1.06e-07	1	1	1.38e-82	1.93e-15	1
p.adj	PMS2L2	1	0.000867	0.071	3.23e-32	1	1	0.035	0.102	1.8e-08	1	1	3.49e-06	0.000483	0.000687	0.01	3.44e-13	0.042	0.069	4.89e-43	4.49e-12	1
p.adj	LOC100128775	1	3.7e-05	1	1.3e-28	1	1	1.29e-06	1	6.03e-15	1	1	2.84e-05	0.004	1.18e-05	1.85e-06	4.24e-10	1	1	8.9e-66	8.15e-13	1
p.adj	LOC100134273	6.09e-07	3.28e-06	1	5.5e-33	1	1	1	5.61e-05	1.17e-06	5.9e-06	0.000433	5.23e-05	0.00079	1.34e-05	0.000443	1.88e-11	1	1	1.88e-58	4.41e-13	1
p.adj	LOC730004	0.001	6.72e-05	1	2.86e-34	0.097	1	0.893	0.002	1.16e-07	0.083	0.000363	6.7e-05	0.01	0.002	1.4e-05	3.72e-13	0.378	1	3.89e-48	6.53e-15	0.046
p.adj	CD164	0.043	0.000271	0.882	2.9e-18	1	1	1	0.002	0.000134	0.002	0.006	3.74e-05	0.085	1.3e-05	6.97e-05	1.78e-07	1	1	9.72e-60	2.44e-08	1
p.adj	LOC653829	0.004	0.000659	0.005	8.46e-14	0.011	1	1.51e-08	1	3.72e-12	1	0.003	1.72e-08	0.22	6.4e-08	0.023	1.81e-12	1	0.004	2.39e-45	1.52e-06	0.02
p.adj	RAX2	0.066	8.86e-06	0.073	4.26e-16	0.068	1	1.41e-08	1	2.14e-10	1	0.002	6.15e-09	0.006	2.79e-10	0.064	2.77e-11	1	0.002	5.54e-60	4.26e-06	0.003
p.adj	SFRS11	0.079	0.002	1	3.09e-21	1	0.009	1	0.013	2.44e-06	0.039	2.81e-05	0.000359	0.014	0.001	8.27e-07	3.38e-08	1	0.956	1.15e-58	3.61e-10	0.005
p.adj	RAXL1	2.16e-06	0.011	0.009	3.86e-13	0.004	1	1.04e-09	0.388	8.02e-14	0.009	4.98e-05	4.54e-07	0.041	6.36e-07	0.188	2.6e-12	1	0.014	1.5e-64	7.66e-06	0.02
p.adj	LOC642738	0.009	0.000146	1	1.15e-42	1	1	0.055	0.059	4.03e-15	0.003	0.000848	0.000279	0.000886	0.000109	5.02e-05	1.31e-19	1	1	5.9e-44	4.96e-42	1
p.adj	LOC727908	1	0.000235	0.104	2.46e-22	1	0.225	2.75e-05	1	3.42e-10	1	0.018	4.05e-07	0.000435	4.18e-06	0.052	6.15e-12	0.874	0.000153	6.11e-71	7.39e-14	8.02e-05
p.adj	FAM162A	1	8.27e-07	1	3.68e-25	1	1	3.65e-05	0.586	3.32e-10	1	0.96	3.61e-06	0.002	9.28e-06	1.55e-05	1.93e-08	0.158	1	6.53e-55	3.11e-08	0.328
p.adj	NCRNA00092	0.058	4.18e-06	1	7.83e-22	1	1	8.8e-09	0.037	6.43e-13	0.231	1	0.013	0.143	2.92e-07	0.000779	8.29e-06	1	1	8.8e-37	3.68e-06	1
p.adj	PTMA	1	1.05e-06	1	1.62e-19	1	1	0.000603	0.277	1.94e-07	1	1	6.45e-05	0.011	7.98e-08	1.11e-06	2.05e-06	1	1	4.07e-57	1.86e-10	1
p.adj	ZNF860	0.129	0.001	0.003	2.08e-21	0.008	1	3.38e-06	1	3.93e-13	1	0.075	2.29e-07	0.009	1.79e-06	0.023	3.32e-17	1	0.005	3.84e-50	2.35e-09	0.027
p.adj	ALS2CR14	5.02e-06	0.002	0.024	1.05e-12	0.01	1	2.1e-10	0.802	4.72e-17	0.008	0.000624	8.46e-08	0.153	8.44e-08	0.052	4.14e-12	1	0.06	3.61e-59	1.92e-05	0.081
p.adj	HMGB1	0.0003	1.54e-06	1	2.79e-28	1	1	1	8.23e-05	9.09e-06	0.000328	1.05e-05	6.76e-07	0.002	1.59e-06	5.17e-08	4.75e-11	1	1	1.78e-66	4.03e-16	0.578
p.adj	LOC643308	0.001	1.25e-05	1	6.15e-35	1	0.909	1	0.000825	0.000634	0.003	0.000128	1.04e-05	0.006	2.86e-05	7.08e-07	5.61e-14	1	1	4.47e-55	3.3e-28	0.022
p.adj	HS.581580	1	0.000135	1	3.84e-33	0.104	0.092	1.66e-05	1	9.47e-16	1	0.007	5.04e-05	0.002	4.07e-06	0.066	2.54e-17	1	0.028	6.22e-52	2.27e-12	0.000182
p.adj	LOC286002	0.000104	0.242	0.005	2.71e-15	0.029	1	6.97e-06	1	3.07e-16	0.051	0.159	3.49e-05	0.006	0.000506	0.435	2.18e-10	0.588	0.246	6.36e-47	1.11e-05	1
p.adj	2007-09-01	1	0.000798	0.292	3.99e-19	1	0.426	0.1	0.04	3.57e-06	0.529	0.055	2.35e-05	0.052	5.92e-05	2.27e-05	8.86e-08	0.821	1	1.79e-61	1.15e-08	1
p.adj	LOC645466	1	3.86e-06	0.594	7.37e-15	1	1	0.002	0.506	4.2e-06	1	1	1.29e-05	0.01	5.98e-09	0.003	4.45e-07	1	1	2.16e-56	1.77e-05	1
p.adj	ZNF773	0.022	0.007	0.011	2.27e-18	0.064	1	5.54e-06	1	1.15e-21	1	0.128	1.97e-06	0.014	1.93e-05	0.117	3.8e-15	1	0.047	1.35e-42	4.7e-07	0.334
p.adj	HS.163752	0.076	2.25e-05	0.044	2e-19	0.024	1	6.87e-08	1	5.23e-10	1	0.246	6.22e-07	0.005	6.45e-09	6.55e-05	1.61e-08	1	0.099	2.01e-73	3.13e-10	0.338
p.adj	PCAF	1	1.15e-05	1	4.07e-24	1	3.23e-08	0.005	1	2.5e-07	1	0.000108	0.000309	0.361	5.04e-06	1.39e-09	1.56e-08	1	0.002	6.24e-39	1.32e-42	2.65e-21
p.adj	MIR130A	1	0.002	1	9.98e-17	1	0.496	0.29	0.464	5.33e-06	1	0.046	0.000426	0.113	0.000571	2.23e-05	6.51e-10	1	1	5.02e-24	1.65e-12	0.508
p.adj	RPN2	1	3.63e-05	0.156	1.26e-24	1	0.456	0.08	0.035	9.22e-06	1	1	4.37e-06	0.008	1.94e-05	0.21	1.77e-08	0.136	0.004	5.31e-41	7.79e-07	0.279
p.adj	KCTD7	0.001	1	0.001	1.57e-13	1	0.01	0.012	1	9.66e-17	0.008	1	0.01	0.013	0.745	0.008	3.36e-15	0.012	1	1.93e-25	1.12e-09	0.07
p.adj	HS.534061	1	5.84e-07	1	3.42e-28	1	1	1.27e-06	1	7.2e-12	1	1	0.000445	0.000201	3.63e-08	2.69e-07	3.44e-09	0.529	1	4.56e-72	3.19e-16	1
p.adj	LOC100131572	1.25e-06	1.58e-05	1	7.98e-30	1	1	1	3.78e-05	0.000176	1.25e-05	0.000445	0.000139	0.003	6.85e-05	0.002	8.44e-10	1	1	8.46e-58	1.18e-10	1
p.adj	APOBEC3A	0.212	0.000706	0.015	4.05e-12	0.000121	0.932	6.05e-06	1	1.78e-07	1	1	8.04e-07	0.468	6.93e-10	2.39e-06	6.91e-08	1	0.785	1.34e-55	1.24e-10	0.649
p.adj	RHBDL2	0.005	0.037	0.069	8.23e-15	0.307	0.75	4.52e-06	1	9.85e-14	0.323	1	6.59e-05	0.036	0.000167	0.000844	1.52e-08	1	1	6.66e-36	2.75e-08	1
p.adj	LOC100133516	0.004	0.000517	8.53e-07	3e-13	0.004	1	5.88e-08	1	3.84e-09	1	0.051	2.44e-11	0.766	2.16e-08	0.000544	5.84e-14	0.005	0.000252	2.88e-51	1.21e-07	0.351
p.adj	SPC24	8.88e-06	0.025	0.242	2.42e-14	0.003	1	3.38e-08	1	7.75e-21	0.055	1.58e-06	5.29e-05	0.015	2.52e-06	0.777	3.68e-10	1	0.009	1.02e-45	2.54e-07	0.000186
p.adj	LOC100131718	0.024	0.034	0.000607	7.5e-12	0.023	1	5.96e-06	1	7.79e-10	1	0.045	2.6e-07	0.127	9.24e-06	0.659	1.19e-12	0.376	0.006	2.27e-53	0.000248	0.129
p.adj	LOC646672	1.19e-06	6.38e-05	1	1.13e-33	0.42	1	1	0.000422	7.14e-09	9.89e-05	0.008	0.000334	0.000378	0.001	0.005	1.16e-09	1	1	4.66e-43	2.08e-09	1
p.adj	LOC100130276	0.477	1.35e-05	0.028	4.1e-25	0.028	1	2.9e-07	1	3.8e-11	1	0.021	2.77e-08	0.01	5.23e-08	0.000819	3.44e-11	1	0.001	1.74e-61	3.4e-13	0.000464
p.adj	PDK1	1	0.04	1	1.52e-22	0.949	0.005	0.002	1	4.3e-12	1	0.119	0.002	0.009	0.002	1.12e-05	5.98e-10	1	0.209	1.95e-56	2.46e-09	0.032
p.adj	VPS26	1	2.84e-06	1	1.58e-20	1	1	0.041	0.378	9.55e-06	0.284	1	5.96e-05	0.017	1.88e-07	0.00026	2.6e-07	1	1	5.31e-55	1.23e-07	1
p.adj	FCGR3A	5.88e-07	3.82e-07	1	1.26e-20	7.92e-05	1	8.78e-13	1.5e-07	7.71e-13	0.003	4.05e-05	0.001	0.000678	8.59e-13	1.36e-06	2.27e-08	0.000174	0.916	1.14e-61	5.52e-11	0.149
p.adj	LOC220433	1	2.44e-07	1	1.13e-23	1	1	5.71e-05	1	2.03e-08	1	1	0.000122	0.012	3.13e-07	4.03e-05	1.62e-06	1	1	2.31e-60	3.91e-09	1
p.adj	LOC442727	1	8.5e-06	0.504	3.23e-24	1	1	7.31e-05	0.159	7.01e-12	1	1	6.26e-07	0.000346	1.34e-06	0.000212	6.07e-10	0.792	0.023	1.01e-80	2.94e-18	0.036
p.adj	LOC729009	0.004	3.55e-05	1	2.1e-12	0.000584	0.201	1.99e-06	1	5.27e-07	0.972	0.458	0.006	0.024	1.78e-14	1.04e-07	0.000388	1	1	6.22e-47	1.78e-09	1
p.adj	LOC100134053	0.027	0.000135	1	9.28e-16	0.876	1	1.58e-08	1	8.3e-13	0.54	0.009	4.28e-05	0.076	3.32e-07	0.007	6.28e-08	1	0.945	6.59e-50	1.02e-07	0.22
p.adj	LOC646966	1.17e-05	9.55e-05	1	1.21e-39	1	0.477	1	6.07e-06	0.003	5.21e-05	8.82e-07	6.91e-05	0.006	0.000336	5.1e-06	8.13e-14	1	1	3.57e-56	3.89e-26	0.007
p.adj	6,00 LSM	1	0.000893	1	1.72e-20	1	1	0.112	0.349	1.62e-05	0.519	0.725	0.000159	0.284	6.7e-05	0.00021	1.67e-07	1	1	2.07e-65	5.04e-09	1
p.adj	LOC100131349	1	6.89e-10	1	1.92e-26	1	1	2.77e-08	1	2.08e-10	1	1	5.08e-05	0.515	5.73e-10	1.92e-08	1.16e-07	1	0.785	2.1e-34	5.52e-11	1
p.adj	GPR171	1	0.003	1	1.42e-24	1	1	0.073	1	3.59e-10	1	1	0.000771	0.029	0.001	0.002	1.56e-20	1	1	1.12e-24	2.31e-22	1
p.adj	LOC728484	1	6.28e-10	1	2.71e-24	1	1	1.85e-06	0.237	2.12e-09	1	1	2.77e-07	0.009	1.03e-09	1.55e-08	2.35e-08	1	1	9.85e-73	7.6e-13	1
p.adj	LOC653059	1	0.009	1	2.69e-14	0.349	1	0.003	1	2.96e-10	1	1	0.000152	0.024	1.56e-05	0.567	4.89e-09	1	0.09	6.68e-39	2.94e-06	0.023
p.adj	LOC100132547	1.65e-06	8.97e-07	1	8.38e-29	1	1	1	2.46e-05	0.014	1.72e-05	1.54e-06	3.21e-05	0.012	6.82e-06	1.5e-06	5.06e-09	1	1	3.65e-61	4.47e-12	1
p.adj	CXORF21	1	0.007	0.012	9.01e-24	0.106	8.3e-05	0.003	0.094	1.35e-14	0.811	0.002	2.09e-05	0.017	0.000116	2.41e-06	6.74e-23	1	1	3e-45	1.46e-26	0.013
p.adj	GPX8	0.000111	0.047	0.163	6.07e-12	0.004	1	3.44e-07	1	1.41e-15	0.407	0.034	7.27e-05	0.165	8.34e-06	0.244	3.46e-09	1	0.802	2e-52	8.88e-05	0.365
p.adj	LOC391769	1.08e-09	1	0.058	3.95e-23	2.62e-07	9.93e-05	5.84e-05	0.601	3e-27	0.038	1	0.01	0.001	0.001	0.000125	3.78e-11	1	1	3.25e-53	1.83e-13	1
p.adj	LOC644655	0.601	0.145	0.101	4.07e-20	0.41	0.007	0.004	1	5.14e-10	1	1	0.00084	0.046	0.006	0.000144	2.27e-09	1	1	6.13e-46	2.52e-12	0.227
p.adj	LOC651268	1	0.001	0.771	1.27e-25	0.192	1	6.26e-05	1	4.83e-18	1	0.179	3.91e-05	0.001	2.94e-05	0.026	1.07e-26	1	0.067	4.05e-29	2.12e-14	0.027
p.adj	MBTD1	0.001	0.038	0.001	2.79e-10	0.042	1	1.56e-06	1	7.33e-12	0.384	0.015	1.74e-06	1	4.73e-05	0.267	2.14e-14	0.426	0.02	6.57e-32	0.00026	0.363
p.adj	LOC728602	0.928	1.35e-10	0.393	9.7e-26	1	1	6.38e-11	0.01	3.93e-12	1	0.556	0.000207	0.304	4.2e-11	3.61e-07	5.23e-07	0.043	1	1.65e-57	6.47e-10	1
p.adj	TOP1P2	0.67	0.004	0.075	1.66e-15	0.026	0.00026	1.87e-05	1	3.63e-10	1	0.02	5.82e-05	0.016	9.45e-07	6.15e-08	7.56e-07	1	1	3.28e-64	1.24e-09	0.023
p.adj	TXNL1	1	3.42e-08	1	4.64e-20	1	0.445	0.000521	1	3.36e-06	1	0.09	0.000378	0.298	2.35e-09	8.42e-07	2.84e-05	1	1	7.94e-55	7.56e-08	0.884
p.adj	BMP8B	0.019	0.01	0.079	1.55e-15	0.433	1	3.36e-06	1	6.95e-15	0.8	0.909	1.17e-05	0.038	4.96e-05	0.017	1.91e-09	1	0.787	2.29e-62	4.41e-07	1
p.adj	LOC643738	0.000764	1	1	3.19e-08	0.047	1	0.001	0.292	2.27e-09	0.042	1	1	0.032	0.326	0.779	8.61e-05	1	1	2.06e-14	0.000443	1
p.adj	LOC643882	0.01	0.006	0.016	5.92e-12	0.043	1	2.12e-07	1	1.31e-13	1	0.015	3.61e-07	0.198	1.28e-06	0.275	2.44e-11	1	0.015	2.58e-47	0.000103	0.07
p.adj	LOC100130746	1	0.034	0.075	1.65e-21	1	0.007	0.004	1	2.14e-19	1	0.099	0.000284	0.019	0.006	2.25e-05	5.65e-20	0.267	1	7.58e-29	2.42e-14	0.025
p.adj	C9ORF130	0.001	0.023	0.035	5.38e-11	0.047	1	3.02e-07	1	8.84e-14	0.491	0.015	3.42e-06	0.288	7.58e-06	0.538	6.03e-11	1	0.071	1.55e-57	0.000502	0.178
p.adj	LOC730060	0.003	0.000294	0.202	2.12e-19	0.045	1	2.92e-08	1	6.82e-15	0.96	0.000947	4.2e-06	0.026	5.23e-07	0.007	1.03e-08	1	0.048	3.61e-68	1.75e-09	0.015
p.adj	LOC92659	1	0.067	0.729	2.77e-16	1	1	1	0.012	1.89e-08	0.552	0.02	0.003	0.021	0.045	0.004	1.19e-18	0.138	1	1.08e-17	1.94e-19	0.202
p.adj	FLJ34047	4.2e-05	0.029	0.000454	9.22e-12	0.000718	1	1.5e-08	1	1.18e-16	0.762	2.35e-05	6.82e-08	0.041	3.32e-07	1	2.35e-12	1	4.43e-05	8.8e-47	0.002	0.000353
p.adj	LIMS1	1	0.00097	1	3.74e-31	1	1	0.000157	0.515	4.14e-22	1	1	0.004	0.000346	0.00029	0.000112	1.82e-22	0.603	0.092	1.08e-41	6.93e-40	1
p.adj	LOC440341	1	5.56e-06	1	5.27e-18	0.093	1	0.023	1	0.000218	1	1	0.08	0.182	0.000811	0.002	0.000233	1	1	3.57e-15	1.08e-09	1
p.adj	P704P	0.001	0.005	1	8e-19	0.003	0.949	2.88e-07	1	2.23e-10	0.424	0.355	0.022	0.124	4.39e-06	0.000116	8.51e-05	1	1	1.88e-46	6.76e-11	1
p.adj	MIR574	1	0.000273	1	6.26e-24	1	1	0.000117	1	9.87e-20	1	1	0.000313	0.38	0.000106	0.000166	9.76e-22	1	1	1.48e-23	6.57e-20	1
p.adj	BIN2	0.002	0.014	0.964	1.5e-13	0.036	0.035	1.37e-06	1	1.35e-07	0.107	1	0.011	0.531	1.19e-05	0.000124	0.000554	1	1	8.23e-44	4.83e-06	0.67
p.adj	LOC100129982	0.012	0.000361	1	1.31e-35	0.326	0.039	0.026	0.821	4.01e-22	0.666	5.98e-06	0.002	0.009	0.003	3.68e-06	1.35e-15	1	0.042	1.02e-33	5.33e-23	0.000131
p.adj	LOC100129960	1.19e-05	0.002	0.039	2.56e-12	1.44e-08	0.000489	2.77e-09	1	1.15e-09	0.84	1	3.42e-05	0.067	3.36e-12	5.96e-08	1.36e-06	1	1	2.5e-58	1.68e-09	1
p.adj	FTHL3	0.000506	5.19e-06	1	4.24e-19	0.000565	0.086	1.53e-09	1	7.56e-10	0.424	0.365	0.004	0.004	4.81e-11	3.21e-09	4.73e-05	1	1	1.79e-73	5.86e-13	1
p.adj	FLJ43681	0.037	2.44e-07	1	3.02e-19	1	1	0.007	0.059	1.64e-07	1	0.834	0.000321	0.069	1.21e-05	5.29e-05	2.02e-05	0.334	0.97	2.73e-38	1.11e-08	1
p.adj	UBE1C	1	1.15e-05	1	2.56e-18	0.027	1	0.003	0.855	9.07e-07	0.066	1	3.95e-05	0.01	1.48e-09	0.000136	3e-07	1	1	1.51e-68	5.75e-10	0.042
p.adj	LOC649422	0.079	0.023	1	4.18e-21	1	0.16	7.33e-05	1	8.69e-11	0.58	1	0.002	0.015	0.001	0.000359	3.49e-08	1	1	1.61e-54	1.72e-07	0.59
p.adj	PTPLAD2	0.000416	0.000256	0.014	2.33e-16	0.049	1	1.05e-09	1	3.32e-12	0.186	0.009	1.37e-06	0.012	5.4e-08	0.001	6.3e-08	0.535	0.033	5.5e-71	2.37e-08	0.575
p.adj	LOC440157	8.59e-05	0.092	0.053	2.29e-18	0.049	1	4.66e-06	1	3.7e-13	0.033	0.003	0.000233	0.019	0.000634	0.139	1.08e-07	1	0.105	3.7e-64	1.43e-08	0.68
p.adj	LOC401640	0.005	8.17e-05	1	8.76e-34	0.02	1	0.041	0.023	2.58e-15	1	0.029	5.61e-05	0.003	0.005	6.43e-05	5.44e-11	0.113	1	8.21e-49	1.86e-10	0.124
p.adj	LOC643287	1	8.92e-08	1	8.32e-22	1	0.025	0.000573	0.779	8e-08	1	1	6.57e-07	0.001	3.07e-07	0.002	1.21e-09	1	0.011	8.63e-58	5.94e-12	0.05
p.adj	HS.579631	2.48e-05	0.227	0.057	1.64e-08	0.067	1	2.23e-07	0.697	5.78e-18	0.002	0.33	5.52e-05	0.244	9.05e-05	0.149	2.1e-11	1	1	1.58e-39	0.00029	1
p.adj	ZMYND19	0.701	0.000313	1	3.93e-10	3.72e-07	0.000624	7.85e-06	0.418	1.35e-07	0.491	1.1e-05	0.011	1	2.44e-11	1	4.39e-05	0.000225	0.008	1.9e-35	1	2.12e-08
p.adj	ZNF34	1	1	1	0.119	9.45e-07	1.32e-06	0.93	0.145	0.003	0.049	6.32e-07	1	1	0.000125	0.003	1	7.16e-05	0.05	1.79e-17	0.005	8.19e-13
p.adj	BCS1L	0.01	0.085	1	1.43e-06	4.72e-08	1	3.63e-05	0.168	2.62e-10	1	0.1	1	1	1.35e-06	1	0.024	0.02	1	9.26e-18	1	0.022
p.adj	CDRT4	0.088	0.003	1	4.26e-10	1.46e-05	0.00012	1.89e-06	0.034	1.98e-10	1	2.69e-07	0.031	1	1.74e-08	1	6.22e-06	0.000332	0.001	6.13e-27	1	5.98e-08
p.adj	DECR2	1	0.108	1	2.29e-07	0.000424	7.31e-05	0.617	1	0.006	0.304	0.003	0.131	1	5.5e-06	0.451	0.000256	0.414	0.000239	2.98e-20	1	1.35e-07
p.adj	TIMM44	0.159	0.737	1	0.000242	1.18e-09	4.87e-07	0.004	0.657	0.00025	1	1.22e-05	0.569	1	8.38e-09	0.051	0.008	0.001	0.00012	2e-32	0.225	7.73e-16
p.adj	ACBD6	0.607	0.004	1	8.82e-08	1.05e-05	0.011	3.17e-05	1	1.77e-09	0.647	0.000334	0.021	1	1.93e-07	1	0.000317	0.03	0.024	9.05e-20	1	2.1e-05
p.adj	ALDH18A1	0.265	5.31e-05	1	3.65e-11	6.09e-06	0.005	4.1e-07	0.075	4.75e-09	1	3.36e-05	0.052	1	1.33e-11	1	0.00054	0.000876	0.169	2.62e-33	1	1.35e-06
p.adj	C12ORF49	1	0.059	1	1.9e-05	7.5e-05	1.55e-09	0.005	0.897	0.000218	1	2.27e-06	0.953	1	3.99e-08	0.011	0.032	0.003	0.000104	1.07e-25	0.022	4.62e-15
p.adj	ASB13	0.304	0.098	1	3.53e-09	2.92e-07	0.000458	0.001	0.142	9.07e-06	1	2.5e-05	1	0.563	1.35e-07	1	0.019	0.002	0.092	6.55e-31	1	2.39e-08
p.adj	MLYCD	1	0.001	1	1.04e-06	0.00054	8.93e-10	0.09	1	0.011	0.218	0.000214	0.007	1	6.13e-10	0.04	0.000311	0.091	2.16e-06	5.27e-22	0.209	1.83e-13
p.adj	RDH13	1	0.000754	1	1.31e-13	2.71e-05	1	0.008	1	1.99e-07	0.002	1	0.155	0.5	1.29e-08	1	0.002	0.407	1	7.29e-30	0.336	0.065
p.adj	C11ORF80	0.078	1	1	1	4.35e-08	0.437	0.01	0.244	0.025	0.347	0.003	1	1	6.34e-06	1	1	0.004	1	1.26e-08	1	5.61e-05
p.adj	POLR2L	1	1	1	0.002	0.000155	5.54e-05	0.235	1	0.002	1	2.98e-05	1	1	0.000109	0.065	0.075	0.752	0.001	1.9e-18	0.313	1.46e-08
p.adj	IDE	0.433	0.147	1	1.47e-05	2.18e-06	2.58e-13	0.002	0.016	2.37e-05	1	1.62e-08	1	1	6.22e-07	0.000468	0.972	5.8e-05	7.67e-05	3.04e-22	5.31e-05	5.44e-18
p.adj	RIMS3	1	0.013	1	0.003	1.54e-05	0.704	0.067	1	0.051	0.009	0.998	0.026	1	1.21e-08	1	0.026	1	0.267	5.54e-16	1	0.000546
p.adj	HEATR6	1	2.86e-05	1	1.93e-14	5.42e-06	0.03	4.79e-05	1	1.05e-06	1	0.002	0.012	0.559	3.42e-11	1	0.000127	0.067	0.149	5.48e-42	1	1.85e-05
p.adj	POLR2D	0.569	0.002	1	5.86e-13	8.57e-05	0.03	2e-05	0.309	9.24e-11	1	0.001	0.052	1	3.95e-07	1	1.68e-05	0.008	0.167	4.66e-25	1	0.0002
p.adj	ZNF426	0.041	1	1	0.000108	3.11e-05	2.77e-08	0.002	0.005	1.53e-06	1	2.77e-09	1	1	8.36e-05	0.002	0.424	0.000458	0.000332	4.73e-20	0.017	1.83e-11
p.adj	WDR92	0.007	0.762	1	0.000112	4.83e-07	2.23e-05	0.000106	0.001	1.55e-06	1	6.28e-08	1	1	1.29e-06	0.188	0.727	0.000165	0.037	6.11e-25	1	2.16e-10
p.adj	FUS	1	3.15e-05	1	1.97e-11	0.032	2.18e-05	0.017	1	0.000304	0.036	0.002	0.038	1	6.11e-08	1	0.002	0.19	0.003	5.06e-20	1	7.96e-07
p.adj	TUT1	1	1	1	0.321	1.39e-06	0.12	1	1	0.603	0.019	0.111	1	1	0.002	1	1	0.066	0.359	7.37e-12	1	0.000361
p.adj	PUSL1	1	0.083	1	1.12e-09	1.04e-05	6.57e-09	0.288	1	0.000594	0.087	8.53e-05	0.019	0.092	3.91e-08	0.013	4.79e-05	1	6.15e-06	8.71e-41	1	5e-14
p.adj	FADS1	0.06	1	1	0.645	6.59e-06	0.026	0.025	1	0.000544	1	4.56e-05	1	1	0.000307	0.355	0.121	0.523	0.006	2.2e-12	1	2.92e-06
p.adj	ZFP82	0.024	0.03	1	3.28e-05	6.8e-07	0.066	1.55e-05	0.001	1.06e-06	1	4.7e-05	1	1	7.31e-09	1	0.168	5.67e-06	1	1.06e-22	1	2.41e-06
p.adj	EDC3	1	0.834	1	5.71e-07	6.22e-06	0.115	1	1	6.68e-06	0.000294	0.133	0.615	1	0.000296	1	0.002	1	0.077	5.33e-18	1	0.000819
p.adj	3,00 ARL	1	0.244	1	0.004	0.057	3.49e-08	1	1	1	0.279	0.001	1	1	3.84e-05	0.004	1	0.008	0.00047	3.34e-12	0.004	7.5e-11
p.adj	ZNF35	0.015	0.016	1	4.62e-10	5.63e-06	4.68e-06	6.36e-06	0.024	7.56e-08	1	6.7e-08	0.487	0.168	2.88e-09	0.989	0.001	0.006	0.005	2.75e-38	1	2.54e-11
p.adj	C1ORF93	1	1	1	1	2.41e-07	1	1	1	1	0.002	1	1	1	0.009	1	1	0.077	1	0.001	1	0.132
p.adj	ZNF224	1	8.8e-08	1	2.37e-19	0.027	0.032	1.26e-07	1	3.09e-10	1	0.005	6.05e-05	0.405	1.14e-10	1	3.86e-07	1	0.078	2.25e-40	0.079	0.000403
p.adj	IVD	1	1	1	0.399	0.00029	1	0.254	1	0.059	0.034	0.433	1	1	9.37e-05	1	1	0.63	1	2.14e-10	1	0.007
p.adj	TLE1	1	0.186	1	4.24e-07	0.003	1.88e-06	0.127	1	0.000498	1	3.46e-05	1	0.899	1.94e-05	0.049	0.154	0.248	0.013	1.6e-19	1	4.7e-09
p.adj	PET112L	0.000441	1.09e-05	1	2.37e-11	5.08e-06	0.000405	1.83e-10	0.33	8e-13	1	3.36e-08	2.01e-05	1	2.56e-11	1	4.47e-07	0.71	7.94e-05	9.53e-27	1	2.33e-07
p.adj	WDR60	2.16e-05	0.899	1	0.152	1.85e-07	2.5e-05	1.85e-06	0.000764	1.37e-09	1	1.78e-10	1	1	1.94e-06	0.08	1	0.001	0.005	4.28e-14	0.026	1.89e-09
p.adj	1,00 ARL	7.12e-05	0.26	1	0.525	7.2e-07	0.00063	4.18e-07	0.00037	4.52e-07	1	8e-09	1	1	4.68e-07	0.556	1	0.004	0.089	1.26e-12	0.054	1.37e-07
p.adj	PAQR7	1	0.087	1	3.51e-09	0.00034	0.06	0.296	1	9.41e-06	0.000895	0.151	0.118	0.838	3.04e-06	1	0.00033	0.739	0.055	5.75e-32	1	8.72e-05
p.adj	PNO1	0.00014	1	1	1	5.84e-09	9.47e-06	0.001	0.000349	0.000148	1	1.43e-09	1	1	0.002	0.000804	1	0.001	0.046	1.73e-09	7.35e-06	7.33e-11
p.adj	TRIM68	1	0.044	1	3.7e-10	1.05e-05	1	0.017	0.399	8.82e-10	0.04	1	1	1	0.000242	1	0.003	0.001	1	2.14e-16	0.351	0.267
p.adj	ARMC7	0.225	1.2e-05	1	1.12e-15	0.069	0.113	0.143	1	0.000479	0.001	1	0.032	1	5.94e-08	1	0.002	1	0.59	9.26e-25	1	0.008
p.adj	ZNF79	1	0.433	1	9.6e-05	7.88e-06	5.4e-08	0.586	1	0.028	0.412	0.001	1	1	1.57e-07	0.019	0.407	0.038	0.017	5.5e-26	0.163	6.51e-16
p.adj	TMCO6	0.036	0.033	1	0.0003	1	4.75e-08	1	1	1	0.007	0.009	1	1	0.003	0.002	1	1	0.00019	1.1e-07	0.000355	5.52e-08
p.adj	ATP6V1E2	0.042	0.33	1	0.006	6.99e-05	0.201	0.003	1	1.35e-07	1	0.01	1	1	0.000565	1	1	0.374	0.613	4.77e-11	1	0.004
p.adj	TMCO7	1	0.05	1	0.017	1.64e-06	0.02	0.009	1	0.006	0.227	0.003	0.069	1	1.42e-07	1	0.087	0.628	0.016	1.92e-15	1	1.13e-05
p.adj	LOC100129890	1	0.005	1	1.34e-06	0.000319	0.025	0.298	1	0.024	1	0.098	1	1	6.4e-06	1	0.284	0.281	0.512	1.08e-11	1	0.001
p.adj	ZNF7	0.000154	0.000808	1	7.79e-12	8.19e-06	0.072	2.77e-08	0.002	1.22e-14	1	4.18e-05	0.152	1	3.19e-07	1	0.002	0.013	1	2.25e-21	1	0.000313
p.adj	PPP1R16A	0.578	0.199	1	0.01	0.023	4.89e-05	1	1	1	0.000494	0.003	1	1	0.000281	0.022	1	1	0.000829	6.15e-09	0.017	2.41e-06
p.adj	CDCA7L	1	0.000617	1	8.53e-13	0.005	2.37e-05	0.0002	1	4.56e-09	0.357	8.95e-06	0.002	1	1.54e-07	1	2.65e-05	1	4.54e-05	4.41e-29	1	3.53e-07
p.adj	C22ORF28	0.01	3.78e-06	1	2.07e-15	0.000682	1	6.4e-09	0.016	1.57e-16	1	0.512	2.09e-05	1	3.11e-08	0.102	1.64e-10	0.021	1	8.13e-21	0.018	0.922
p.adj	YPEL1	1	0.012	1	0.000407	0.000605	1	0.014	1	0.002	0.026	1	0.000309	1	1.02e-06	1	1.3e-05	1	0.893	1.56e-14	1	0.096
p.adj	ACACB	1	1	1	1	0.000269	1	1	1	1	0.022	0.867	1	1	0.118	1	1	0.201	1	0.000836	1	0.064
p.adj	KIAA0090	0.001	1	0.018	1	0.000149	0.054	0.001	2.44e-06	0.000475	1	4.62e-05	1	1	0.008	1	0.088	3.19e-05	1	0.000161	0.148	0.000439
p.adj	APOBEC3H	1	0.013	1	0.000133	0.000133	0.141	0.065	1	0.017	0.758	0.142	0.169	1	1.1e-09	1	0.031	0.035	0.41	3.95e-21	1	3.36e-05
p.adj	LEPRE1	1	0.013	1	1.44e-08	0.000229	0.112	0.012	1	7.83e-06	0.182	0.077	0.008	1	7.01e-06	1	0.000105	1	0.037	1.35e-18	1	0.002
p.adj	FOXRED1	1	0.004	1	1e-07	0.000114	1	0.000876	1	5.23e-08	0.117	1	0.019	1	1.09e-05	0.053	0.001	0.689	1	2.2e-15	0.013	1
p.adj	SLC35D2	0.697	0.017	1	4.18e-11	2.92e-05	0.000143	0.00018	1	1.07e-09	1	5.1e-06	0.005	0.256	4.01e-07	0.239	2.52e-06	1	2.73e-05	1.42e-23	1	1.05e-06
p.adj	HADHA	1	0.000142	0.035	1.19e-09	0.003	0.932	0.006	0.216	0.000359	0.372	1	1.56e-07	1	1e-07	1	3.21e-10	1	0.018	8e-19	1	0.035
p.adj	TMEM39A	0.079	0.286	0.298	0.014	5.14e-05	1.68e-12	0.000909	0.001	0.000317	1	3.36e-07	1	1	3.17e-06	0.000666	1	2.52e-06	3.46e-05	7.98e-15	1.44e-06	2.25e-18
p.adj	ORAI3	0.031	1	1	1	0.139	3.36e-11	0.559	0.901	0.96	0.000139	0.044	1	1	0.091	5.48e-06	1	0.447	0.00037	7.77e-06	1.08e-08	3.51e-15
p.adj	ZNF841	1	0.00018	1	3.09e-09	0.004	1	1.7e-05	0.485	5.17e-08	1	0.407	0.533	1	5.25e-09	1	0.032	0.024	1	5.84e-21	0.535	0.04
p.adj	FZD2	1	0.225	1	4.85e-08	0.359	0.047	1	1	0.076	1	0.567	1	0.202	0.001	1	0.615	0.123	1	4.22e-14	1	0.004
p.adj	BTBD12	0.068	0.006	1	3.95e-13	0.013	1	0.867	1	3.4e-05	3.7e-05	1	0.125	1	6.66e-05	0.084	0.000628	1	1	1.67e-19	0.000271	1
p.adj	C2CD2L	1	0.063	1	8.9e-08	0.002	4.89e-12	0.349	1	0.004	0.93	0.000185	1	0.182	3.8e-08	0.000163	0.395	0.004	0.01	2.06e-32	0.012	7.66e-30
p.adj	C2ORF49	1	0.000171	1	1.38e-08	0.155	6.72e-10	6.26e-05	0.395	1.45e-05	1	8.95e-08	1	1	4.52e-07	0.21	0.573	0.466	0.009	8.82e-17	0.087	7.56e-11
p.adj	LRRC57	1	0.06	0.084	3.09e-08	1	5e-07	0.766	0.601	0.000462	0.958	7.06e-06	1	1	0.014	0.017	1	0.032	0.105	8.34e-11	0.098	4.79e-07
p.adj	LRRC42	1	0.101	0.155	5.19e-08	0.326	0.000578	0.611	0.93	4.01e-05	0.143	0.002	1	1	0.009	0.418	1	0.015	0.193	9.49e-11	1	0.000136
p.adj	ADCK2	1	0.118	1	1.27e-10	2.92e-07	1	0.201	1	1.17e-05	0.008	1	0.332	1	0.000118	0.832	0.004	0.838	1	2.52e-22	0.016	0.454
p.adj	MGC15763	0.000102	0.003	1	5.54e-07	1.6e-05	1	2.39e-08	0.000248	1.22e-08	0.187	0.000811	0.065	1	1.19e-08	1	0.005	0.009	1	4.1e-24	1	0.03
p.adj	C20ORF196	0.143	1	0.813	8.8e-05	1.63e-05	0.057	0.004	1	6.99e-09	1	0.000956	0.034	1	4.68e-05	1	0.00016	1	0.002	2.23e-16	1	0.000121
p.adj	ZNF193	1	1.95e-06	1	3.91e-16	0.638	0.009	3.4e-06	1	4.12e-09	1	0.003	0.000867	1	9.56e-09	1	7.43e-07	0.178	0.128	2.84e-32	0.445	0.000311
p.adj	MUC20	1	1	1	1	1.49e-08	1	1	1	1	0.054	1	1	1	0.000424	1	1	0.000323	1	1.52e-12	1	1.05e-07
p.adj	TPCN1	1	0.131	1	2.09e-06	1.96e-05	4.91e-07	1	1	0.055	0.019	0.03	1	0.449	6.07e-10	0.157	0.006	0.000198	0.003	1.87e-42	1	1.34e-32
p.adj	AACS	1	0.074	0.074	0.018	5.19e-05	2.69e-10	1	0.043	1	0.009	0.000897	0.000212	1	6.09e-08	0.004	0.000199	1	1.77e-07	3.65e-17	1.66e-05	3.88e-16
p.adj	TTC16	1	0.02	0.456	0.655	2.23e-05	1	0.198	1	1	0.119	1	0.000233	1	1.98e-09	0.108	0.005	1	1	2.07e-12	0.926	1
p.adj	LOC100129975	0.155	1	1	0.04	1.02e-11	0.653	1	0.119	1	1	0.006	0.832	1	0.128	0.029	0.103	2e-05	1	0.002	0.003	3.57e-06
p.adj	ELAC2	1	1	1	0.265	0.000575	0.042	1	1	0.777	0.025	0.104	1	1	0.005	1	1	1	0.384	2.71e-09	1	1.65e-05
p.adj	ZNF256	1.12e-07	1	1	1	2.46e-07	0.045	7.58e-06	4.72e-06	1.61e-06	0.09	5.19e-07	1	1	0.00063	0.893	1	0.00046	0.523	8.17e-05	0.027	2.52e-05
p.adj	USP47	1.09e-07	0.535	0.84	0.002	6.34e-07	0.003	1.62e-07	3.59e-06	5.63e-13	0.037	1.48e-08	1	1	3.04e-05	1	1	0.000384	1	3.44e-15	1	2.01e-06
p.adj	ABCC10	1	1	1	1	1.35e-07	2.16e-05	1	1	1	0.016	0.000872	1	1	5.08e-06	0.034	1	0.323	0.003	2.48e-11	9.24e-05	2.79e-10
p.adj	FXYD6	1	0.06	1	0.000582	0.016	3.49e-05	0.059	1	0.005	0.93	0.00029	0.701	1	2.75e-08	0.397	0.112	0.355	0.009	1.24e-19	1	4.12e-10
p.adj	DHX32	0.000622	0.007	1	2.05e-09	7.64e-05	0.498	3.91e-06	1	4.07e-14	1	0.008	0.01	1	2.14e-05	1	9.24e-05	1	0.25	9.18e-16	1	0.023
p.adj	LOC286367	1	3.68e-06	1	1.29e-06	6.97e-05	0.002	0.00033	1	0.000987	1	0.001	0.045	1	1.36e-12	1	0.115	0.533	0.144	5.38e-21	1	4.62e-07
p.adj	NOTCH4	1	1	1	1	0.002	1.38e-09	1	1	1	0.344	0.000489	1	1	0.145	8.32e-05	1	0.613	0.002	7.83e-11	2.12e-10	3.44e-41
p.adj	MICALL1	1	1	1	1	0.005	1.31e-10	1	1	0.38	0.009	0.013	1	1	1	5.88e-06	1	0.239	0.006	0.265	5.04e-15	8.97e-20
p.adj	WDR86	1	1	0.571	0.525	1.21e-06	2.06e-08	1	1	1	0.148	0.006	0.03	1	1.23e-07	0.002	0.01	1	1.47e-05	3.61e-12	0.001	1.21e-26
p.adj	ERCC3	1	5.31e-05	1	1.36e-19	5.48e-05	1	1.02e-05	1	9.72e-16	0.113	0.704	8.63e-06	1	2e-07	0.605	4.49e-15	0.277	0.619	1.64e-26	0.014	0.042
p.adj	KIAA0562	1	0.351	1	0.003	0.002	0.000489	1	1	1	0.005	0.089	1	1	1.44e-05	0.661	1	0.336	0.088	1.14e-18	0.72	2.44e-07
p.adj	SNORD99	0.086	1	1	1	4.49e-08	1	0.414	1	1	1	1	1	1	0.032	1	1	0.304	1	0.005	1	0.317
p.adj	ANKMY2	4.28e-05	0.235	0.63	0.033	0.000796	0.003	1.95e-05	0.000113	4.54e-09	0.142	2.86e-06	1	1	0.000792	1	1	0.004	0.628	7.41e-08	0.527	6.28e-05
p.adj	SLC38A9	0.003	0.535	0.659	0.192	0.000414	1.3e-12	5.17e-05	0.000108	9.39e-06	1	1.14e-10	1	1	0.000127	0.00058	1	0.000592	0.000901	5.12e-10	5.78e-08	3.44e-15
p.adj	RPS6KA2	1	0.63	1	0.042	0.000355	0.083	0.218	1	0.013	0.006	0.035	1	1	8.86e-08	1	0.531	1	0.223	3.3e-18	1	1.26e-05
p.adj	CCNT1	0.949	0.002	1	4.26e-08	0.756	0.676	0.21	1	0.000125	0.000353	1	0.181	1	1.63e-06	1	0.008	1	1	2.41e-19	1	0.043
p.adj	C14ORF181	1	8.92e-05	1	1.09e-05	0.754	3.65e-16	0.596	1	0.645	0.995	0.001	0.179	1	2.16e-08	0.000323	0.193	1	0.000433	4.66e-14	3.76e-07	1.34e-37
p.adj	ADIPOR2	1	2.37e-05	1	5.46e-24	0.207	1	0.002	1	4.3e-10	0.056	1	0.000104	0.091	4.12e-07	0.007	3.47e-10	1	1	1.39e-34	1.12e-06	1
p.adj	BATF	1	0.000298	1	1.95e-10	0.104	1	5.65e-06	1	5.25e-12	1	0.18	0.003	1	1.33e-06	1	1.8e-05	1	0.972	1.67e-15	0.174	0.098
p.adj	HTT	1	1	1	3.46e-05	2.31e-06	0.054	1	1	0.008	0.126	0.351	1	1	0.000783	0.007	0.015	1	1	2.84e-17	1.15e-05	1
p.adj	DERL2	1	1.15e-05	1	2.37e-15	1	0.183	8.95e-06	1	5.94e-10	1	0.077	0.000811	1	9.34e-07	1	4.07e-08	0.265	0.861	9.24e-19	1	0.044
p.adj	POLR3E	1	0.000104	1	1.45e-19	0.000514	1	2.29e-05	1	1.82e-13	1	1	4.39e-05	1	1.09e-06	0.012	1.01e-16	0.116	1	1.66e-24	3.3e-06	0.262
p.adj	VASH1	1	1	1	1	0.002	1	1	1	1	0.594	1	1	1	0.055	1	1	1	1	0.491	1	0.277
p.adj	TWISTNB	6.3e-05	1	1	0.252	8.9e-08	5.46e-06	4.31e-06	5.36e-05	5.21e-07	0.71	1.88e-09	1	1	1.48e-06	0.016	1	0.0003	0.005	2.25e-14	0.018	8.46e-12
p.adj	MDP1	0.001	1.3e-05	1	2.2e-12	0.027	4.43e-10	7.88e-10	0.246	1.06e-11	0.267	2.25e-12	1.96e-05	1	1.47e-09	0.168	1.6e-07	1	1.67e-08	6.91e-27	1	2.25e-11
p.adj	DUT	7.31e-06	1	1	1	3.8e-08	3.99e-07	1.76e-05	8.15e-05	1.93e-05	0.244	6.89e-12	1	1	0.000601	0.002	1	0.003	3.21e-05	9.98e-07	1.29e-07	1.01e-10
p.adj	ZNF101	0.000575	0.11	1	0.075	4.94e-05	0.03	3.55e-06	0.000464	6.53e-07	0.678	6.28e-05	1	1	3.51e-05	1	1	0.007	0.25	7.1e-09	0.83	0.000706
p.adj	C4ORF27	1.59e-08	0.622	1	0.004	7.94e-06	2.56e-08	5.84e-09	1.16e-06	1.17e-12	0.000554	1.14e-14	1	1	4.98e-05	0.01	1	0.004	0.001	2.67e-14	0.002	2.14e-11
p.adj	KCTD18	1	0.365	0.037	0.003	1	5.9e-10	0.038	0.004	0.001	1	3.7e-10	1	1	0.07	0.000154	1	0.008	0.001	3.65e-05	2.54e-06	6.97e-10
p.adj	SRFBP1	0.01	0.003	0.112	0.041	0.163	1	2.96e-07	5.59e-05	1.82e-06	0.599	0.227	1	1	1.33e-06	1	1	0.001	1	1.36e-09	1	1
p.adj	ZW10	0.025	0.019	1	1.33e-09	6.26e-07	1	0.000197	0.008	2.18e-11	1	0.29	0.048	1	0.000163	1	8.59e-08	4.85e-05	1	1.84e-15	1	0.281
p.adj	FAM164A	0.008	0.006	1	0.106	0.045	0.521	6.8e-07	0.001	7.62e-06	0.798	0.000296	1	1	1.3e-07	1	1	0.019	1	6.78e-10	1	0.004
p.adj	ZNF17	8.57e-12	1	1	1	2.16e-05	0.000769	6.49e-08	8.9e-06	4.39e-14	5.92e-06	1.17e-10	1	1	0.002	0.093	1	0.032	0.047	1.06e-08	0.008	6.55e-07
p.adj	OBFC2B	0.668	1	1	0.422	5.59e-06	1	0.144	1	0.003	1	0.393	0.315	1	0.000136	1	0.06	1	0.376	1.06e-14	1	0.017
p.adj	STAM	1	0.002	0.273	2.31e-10	1	3.46e-05	0.00018	0.022	1.51e-08	1	2.98e-06	1	1	0.000403	1	0.096	0.052	0.024	7.12e-13	1	1.58e-05
p.adj	RPP25	1	0.991	1	4.3e-05	0.000126	3.42e-13	0.956	1	0.033	1	0.000172	1	1	1.14e-05	6.68e-05	0.039	0.01	1.17e-05	1.72e-23	7.37e-06	3.28e-27
p.adj	C10ORF6	0.017	0.006	0.091	1.62e-08	0.001	1	1.7e-05	0.000256	4.18e-11	1	0.515	1	1	3.74e-05	0.12	1	0.000645	1	6.85e-16	0.014	0.968
p.adj	PDGFRB	1	1	1	0.844	0.001	0.009	1	1	0.643	1	0.08	1	1	0.002	0.201	1	0.059	1	5.1e-12	1	6.17e-13
p.adj	LAG3	1	1	1	0.092	0.000418	0.699	1	1	1	0.011	0.134	0.701	1	0.002	0.069	0.096	1	1	1.64e-09	0.007	1
p.adj	RNMTL1	0.336	0.118	1	5.59e-05	3.04e-07	1	0.006	0.674	8e-07	1	1	1	1	0.000386	0.347	1	0.11	1	5.65e-15	0.248	1
p.adj	C1ORF54	0.003	0.138	0.164	0.244	0.000147	5.98e-08	1.2e-05	1	1.33e-05	1	8.82e-11	0.000626	1	1.47e-05	0.001	0.001	1	2.27e-09	4.18e-10	1.27e-05	1.13e-09
p.adj	COL9A2	1	1	1	0.716	0.001	0.494	1	1	1	0.012	1	1	1	0.001	1	1	0.407	0.775	1.65e-08	1	0.004
p.adj	ZNF350	1	1.53e-07	1	5.29e-15	1	2.14e-12	5.44e-08	0.079	1.81e-09	1	1.13e-09	0.023	1	9.45e-10	1	0.00029	0.123	0.000504	4.49e-39	1	1.29e-14
p.adj	CENTG2	1	1	1	1	0.000187	0.92	1	1	1	1	1	1	1	0.005	0.691	1	0.1	1	0.004	1	1
p.adj	KCNMB1	1	0.655	1	0.033	0.934	0.003	1	1	0.584	1	0.01	1	1	0.022	0.64	0.344	1	0.006	1.41e-06	0.365	0.000292
p.adj	RHOBTB3	1	0.129	1	0.18	0.002	0.184	0.03	1	0.051	1	0.04	0.16	1	5.73e-07	1	0.29	0.302	0.159	7.94e-13	1	0.000155
p.adj	FOSB	1	1	1	1	0.000846	2.35e-05	1	1	1	0.004	0.028	1	1	0.02	0.000336	1	1	0.009	0.073	2.69e-06	6.36e-10
p.adj	ZDHHC23	0.02	0.472	1	0.032	0.000161	1.53e-10	0.000284	0.036	5.52e-05	1	1.16e-08	1	1	5.33e-05	0.003	1	0.083	0.002	5.56e-12	2.46e-05	9.53e-14
p.adj	POMC	1	0.368	1	0.000712	0.002	1.39e-06	0.21	1	0.045	1	0.001	0.114	1	9.68e-06	0.037	0.007	1	3.44e-05	3e-19	0.057	2.39e-10
p.adj	HS.61208	1	0.026	4.35e-05	4.07e-10	0.135	6.03e-09	0.456	0.013	0.001	0.5	0.001	5.21e-08	0.294	8.21e-06	0.349	9.22e-27	0.00014	4.18e-16	2.18e-59	1	3.76e-15
p.adj	HS.581828	1	0.025	4.54e-05	5.84e-10	0.201	1.6e-05	0.42	0.013	0.000746	0.75	0.004	1.57e-09	0.03	1.25e-06	0.674	1.06e-24	0.000571	9.05e-11	2.33e-46	1	8.99e-09
p.adj	HS.572999	1	0.842	1	2.33e-08	0.008	2.04e-10	1	1	0.036	0.861	1.45e-05	0.258	1	0.003	0.000209	0.000263	1	4.56e-08	1.03e-22	0.000569	2.94e-11
p.adj	HS.35496	1	0.102	0.001	1.54e-11	1	1.36e-09	1	0.002	0.011	0.43	0.000105	3.02e-07	0.003	0.000968	2.86e-05	3.04e-14	0.003	7.66e-13	4.26e-29	0.111	7.83e-10
p.adj	HS.582136	1	0.002	0.000235	2.02e-14	0.281	0.000271	1	0.018	0.006	0.273	0.361	2.1e-09	0.007	3.93e-07	1	3.19e-30	0.003	6.68e-08	8.95e-40	1	2.31e-06
p.adj	MSTO2P	1	1	0.006	1.16e-07	0.079	6.57e-09	1	0.26	0.005	1	6.95e-06	0.000326	0.105	0.003	6.05e-05	6.09e-18	1	2.44e-11	3.15e-24	0.012	6.47e-10
p.adj	LOC150568	1	0.017	0.000166	1.23e-06	0.248	0.015	1	0.009	0.066	0.273	0.619	5.8e-09	1	1.47e-06	1	1.87e-27	0.000548	5.75e-07	3.49e-30	1	2.86e-05
p.adj	HS.565086	1	2.94e-05	0.000388	1.99e-09	0.035	1.69e-09	0.009	0.047	0.001	0.729	0.000146	3.68e-12	1	1e-10	0.773	1.1e-14	0.262	6.45e-15	1.56e-41	1	8.57e-14
p.adj	HS.178244	1	0.089	0.483	7.03e-08	0.678	6.64e-06	1	0.538	0.007	0.846	0.001	4.33e-05	0.136	2.71e-05	0.029	1.67e-11	1	3.65e-08	1.28e-25	1	1.17e-07
p.adj	HS.544451	1	0.012	0.108	1.15e-08	0.032	2.92e-08	0.064	1	0.001	1	8.21e-05	6.7e-06	1	4.16e-06	0.405	1.29e-14	1	2.27e-11	6.34e-31	1	4.58e-11
p.adj	HS.542920	1	0.011	1	1.99e-07	0.622	1.24e-05	0.714	1	0.026	1	0.00092	5.69e-05	0.903	2.69e-06	0.026	4.3e-10	1	9.28e-07	2.25e-17	0.592	1.02e-06
p.adj	HS.539119	1	0.001	0.001	2.16e-08	0.019	2.39e-07	0.102	0.103	0.004	0.397	0.000192	1.44e-10	1	1.59e-09	0.066	1.78e-23	1	1.39e-10	8.13e-35	0.752	9.66e-10
p.adj	HS.545048	1	3.91e-05	0.089	3.34e-12	0.116	0.00037	0.005	0.21	7.08e-05	0.508	0.013	1.32e-08	1	3.89e-09	1	6.05e-11	1	2.52e-07	8.69e-42	1	5.82e-07
p.adj	SETBP1	1	1	1	0.00015	1	2.98e-08	1	1	0.239	1	0.000309	0.139	1	1	0.002	5.69e-06	0.195	4.54e-09	0.000346	0.02	2.35e-07
p.adj	LOC100128392	1	0.006	0.002	8.21e-11	0.275	0.000435	0.154	0.076	0.000399	1	0.005	6.05e-08	0.399	3.53e-06	1	9.49e-20	0.174	7.79e-07	7.2e-29	1	1.17e-05
p.adj	ADIPOQ	1	1	0.059	3.02e-06	0.008	2.18e-05	1	0.433	0.065	0.437	0.00022	0.001	0.165	0.000479	0.00068	3.63e-10	1	4.03e-07	1.36e-17	0.041	1e-06
p.adj	HS.127148	1	1	0.068	6.45e-09	0.317	4.16e-06	1	0.048	0.101	0.149	0.003	0.007	0.171	0.025	0.004	1.04e-14	1	9.41e-08	1.56e-16	0.521	5.27e-07
p.adj	HS.563406	1	0.000365	0.023	1.45e-09	0.2	5.54e-05	0.022	0.204	0.001	0.779	0.027	1.34e-08	1	1.13e-07	1	5.94e-19	1	6.97e-11	9.66e-34	0.913	5.4e-10
p.adj	HS.97549	1	1	1	0.002	0.001	3.19e-10	0.725	1	0.054	1	4.33e-06	0.2	1	0.001	0.000706	0.000315	0.529	7.1e-10	8e-19	8.74e-06	3.28e-12
p.adj	CPSF1	1	0.664	1	0.01	0.009	0.000198	1	0.133	1	0.002	4.1e-05	0.029	1	0.001	3.49e-05	0.000135	1	0.18	2.79e-12	3.88e-10	0.267
p.adj	C22ORF33	1	0.014	0.603	6.45e-13	0.021	8.88e-07	0.079	1	0.000265	1	6.13e-05	0.000151	1	3.13e-05	0.46	6.3e-13	1	2.1e-08	1.14e-35	1	2.33e-08
p.adj	JARID1D	0.004	0.135	1	0.026	1.64e-05	3.21e-05	1	0.498	0.924	1	1	1	1	1	0.628	1	1	0.168	1	0.15	0.689
p.adj	HS.569956	1	1	1	0.002	0.002	2.01e-05	1	1	0.139	1	0.000128	0.907	1	0.016	0.008	0.005	1	8.04e-06	3.28e-10	0.027	5.56e-07
p.adj	HS.542905	1	7.73e-08	0.008	9.6e-11	0.342	0.01	0.000569	0.116	0.000263	0.941	0.132	2.42e-14	1	6.13e-13	1	4.66e-25	0.248	1.76e-06	2.07e-44	0.456	2.33e-05
p.adj	HS.554507	1	0.058	1	1.3e-11	0.288	0.007	0.412	1	8.13e-07	0.05	0.001	1	0.284	0.000319	8.4e-06	0.006	0.167	0.004	6.62e-23	3.68e-11	0.258
p.adj	HS.567436	1	0.005	0.000962	6.2e-10	0.147	2.01e-05	0.098	0.069	0.002	1	0.000928	4.96e-07	1	1.84e-05	1	2.18e-18	0.127	2.14e-08	1.51e-25	1	6.09e-07
p.adj	HS.580058	1	0.000498	0.005	3.13e-11	0.024	0.004	0.003	0.21	2.18e-05	0.783	0.007	6.64e-09	1	5.12e-08	1	3.49e-17	1	2.79e-06	6.49e-39	1	1.51e-05
p.adj	HS.546213	0.006	1	1	0.456	0.184	3.32e-08	1	1	0.842	0.223	0.001	1	1	1	5.33e-06	1	1	6.26e-05	1	1.31e-06	9.68e-07
p.adj	ATAD3C	1	1	0.073	0.053	0.012	0.000328	1	0.626	1	0.445	0.036	0.695	0.004	0.207	8.76e-05	3.46e-08	1	4.49e-06	8.99e-11	0.051	4.28e-06
p.adj	HS.126573	1	4.01e-12	0.000286	2.88e-10	0.074	0.000167	4.72e-06	0.015	0.000167	0.43	0.005	4.1e-19	0.288	1.27e-18	0.252	4.85e-19	0.076	1.41e-09	5.65e-39	1	1.13e-07
p.adj	SLC29A3	1	0.028	1	1.06e-09	0.074	1	0.02	1	1.09e-06	1	1	1	1	0.000307	0.018	0.237	0.42	1	6.85e-18	0.000153	1
p.adj	LOC285908	0.042	0.003	1	2.35e-06	1	0.632	1	1	0.569	0.001	0.00014	0.115	1	0.000296	1.7e-05	0.016	1	0.135	4.85e-12	3.34e-08	0.712
p.adj	MVD	1	1	1	1	0.083	2.73e-07	0.823	1	1	1	1.67e-05	0.731	1	0.015	8.76e-08	1	1	0.026	0.027	6.55e-08	3.88e-05
p.adj	HS.562624	1	5.04e-05	1	2.65e-10	0.058	1.13e-11	0.00068	1	8.78e-05	1	5.92e-06	3.91e-06	1	1.41e-08	1	9.91e-08	1	3.17e-09	9.47e-39	0.706	1.97e-17
p.adj	LOC100133662	0.003	0.138	1	0.015	4.83e-05	0.005	1	0.165	0.903	1	1	1	1	1	1	1	1	0.63	1	1	1
p.adj	SFTPD	1	0.151	1	0.072	1	0.02	0.016	1	0.011	1	0.92	1	1	0.133	0.00017	1	1	0.04	0.038	0.000139	0.009
p.adj	EOMES	1	1	1	1	6.28e-05	0.000384	1	1	1	0.099	0.005	1	0.867	0.034	0.003	0.365	1	0.117	6.99e-10	8.13e-06	0.575
p.adj	HS.438979	1	3.57e-09	0.005	2.54e-10	0.077	0.002	7.94e-08	0.031	9.72e-07	0.378	0.002	3.07e-14	1	7.16e-13	0.548	4.22e-15	1	9.3e-08	5.9e-41	1	1.82e-06
p.adj	AACSL	1	1	1	3.68e-05	0.03	1	1	1	0.000233	1	0.281	1	0.773	0.057	1	0.001	0.472	1	1.48e-12	1	0.01
p.adj	CHST12	1	0.049	1	0.000691	9.93e-05	0.041	0.823	1	0.284	0.001	0.009	0.063	1	1.15e-05	9.93e-05	0.013	0.321	0.277	1.62e-13	2.23e-05	1
p.adj	LOC644670	0.235	1	1	1	0.321	0.239	1	1	1	1	0.002	1	1	1	0.006	1	1	0.384	1	0.011	0.001
p.adj	ZNF671	0.192	0.391	1	0.000601	0.001	0.000307	0.002	1	8e-05	1	1	0.09	1	5.75e-05	3.04e-06	0.000454	0.489	0.012	4.75e-14	4.54e-09	0.376
p.adj	HS.537742	1	8.61e-05	1	1.75e-06	0.056	0.014	0.003	1	0.002	0.148	0.055	3.84e-07	1	6.82e-09	1	4.18e-09	1	0.000556	3.86e-22	1	0.00011
p.adj	ZBTB43	1	0.048	1	0.000483	0.342	0.000546	0.248	1	0.117	0.861	0.008	0.135	1	0.000323	2.05e-06	0.044	1	0.011	8.92e-17	5.48e-11	0.039
p.adj	CUEDC1	0.022	0.004	1	3.63e-07	0.055	1	1	0.825	1	0.328	0.008	1	1	0.298	0.002	1	1	1	0.001	3.72e-05	0.061
p.adj	HS.143937	1	4.41e-09	0.022	8.17e-08	0.472	0.000189	0.000699	0.007	0.007	0.081	0.009	3.15e-14	1	1.08e-14	1	1.26e-14	0.97	4.85e-07	8.86e-21	1	5.86e-06
p.adj	POLR3C	1	0.035	0.000182	1.6e-15	5.75e-07	0.000764	0.002	0.182	1.84e-10	0.203	0.353	4.56e-06	0.596	8.74e-06	7.83e-06	4.47e-16	1	1	3.32e-30	2.29e-15	1
p.adj	C21ORF2	1	0.155	1	0.079	0.000164	0.007	0.355	1	0.838	0.05	0.026	0.01	1	0.000189	8.15e-05	0.000351	0.328	0.26	3.15e-13	8.02e-06	1
p.adj	GPR56	1	0.365	1	1	1.19e-06	6.57e-05	1	1	1	0.347	0.089	0.359	1	1	0.428	1	0.002	0.000466	0.000315	0.000737	1
p.adj	RPP14	1	0.265	1	1	0.043	0.005	0.098	1	1	1	0.002	0.11	0.741	0.00092	1	1	1	0.002	0.014	0.012	0.00013
