# Supplementary material for: Gene expression networks regulated by human personality
Source: Mol Psychiatry. 2024 Mar 4;29(7):2241–60. doi: 10.1038/s41380-024-02484-x (PMC11408262; doi:10.1038/s41380-024-02484-x)
Supplement: Supplementary file 13 — Supplementary Table S6 [file 41380_2024_2484_MOESM13_ESM.xlsx]

## Sheet: Table S1_2
Source
Source	Bicluster	Function	FDR	Genes in network	Genes in genome
Genemania	T1	regulation of interleukin-8 production	0.00000849237104289633	8	70
Genemania	T1	positive regulation of defense response	0.00000849237104289633	13	296
Genemania	T1	interleukin-8 production	0.000008908856130235358	8	74
Genemania	T1	regulation of inflammatory response	0.00001853638029251262	11	219
Genemania	T1	leukocyte chemotaxis	0.00005085165680381429	10	190
Genemania	T1	cell chemotaxis	0.0001277093877057303	10	220
Genemania	T1	leukocyte migration	0.0001277093877057303	11	281
Genemania	T1	response to fungus	0.0001277093877057303	5	23
Genemania	T1	regulation of interleukin-6 production	0.000526148281550727	7	96
Genemania	T1	regulation of chemokine production	0.0005999606306416321	6	61
Genemania	T1	interleukin-6 production	0.000652717272320436	7	102
Genemania	T1	chemokine production	0.000803653124712513	6	66
Genemania	T1	regulation of phagocytosis	0.000811899006942215	6	67
Genemania	T1	detection of other organism	0.001925152284434097	4	19
Genemania	T1	myeloid leukocyte migration	0.0021292006709713435	8	183
Genemania	T1	response to molecule of bacterial origin	0.0032078598253031066	8	195
Genemania	T1	positive regulation of reactive oxygen species metabolic process	0.003320985710220381	5	50
Genemania	T1	detection of external biotic stimulus	0.00337441993101891	4	23
Genemania	T1	neutrophil migration	0.005246184623116372	6	98
Genemania	T1	granulocyte chemotaxis	0.007298475718988213	6	105
Genemania	T1	cellular response to biotic stimulus	0.007298475718988213	7	161
Genemania	T1	detection of biotic stimulus	0.0083430543895398	4	30
Genemania	T1	leukocyte aggregation	0.011857782209497568	3	11
Genemania	T1	positive regulation of tumor necrosis factor superfamily cytokine production	0.013429375522588395	5	71
Genemania	T1	granulocyte migration	0.014724409992887552	6	123
Genemania	T1	pattern recognition receptor signaling pathway	0.017280679445224895	7	190
Genemania	T1	phagocytosis	0.022292497621013093	7	200
Genemania	T1	positive regulation of cell migration	0.022292497621013093	8	274
Genemania	T1	superoxide anion generation	0.02319997698171849	3	15
Genemania	T1	regulation of superoxide anion generation	0.02319997698171849	3	15
Genemania	T1	cellular response to molecule of bacterial origin	0.02319997698171849	6	139
Genemania	T1	myeloid leukocyte differentiation	0.02319997698171849	6	139
Genemania	T1	superoxide metabolic process	0.02396210385076976	4	43
Genemania	T1	positive regulation of protein serine/threonine kinase activity	0.02660062918554226	7	212
Genemania	T1	regulation of interleukin-12 production	0.02709169340752648	4	45
Genemania	T1	positive regulation of MAP kinase activity	0.030107818258332714	6	149
Genemania	T1	interleukin-1 production	0.03056948716571919	5	92
Genemania	T1	interleukin-12 production	0.03500422724283847	4	49
Genemania	T1	secretory granule membrane	0.03569757379225351	7	227
Genemania	T1	regulation of superoxide metabolic process	0.03901869248394044	3	19
Genemania	T1	positive regulation of interleukin-1 production	0.03912472142450747	4	52
Genemania	T1	tertiary granule	0.03912472142450747	6	161
Genemania	T1	positive regulation of inflammatory response	0.03912472142450747	4	52
Genemania	T1	regulation of leukocyte migration	0.04334595584445035	6	165
Genemania	T1	positive regulation of DNA-binding transcription factor activity	0.0458631997110793	6	170
Genemania	T1	positive regulation of chemotaxis	0.0458631997110793	5	106
Genemania	T1	positive regulation of chemokine production	0.0458631997110793	3	21
Genemania	T1	positive regulation of leukocyte migration	0.0458631997110793	5	106
Genemania	T1	regulation of leukocyte chemotaxis	0.0458631997110793	5	105
Genemania	T1	regulation of MAP kinase activity	0.04982379163611354	7	250
Genemania	T1	regulation of tumor necrosis factor production	0.04982379163611354	5	109
Genemania	T1	regulation of toll-like receptor signaling pathway	0.0531112193864178	4	59
Genemania	T1	myeloid cell differentiation	0.06481316198446872	7	264
Genemania	T1	protein secretion	0.06481316198446872	7	264
Genemania	T1	ficolin-1-rich granule	0.06481316198446872	6	185
Genemania	T1	tumor necrosis factor production	0.06561630583001914	5	118
Genemania	T1	regulation of tumor necrosis factor superfamily cytokine production	0.06705793897617905	5	119
Genemania	T1	reactive oxygen species metabolic process	0.07101054767434388	6	190
Genemania	T1	regulation of reactive oxygen species metabolic process	0.07432163944236231	5	123
Genemania	T1	tumor necrosis factor superfamily cytokine production	0.07432163944236231	5	123
Genemania	T1	positive regulation of nitric oxide metabolic process	0.07526319719184234	3	27
Genemania	T1	positive regulation of protein secretion	0.09481442987174091	4	72
Genemania	T1	regulation of interleukin-1 beta production	0.09481442987174091	4	72
Genemania	T1	positive regulation of reactive oxygen species biosynthetic process	0.09562348185323734	3	30
Genemania	T1	positive regulation of leukocyte chemotaxis	0.09562348185323734	4	73
Genemania	T1	positive regulation of secretion by cell	0.09562348185323734	6	205
Genemania	T2	cytosolic ribosome	4.37107e-12	21	100
Genemania	T2	cotranslational protein targeting to membrane	1.92548e-10	20	90
Genemania	T2	protein targeting to ER	8.42656e-11	20	98
Genemania	T2	ribosomal subunit	3.01189e-09	23	182
Genemania	T2	establishment of protein localization to endoplasmic reticulum	6.28032e-09	20	110
Genemania	T2	ribosome	1.51007e-08	23	198
Genemania	T2	protein localization to endoplasmic reticulum	1.90239e-08	20	131
Genemania	T2	protein targeting to membrane	5.01706e-08	20	138
Genemania	T2	cytosol	1.07339e-05	21	214
Genemania	T2	viral gene expression	5.93828e-05	20	196
Genemania	T2	nuclear-transcribed mRNA catabolic process	8.1645e-06	20	200
Genemania	T2	large ribosomal subunit	704.137	13	112
Genemania	T2	small ribosomal subunit	2.62123e+06	10	71
Genemania	T2	polysome	2.80723e+08	7	30
Genemania	T2	proteasome core complex	9.9964e+07	6	19
Genemania	T2	endopeptidase complex	0.0000033249013298715746	7	58
Genemania	T2	proteasome complex	0.000015882551772805128	6	42
Genemania	T2	peptidase complex	0.00001682927789916947	7	74
Genemania	T2	cellular response to hypoxia	0.00006297681197062968	7	90
Genemania	T2	negative regulation of cell cycle G2/M phase transition	0.0001080559575369063	7	98
Genemania	T2	cellular response to interleukin-1	0.0001103963878139059	7	99
Genemania	T2	regulation of transcription from RNA polymerase II promoter in response to stress	0.0001480494383351127	7	104
Genemania	T2	regulation of DNA-templated transcription in response to stress	0.0001512561264895725	7	105
Genemania	T2	regulation of G2/M transition of mitotic cell cycle	0.0001547206894844516	7	106
Genemania	T2	regulation of cellular amine metabolic process	0.00019018110208400316	6	67
Genemania	T2	morphogenesis of a polarized epithelium	0.0002352078755348631	7	114
Genemania	T2	hematopoietic stem cell differentiation	0.0002714630189421832	6	72
Genemania	T2	antigen processing and presentation of exogenous peptide antigen via MHC class I	0.00036178229757258604	6	76
Genemania	T2	regulation of hematopoietic progenitor cell differentiation	0.0005901786407466697	6	83
Genemania	T2	antigen processing and presentation of peptide antigen via MHC class I	0.0007040774860032113	6	86
Genemania	T2	response to hypoxia	0.0010669661616916595	7	147
Genemania	T2	cellular response to decreased oxygen levels	0.0010669661616916595	7	147
Genemania	T2	regulation of establishment of planar polarity	0.001081422582005533	6	94
Genemania	T2	positive regulation of defense response	0.001319460948989626	9	296
Genemania	T2	establishment of planar polarity	0.0013817151769328492	6	99
Genemania	T2	establishment of tissue polarity	0.0013861681068964458	6	100
Genemania	T2	hematopoietic progenitor cell differentiation	0.0013861681068964458	6	100
Genemania	T2	regulation of stem cell differentiation	0.0014305094773715854	6	101
Genemania	T2	response to interleukin-1	0.0014770621896980606	7	159
Genemania	T2	cellular response to oxygen levels	0.00150134587181971	7	160
Genemania	T2	negative regulation of Wnt signaling pathway	0.0017960716214696648	7	165
Genemania	T2	innate immune response activating cell surface receptor signaling pathway	0.0023616619408624805	6	112
Genemania	T2	innate immune response-activating signal transduction	0.0024285809227017198	6	113
Genemania	T2	activation of innate immune response	0.0024420187765929057	6	114
Genemania	T2	cellular amine metabolic process	0.0024420187765929057	6	114
Genemania	T2	amine metabolic process	0.0025126641296129497	6	115
Genemania	T2	G2/M transition of mitotic cell cycle	0.0029884823604608593	7	182
Genemania	T2	stem cell differentiation	0.003033156851575096	7	183
Genemania	T2	regulation of animal organ morphogenesis	0.004176072061077582	6	127
Genemania	T2	regulation of cell cycle G2/M phase transition	0.004262403405911059	7	194
Genemania	T2	negative regulation of mitotic cell cycle phase transition	0.005951702412783967	7	205
Genemania	T2	non-canonical Wnt signaling pathway	0.005951702412783967	6	137
Genemania	T2	positive regulation of Wnt signaling pathway	0.005951702412783967	6	137
Genemania	T2	response to decreased oxygen levels	0.00619994750327294	7	208
Genemania	T2	positive regulation of response to biotic stimulus	0.008577206574100021	7	220
Genemania	T2	response to oxygen levels	0.008577206574100021	7	220
Genemania	T2	negative regulation of cell cycle phase transition	0.008675355298583378	7	221
Genemania	T2	regulation of cellular ketone metabolic process	0.010932281324587156	6	155
Genemania	T2	cellular response to tumor necrosis factor	0.012399546435209012	6	159
Genemania	T2	regulation of canonical Wnt signaling pathway	0.013223801185999712	7	238
Genemania	T2	ribosome biogenesis	0.016189319882054482	7	247
Genemania	T2	ribosome assembly	0.016189319882054482	4	52
Genemania	T2	cell cycle G2/M phase transition	0.016344234532258743	7	248
Genemania	T2	Fc receptor signaling pathway	0.016897176056086996	6	171
Genemania	T2	positive regulation of innate immune response	0.016897176056086996	6	171
Genemania	T2	antigen processing and presentation of exogenous peptide antigen	0.01952974038170992	6	176
Genemania	T2	negative regulation of mitotic cell cycle	0.022110309775293095	7	263
Genemania	T2	antigen processing and presentation of exogenous antigen	0.022110309775293095	6	181
Genemania	T2	canonical Wnt signaling pathway	0.022110309775293095	7	264
Genemania	T2	regulation of RNA stability	0.02354565491107635	6	184
Genemania	T2	antigen processing and presentation of peptide antigen	0.027699900702742676	6	190
Genemania	T2	regulation of mRNA catabolic process	0.03239387572665341	6	196
Genemania	T2	antigen processing and presentation	0.04371506294492005	6	208
Genemania	T2	proteasome-mediated ubiquitin-dependent protein catabolic process	0.04371506294492005	7	298
Genemania	T2	cellular ketone metabolic process	0.04768393247376531	6	212
Genemania	T2	antigen receptor-mediated signaling pathway	0.06036201569573455	6	222
Genemania	T2	response to tumor necrosis factor	0.08269965651295712	6	236
Genemania	T3	cytosolic ribosome	7.89972e-06	19	100
Genemania	T3	cotranslational protein targeting to membrane	0.000246046	18	90
Genemania	T3	protein targeting to ER	0.000858679	18	98
Genemania	T3	ribosomal subunit	0.00396509	21	182
Genemania	T3	establishment of protein localization to endoplasmic reticulum	0.00472925	18	110
Genemania	T3	ribosome	0.159722	21	198
Genemania	T3	protein localization to endoplasmic reticulum	0.0912929	18	131
Genemania	T3	protein targeting to membrane	0.210742	18	138
Genemania	T3	nuclear-transcribed mRNA catabolic process	7.52501	19	200
Genemania	T3	cytosol	243.976	19	214
Genemania	T3	viral gene expression	92.7025	18	196
Genemania	T3	small ribosomal subunit	383111	11	71
Genemania	T3	proteasome core complex	0.0000011409859748436043	6	19
Genemania	T3	large ribosomal subunit	0.0000011487797298891014	10	112
Genemania	T3	endopeptidase complex	0.0000016823235171479062	8	58
Genemania	T3	peptidase complex	0.000011502591339164634	8	74
Genemania	T3	polysome	0.00001814883838492962	6	30
Genemania	T3	regulation of cellular amine metabolic process	0.00011404857001656379	7	67
Genemania	T3	proteasome complex	0.00013573003564392022	6	42
Genemania	T3	cellular response to hypoxia	0.0007921225352962742	7	90
Genemania	T3	negative regulation of cell cycle G2/M phase transition	0.0013457503359865096	7	98
Genemania	T3	cellular response to interleukin-1	0.0013758907948827695	7	99
Genemania	T3	response to hypoxia	0.0016087490694503789	8	147
Genemania	T3	cellular response to decreased oxygen levels	0.0016087490694503789	8	147
Genemania	T3	regulation of transcription from RNA polymerase II promoter in response to stress	0.0016879513291638531	7	104
Genemania	T3	regulation of DNA-templated transcription in response to stress	0.0017308751278263088	7	105
Genemania	T3	regulation of G2/M transition of mitotic cell cycle	0.0017763232490503077	7	106
Genemania	T3	hematopoietic stem cell differentiation	0.0023887987338110754	6	72
Genemania	T3	response to interleukin-1	0.0023929718867720536	8	159
Genemania	T3	cellular response to oxygen levels	0.0024235550550901603	8	160
Genemania	T3	morphogenesis of a polarized epithelium	0.0024379597513333844	7	114
Genemania	T3	cellular amine metabolic process	0.0024379597513333844	7	114
Genemania	T3	amine metabolic process	0.0025056092590143918	7	115
Genemania	T3	antigen processing and presentation of exogenous peptide antigen via MHC class I	0.0026252258310854233	6	76
Genemania	T3	negative regulation of Wnt signaling pathway	0.0026252258310854233	8	165
Genemania	T3	regulation of hematopoietic progenitor cell differentiation	0.004266803289535441	6	83
Genemania	T3	regulation of canonical Wnt signaling pathway	0.004677381086698046	9	238
Genemania	T3	antigen processing and presentation of peptide antigen via MHC class I	0.004966028374816751	6	86
Genemania	T3	positive regulation of Wnt signaling pathway	0.006717739325118104	7	137
Genemania	T3	regulation of establishment of planar polarity	0.007874885732507744	6	94
Genemania	T3	canonical Wnt signaling pathway	0.009640486046886327	9	264
Genemania	T3	establishment of planar polarity	0.010086720162637439	6	99
Genemania	T3	establishment of tissue polarity	0.010195803955313637	6	100
Genemania	T3	hematopoietic progenitor cell differentiation	0.010195803955313637	6	100
Genemania	T3	regulation of stem cell differentiation	0.010550238467618298	6	101
Genemania	T3	response to decreased oxygen levels	0.01073104335235092	8	208
Genemania	T3	regulation of cellular ketone metabolic process	0.012389742923819088	7	155
Genemania	T3	response to oxygen levels	0.01534181719533665	8	220
Genemania	T3	innate immune response activating cell surface receptor signaling pathway	0.017388442467350964	6	112
Genemania	T3	innate immune response-activating signal transduction	0.01791372116522835	6	113
Genemania	T3	activation of innate immune response	0.018453181257809783	6	114
Genemania	T3	positive regulation of defense response	0.018585473790764563	9	296
Genemania	T3	ribosome biogenesis	0.030315283716056365	8	247
Genemania	T3	stem cell differentiation	0.030315283716056365	7	183
Genemania	T3	G2/M transition of mitotic cell cycle	0.030315283716056365	7	182
Genemania	T3	regulation of animal organ morphogenesis	0.030315283716056365	6	127
Genemania	T3	regulation of RNA stability	0.030315283716056365	7	184
Genemania	T3	regulation of cell cycle G2/M phase transition	0.041441905589993215	7	194
Genemania	T3	regulation of mRNA catabolic process	0.04341637474036669	7	196
Genemania	T3	non-canonical Wnt signaling pathway	0.04349205733368845	6	137
Genemania	T3	negative regulation of mitotic cell cycle phase transition	0.0554119751193277	7	205
Genemania	T3	cellular ketone metabolic process	0.06698978760702617	7	212
Genemania	T3	ribosome assembly	0.06788325565374258	4	52
Genemania	T3	positive regulation of response to biotic stimulus	0.08134060695812649	7	220
Genemania	T3	negative regulation of cell cycle phase transition	0.0823262462660428	7	221
Genemania	T3	antigen receptor-mediated signaling pathway	0.08333129527454942	7	222
Genemania	T3	cellular response to tumor necrosis factor	0.08739634372766475	6	159
Genemania	T4	mucosal immune response	8.54395e+08	6	26
Genemania	T4	organ or tissue specific immune response	0.0000020277298288868323	6	33
Genemania	T4	humoral immune response	0.000009604053701835854	9	197
Genemania	T4	antimicrobial humoral response	0.000023287747265375086	7	97
Genemania	T4	response to lipopolysaccharide	0.00018667038029961843	7	135
Genemania	T4	cellular response to molecule of bacterial origin	0.00019025741371470008	7	139
Genemania	T4	cellular response to biotic stimulus	0.0004466857732672722	7	161
Genemania	T4	modulation of process of other organism	0.0005091667117707586	6	101
Genemania	T4	response to molecule of bacterial origin	0.0012739301463991696	7	195
Genemania	T4	defense response to bacterium	0.0022620007991049976	6	135
Panther	T5	p53 pathway		3	79
Panther	T5	Ubiquitin proteasome pathway		1	44
Panther	T5	TFG-beta signaling pathway		1	91
Panther	T5	Integrin signalling pathway		1	166
Genemania	T6	transcription regulator complex	0.017938074662983187	11	244
Genemania	T6	RNA polymerase II transcription regulator complex	0.017938074662983187	8	114
Genemania	T6	positive regulation of viral process	0.34206208207522076	6	102
Genemania	T6	7-methylguanosine RNA capping	0.34206208207522076	4	33
Genemania	T6	RNA capping	0.34206208207522076	4	34
Genemania	T6	regulation of viral transcription	0.34206208207522076	5	64
Genemania	T6	regulation of viral process	0.3727514208723048	8	210
Genemania	T6	viral transcription	0.3727514208723048	5	69
Genemania	T6	regulation of symbiotic process	0.38415286954595795	8	221
Genemania	T6	snRNA transcription	0.38415286954595795	5	74
Panther	T7	Cholesterol biosynthesis		1	12
