# Supplementary material for: Gene expression networks regulated by human personality
Source: Mol Psychiatry. 2024 Mar 4;29(7):2241–60. doi: 10.1038/s41380-024-02484-x (PMC11408262; doi:10.1038/s41380-024-02484-x)
Supplement: Supplementary file 14 — SupplementaryTable S7 [file 41380_2024_2484_MOESM14_ESM.xlsx]

## Sheet: Sheet1
Brain regions with significant gene co-expression
Structure name (ROI)	pvalue	Found Genes	genetic-environmental networks
superior frontal gyrus, left, medial bank of gyrus	0.00443654	COL23A1	ER_only
IV, left, lateral hemisphere	0.0066548	COL25A1	ER_only
VIIAt	0.0133096	CWC15	ER_only
Crus I, left, lateral hemisphere	0.0774377	CXADR	ER_only
Crus II, left, lateral hemisphere	0.0458719	DCC	ER_only
VIIIA	0.0460261	DGKB	ER_only
X, left, lateral hemisphere	0.00887307	GPAM	ER_only
IV	0.0179004	HHLA2	ER_only
IX, left, paravermis	0.0447212	IDS	ER_only
V	0.0189798	IL1RAPL1	ER_only
VIIIB	0.0443654	KCNB1	ER_only
III	0.0247687	KCNK6	ER_only
Crus II, left, paravermis	0.0115065	KIAA1407	ER_only
VI, right, lateral hemisphere	0.015516	LMCD1	ER_only
VIIIB, left, lateral hemisphere	0.0223369	MAGI2	ER_only
VIIIA, left, lateral hemisphere	0.0411032	MMP14	ER_only
IX, left, lateral hemisphere	0.0219454	MTHFS	ER_only
V, left, paravermis	0.0267853	MYH13	ER_only
VIIB, left, paravermis	0.0401423	NEDD4	ER_only
VIIAf	0.0118624	PGLYRP4	ER_only
VIIIA, left, paravermis	0.034911	POU2F1	ER_only
VIIIB, left, paravermis	0.0363938	PRKCE	ER_only
IV, left, paravermis	0.0191103	PTPRT	ER_only
IX	0.0358482	PVRL1	ER_only
Crus I, left, paravermis	0.0331198	RBMS1	ER_only
Crus II, right, lateral hemisphere	0.00825623	SEMA6D	ER_only
III, left, paravermis	0.0253262	SKAP2	ER_only
Crus II, right, paravermis	0.027153	SLC14A2	ER_only
Crus I, right, paravermis	0.031032	SMARCC1	ER_only
VIIB, right, paravermis	0.0118861	SOBP	ER_only
VIIB, left, lateral hemisphere	0.0785291	TBCB	ER_only
VI, left, paravermis	0.0266785	USP10	ER_only
IX, right, paravermis	0.003879	YIF1B	ER_only
lingual gyrus, left, peristriate	0.0463938	MS4A3	SAER
amygdalohippocampal transition zone, right	0.0412811	GTF2H3	SAER
superior olivary complex, right	0.03879	NR3C2	SAER
basolateral nucleus, right	0.037153	OCM2	SAER
pontine nuclei, right	0.034911	PRKD1	SAER
dentate nucleus, right	0.0330249	RALB	SAER
CA1 field, left	0.0288968	TNFAIP6	SAER
lingual gyrus, right, striate	0.027153	COX7A2L	SAER
precuneus, right, superior lateral bank of gyrus	0.0247687	NAALAD2	SAER
vestibular nuclei, right	0.023274	OR5I1	SAER
basomedial nucleus, right	0.0206406	TMED2	SAER
cuneus, right, peristriate	0.019395	ATP6V0A2	SAER
superior temporal gyrus, left, lateral bank of gyrus	0.0189798	SETBP1	SAER
superior temporal gyrus, left, inferior bank of gyrus	0.0166074	STXBP6	SAER
claustrum, right	0.0165125	RCBTB1	SAER
subiculum, left	0.0161091	IWS1	SAER
inferior temporal gyrus, left, bank of the its	0.0156109	KDM4D	SAER
precuneus, left, inferior lateral bank of gyrus	0.015516	TMEM168	SAER
gyrus rectus, left	0.0133096	MTMR14	SAER
lateral medullary reticular group, left	0.0131673	CSMD1	SAER
superior occipital gyrus, left, inferior bank of gyrus	0.0131198	DDX55	SAER
claustrum, left	0.0123843	PARP8	SAER
inferior temporal gyrus, right, bank of the its	0.011637	RPL39L	SAER
inferior occipital gyrus, left, inferior bank of gyrus	0.0112456	AC004053.1	SAER
parahippocampal gyrus, left, lateral bank of gyrus	0.0110913	CNTNAP5	SAER
arcuate nucleus of medulla, left	0.0109727	CPNE9	SAER
inferior frontal gyrus, triangular part, left	0.00948992	RTL1	SAER
central nucleus, left	0.00937129	KCNG3	SAER
pontine nuclei, left	0.00918149	NPAS3	SAER
piriform cortex, left	0.00887307	NTRK2	SAER
vestibular nuclei, left	0.00877817	TLR8	SAER
cuneate nucleus, right	0.00825623	TERF1	SAER
lateral parabrachial nucleus, left	0.00775801	SMG1	SAER
cingulate gyrus, parietal part, left, inferior bank of gyrus	0.00749703	MEF2A	SAER
lateral mammillary nucleus, left	0.00711744	CHORDC1	SAER
middle temporal gyrus, left, inferior bank of gyrus	0.0066548	BLCAP	SAER
basomedial nucleus, left	0.00658363	ACOXL	SAER
dentate nucleus, left	0.00562278	GLRA2	SAER
cingulate gyrus, retrosplenial part, left, inferior bank of gyrus	0.00438909	TCTN2	SAER
cingulate gyrus, frontal part, right, inferior bank of gyrus	0.00412811	ATXN1	SAER
gyrus rectus, right	0.003879	EML4	SAER
central gray substance of midbrain, left	0.00237248	TLR8-AS1	SAER
IX, left, paravermis	0.115931	CD247	SA_only
VI, right, lateral hemisphere	0.064306	COL6A3	SA_only
VIIIB, left, lateral hemisphere	0.0642823	CAV2	SA_only
Crus II, left, paravermis	0.0556465	COX6B1	SA_only
Crus II, left, lateral hemisphere	0.0510558	CYP2C9	SA_only
VIIB, left, paravermis	0.0455753	DAPK1	SA_only
Crus I, left, lateral hemisphere	0.0404626	ECM2	SA_only
VIIIB, right, paravermis	0.03879	DMRT1	SA_only
Crus I, right, lateral hemisphere	0.0351601	F13A1	SA_only
VI, left, paravermis	0.0313286	GSTZ1	SA_only
VI, left, lateral hemisphere	0.0297509	GUCY2F	SA_only
IX, right, paravermis	0.0288968	IFNAR1	SA_only
VIIIA, left, paravermis	0.028102	KCNH1	SA_only
IX	0.0255042	IL15RA	SA_only
Crus II, right, lateral hemisphere	0.0245196	MATN3	SA_only
VIIB, left, lateral hemisphere	0.0242349	IGF1	SA_only
V	0.0237248	MOCS1	SA_only
VIIAt	0.0221827	LSAMP	SA_only
VIIIA, left, lateral hemisphere	0.0204152	PAM	SA_only
VIIAf	0.0199644	PAPPA	SA_only
Crus II, right, paravermis	0.019395	PLEK	SA_only
V, left, lateral hemisphere	0.0175563	PRKCB	SA_only
III, left, lateral hemisphere	0.0154923	PTPN11	SA_only
V, left, paravermis	0.0149941	RGS13	SA_only
IX, left, lateral hemisphere	0.0131673	ATXN2	SA_only
VIIIA, right, lateral hemisphere	0.0123843	RPS6KA2	SA_only
IV, left, paravermis	0.0100119	SRD5A2	SA_only
VIIB	0.00825623	TCF15	SA_only
IV	0.00711744	TGM3	SA_only
Crus I, left, paravermis	0.00658363	XDH	SA_only
VIIIB, left, paravermis	0.00187426	NMI	SA_only
cortico-medial group, left	0.067675	GJA1	SASC
central gray substance of midbrain, left	0.0474496	IGSF1	SASC
central nucleus, left	0.0311032	VWA5A	SASC
ventromedial hypothalamic nucleus, left	0.0308422	NOS1	SASC
dorsomedial hypothalamic nucleus, left	0.0281613	UBL3	SASC
central gray substance of midbrain, right	0.023274	UFD1L	SASC
angular gyrus, right, superior bank of gyrus	0.0206406	TFF3	SASC
pretectal region	0.019395	HIRA	SASC
cuneiform nucleus, left	0.0189798	SRPX	SASC
lateral tuberal nucleus, left	0.0177461	GPA33	SASC
raphe nuclei of medulla	0.0175563	ABCC4	SASC
septal nuclei, right	0.0165125	PGRMC2	SASC
cochlear nuclei, left	0.0153618	KDM4C	SASC
septal nuclei, left	0.0147212	SYNE1	SASC
bed nucleus of stria terminalis, left	0.0133096	HAAO	SASC
medial parabrachial nucleus,right	0.0123843	POMT2	SASC
dentate gyrus, left	0.012242	ZNF571	SASC
midbrain raphe nuclei, left	0.0118624	CNTLN	SASC
lateral habenular nucleus, right	0.011637	WDR35	SASC
body of caudate nucleus, left	0.00963227	CSRNP1	SASC
amygdalohippocampal transition zone, left	0.00937129	FSCB	SASC
lateral group of nuclei, left, dorsal division	0.00887307	PLXNA4	SASC
spinal trigeminal nucleus, left	0.00877817	C22orf39	SASC
CA4 field, right	0.00825623	ZNF573	SASC
olfactory tubercle, left	0.00711744	SGCZ	SASC
planum temporale, left	0.00658363	MACROD2	SASC
lateral hypothalamic area, tuberal region, left	0.00562278	CCDC148	SASC
lateral group of nuclei, left, ventral division	0.00443654	FAM101A	SASC
middle temporal gyrus, left, inferior bank of gyrus	0.00438909	ZNF540	SASC
cortico-medial group, right	0.00412811	ARMC3	SASC
parahippocampal gyrus, right, lateral bank of gyrus	0.003879	FAM19A2	SASC
III, left, paravermis	0.00237248	C4orf50	SASC
middle temporal gyrus, left, superior bank of gyrus	0.00221827	FAM69A	SASC
VI, left, paravermis	0.0739383	CDH13	SASCER
IX	0.062669	DAB1	SASCER
Crus II, left, lateral hemisphere	0.0529893	HSD17B4	SASCER
VI, right, lateral hemisphere	0.0521708	REG1A	SASCER
VIIB, left, paravermis	0.0483393	UNC5C	SASCER
VIIIB	0.0412811	FARP1	SASCER
VIIIA, left, paravermis	0.03879	DAAM1	SASCER
IV, right, paravermis	0.037153	SOSTDC1	SASCER
VIIB, left, lateral hemisphere	0.0365836	SLCO3A1	SASCER
Crus I, left, lateral hemisphere	0.0326928	CCDC91	SASCER
VIIIA, left, lateral hemisphere	0.0315421	DMRT3	SASCER
Crus II, right, paravermis	0.031032	LRTM1	SASCER
VIIIB, left, lateral hemisphere	0.0286121	MTA3	SASCER
IX, left, paravermis	0.0259312	COL27A1	SASCER
V, left, paravermis	0.0247687	OXER1	SASCER
IV, left, paravermis	0.0238197	LRRTM3	SASCER
III	0.0232622	STK24	SASCER
III, left, paravermis	0.0231791	LUZP2	SASCER
VI, left, lateral hemisphere	0.0213523	CREB5	SASCER
V, left, lateral hemisphere	0.0197509	THEMIS	SASCER
IX, right, paravermis	0.019395	SIPA1L3	SASCER
III, left, lateral hemisphere	0.0168683	SLCO5A1	SASCER
Crus I, left, paravermis	0.0162752	RALYL	SASCER
V	0.0155279	DDX60L	SASCER
IX, left, lateral hemisphere	0.0153618	CTNNA3	SASCER
VIIAt	0.0142349	FRMPD4	SASCER
VIIIA	0.0133096	CHAT	SASCER
IV, left, lateral hemisphere	0.0131198	MAN1A1	SASCER
IX, left, paravermis	0.105813	COL2A1	SC_only
VI, left, lateral hemisphere	0.0681139	GABRA4	SC_only
V	0.0660854	EMP3	SC_only
Crus I, left, lateral hemisphere	0.0553737	FHIT	SC_only
IV	0.0414709	FPR1	SC_only
VI, left, paravermis	0.0398695	FPR2	SC_only
IX, right, paravermis	0.037153	GNAO1	SC_only
V, left, paravermis	0.0363938	FGF12	SC_only
VIIAf	0.035777	HABP2	SC_only
VIIB, left, paravermis	0.0330249	HLCS	SC_only
VIIAt	0.029917	IDS	SC_only
Crus II, left, paravermis	0.0288612	KCNS3	SC_only
IV, left, paravermis	0.0286951	LGALS2	SC_only
Crus II, right, lateral hemisphere	0.027153	LIPC	SC_only
VIIIB, left, lateral hemisphere	0.0264413	MAOA	SC_only
Crus I, left, paravermis	0.0243891	MKLN1	SC_only
VI	0.0234164	PARK2	SC_only
VIIIB, right, paravermis	0.023274	PCSK2	SC_only
IV, right, paravermis	0.0206406	PIK3R1	SC_only
VIIB, left, lateral hemisphere	0.0197509	PLCB4	SC_only
VIIB, right, paravermis	0.019395	PMM2	SC_only
VIIIA, left, paravermis	0.0193476	RAB3IL1	SC_only
VIIIA, left, lateral hemisphere	0.0192408	RGS7	SC_only
VI, right, paravermis	0.0165125	RXRG	SC_only
III, left, lateral hemisphere	0.0149941	SHH	SC_only
corpus callosum	0.0131198	SLIT1	SC_only
VIIIA, right, paravermis	0.0123843	UGDH	SC_only
III, left, paravermis	0.00937129	UTRN	SC_only
Crus II, right, paravermis	0.00775801	TGFBR3	SC_only
IX, left, lateral hemisphere	0.00438909	PPFIBP1	SC_only
V, right, paravermis	0.00412811	CTNNAL1	SC_only
IV, left, lateral hemisphere	0.00221827	BRSK2	SC_only
Crus II, left, lateral hemisphere	0.00219454	ABCG1	SC_only
