# Supplementary material for: Gene expression networks regulated by human personality
Source: Mol Psychiatry. 2024 Mar 4;29(7):2241–60. doi: 10.1038/s41380-024-02484-x (PMC11408262; doi:10.1038/s41380-024-02484-x)
Supplement: Supplementary file 15 — Supplementary Table S8 [file 41380_2024_2484_MOESM15_ESM.xlsx]

## Sheet: Sheet1
BRAIN REGION'S MAPPING OF GE and TRANSCRIPTOMICS SETS
Type	Group	Shared	GET	structurename	finalranking	Found Genes
T biclusters				reticular nucleus of thalamus, left	0.266667	DOCK5
T biclusters				superior olivary complex, left	0.266667	CEACAM3
T biclusters				zona incerta, left	0.25	LIN7A
T biclusters				globus pallidus, external segment, left	0.233333	OPLAH
T biclusters		Yes	T-SAER	basomedial nucleus, left	0.166667	LIMK2
T biclusters				cingulum bundle, right	0.166667	TLR2
T biclusters		Yes	T-SC	corpus callosum	0.166667	ASPRV1
T biclusters				fusiform gyrus, left, bank of cos	0.166667	ADM
T biclusters		Yes	T-SAER & T-SASC	middle temporal gyrus, left, superior bank of gyrus	0.166667	SLC2A14
T biclusters				precuneus, left, superior lateral bank of gyrus	0.166667	KCNJ15
T biclusters				reticular nucleus of thalamus, right	0.166667	RAB3D
T biclusters				CA2 field, right	0.15	BCL3
T biclusters				globus pallidus, internal segment, left	0.15	PSG9
T biclusters				inferior frontal gyrus, orbital part, left	0.15	SLC22A15
T biclusters				motor nucleus of trigeminal nerve, left	0.15	EIF2C4
T biclusters				subcuneiform nucleus, left	0.15	CASP5
T biclusters		Yes	T-SASC	angular gyrus, right, superior bank of gyrus	0.133333	IL1B
T biclusters				inferior occipital gyrus, left, superior bank of gyrus	0.133333	FPR2
T biclusters				middle frontal gyrus, left, superior bank of gyrus	0.133333	HIST1H3D
T biclusters		Yes	T-SAER & T-SASC	middle temporal gyrus, left, inferior bank of gyrus	0.133333	LOC730234
T biclusters		Yes	T-SAER	parahippocampal gyrus, left, lateral bank of gyrus	0.133333	KIAA0232
T biclusters				substantia nigra, pars reticulata, left	0.133333	PROK2
T biclusters				superior rostral gyrus, left	0.133333	F2RL1
T biclusters		Yes	T-SASC	angular gyrus, left, inferior bank of gyrus	0.116667	HERC3
T biclusters		Yes	T-SASC	angular gyrus, left, superior bank of gyrus	0.116667	HIST2H2AC
T biclusters				subthalamic nucleus, left	0.116667	B3GNT8
T biclusters				cingulate gyrus, parietal part, left, superior bank of gyrus	0.1	EGLN1
T biclusters				nucleus accumbens, right	0.1	TGFA
T biclusters				subiculum, left	0.1	TPST1
T biclusters				arcuate nucleus of the hypothalamus, left	0.0833333	SIPA1L2
T biclusters				globus pallidus, internal segment, right	0.0833333	OSGIN2
T biclusters		Yes	T-SASC	lateral group of nuclei, left, ventral division	0.0833333	IGSF6
T biclusters				nucleus of the diagonal band, left, horizontal division	0.0833333	SLC22A4
T biclusters				occipito-temporal gyrus, left, inferior bank of gyrus	0.0833333	FFAR2
T biclusters				basolateral nucleus, left	0.0666667	CSTA
T biclusters				emboliform nucleus, left	0.0666667	LILRA5
T biclusters		Yes	T-ER	superior frontal gyrus, left, medial bank of gyrus	0.0666667	ZNF397
T biclusters				lateral hypothalamic area, mammillary region, left	0.05	CLEC1A
T biclusters				medial geniculate complex, right	0.05	TMCO3
T biclusters				middle frontal gyrus, left, inferior bank of gyrus	0.05	JUNB
T biclusters				nucleus accumbens, left	0.05	MAK
T biclusters		Yes	T-SASC	cochlear nuclei, left	0.0333333	ST3GAL4
T biclusters				red nucleus, left	0.0333333	CCR1
T biclusters		Yes	T-SAER	dentate nucleus, left	0.0166667	PIK3CB
T biclusters				fusiform gyrus, left, bank of the its	0.0166667	SBNO2
T biclusters				gracile nucleus, left	0.0166667	LRRC6
T biclusters				perifornical nucleus, left	0.0166667	JUN
T biclusters				putamen, right	0.0166667	CLEC7A
T biclusters				superior parietal lobule, left, inferior bank of gyrus	0.0166667	CAMKK2
GE	ER_Only	Yes	T-ER	superior frontal gyrus, left, medial bank of gyrus	0.00443654	COL23A1
GE	ER_Only			IV, left, lateral hemisphere	0.0066548	COL25A1
GE	ER_Only			VIIAt	0.0133096	CWC15
GE	ER_Only			Crus I, left, lateral hemisphere	0.0774377	CXADR
GE	ER_Only			Crus II, left, lateral hemisphere	0.0458719	DCC
GE	ER_Only			VIIIA	0.0460261	DGKB
GE	ER_Only			X, left, lateral hemisphere	0.00887307	GPAM
GE	ER_Only			IV	0.0179004	HHLA2
GE	ER_Only			IX, left, paravermis	0.0447212	IDS
GE	ER_Only			V	0.0189798	IL1RAPL1
GE	ER_Only			VIIIB	0.0443654	KCNB1
GE	ER_Only			III	0.0247687	KCNK6
GE	ER_Only			Crus II, left, paravermis	0.0115065	KIAA1407
GE	ER_Only			VI, right, lateral hemisphere	0.015516	LMCD1
GE	ER_Only			VIIIB, left, lateral hemisphere	0.0223369	MAGI2
GE	ER_Only			VIIIA, left, lateral hemisphere	0.0411032	MMP14
GE	ER_Only			IX, left, lateral hemisphere	0.0219454	MTHFS
GE	ER_Only			V, left, paravermis	0.0267853	MYH13
GE	ER_Only			VIIB, left, paravermis	0.0401423	NEDD4
GE	ER_Only			VIIAf	0.0118624	PGLYRP4
GE	ER_Only			VIIIA, left, paravermis	0.034911	POU2F1
GE	ER_Only			VIIIB, left, paravermis	0.0363938	PRKCE
GE	ER_Only			IV, left, paravermis	0.0191103	PTPRT
GE	ER_Only			IX	0.0358482	PVRL1
GE	ER_Only			Crus I, left, paravermis	0.0331198	RBMS1
GE	ER_Only			Crus II, right, lateral hemisphere	0.00825623	SEMA6D
GE	ER_Only			III, left, paravermis	0.0253262	SKAP2
GE	ER_Only			Crus II, right, paravermis	0.027153	SLC14A2
GE	ER_Only			Crus I, right, paravermis	0.031032	SMARCC1
GE	ER_Only			VIIB, right, paravermis	0.0118861	SOBP
GE	ER_Only			VIIB, left, lateral hemisphere	0.0785291	TBCB
GE	ER_Only			VI, left, paravermis	0.0266785	USP10
GE	ER_Only			IX, right, paravermis	0.003879	YIF1B
GE	SAER			lingual gyrus, left, peristriate	0.0463938	MS4A3
GE	SAER			amygdalohippocampal transition zone, right	0.0412811	GTF2H3
GE	SAER			superior olivary complex, right	0.03879	NR3C2
GE	SAER			basolateral nucleus, right	0.037153	OCM2
GE	SAER			pontine nuclei, right	0.034911	PRKD1
GE	SAER	Yes	T-SAER	dentate nucleus, right	0.0330249	RALB
GE	SAER			CA1 field, left	0.0288968	TNFAIP6
GE	SAER			lingual gyrus, right, striate	0.027153	COX7A2L
GE	SAER			precuneus, right, superior lateral bank of gyrus	0.0247687	NAALAD2
GE	SAER			vestibular nuclei, right	0.023274	OR5I1
GE	SAER	Yes	T-SAER	basomedial nucleus, right	0.0206406	TMED2
GE	SAER			cuneus, right, peristriate	0.019395	ATP6V0A2
GE	SAER			superior temporal gyrus, left, lateral bank of gyrus	0.0189798	SETBP1
GE	SAER			superior temporal gyrus, left, inferior bank of gyrus	0.0166074	STXBP6
GE	SAER			claustrum, right	0.0165125	RCBTB1
GE	SAER			subiculum, left	0.0161091	IWS1
GE	SAER			inferior temporal gyrus, left, bank of the its	0.0156109	KDM4D
GE	SAER			precuneus, left, inferior lateral bank of gyrus	0.015516	TMEM168
GE	SAER			gyrus rectus, left	0.0133096	MTMR14
GE	SAER			lateral medullary reticular group, left	0.0131673	CSMD1
GE	SAER			superior occipital gyrus, left, inferior bank of gyrus	0.0131198	DDX55
GE	SAER			claustrum, left	0.0123843	PARP8
GE	SAER			inferior temporal gyrus, right, bank of the its	0.011637	RPL39L
GE	SAER			inferior occipital gyrus, left, inferior bank of gyrus	0.0112456	AC004053.1
GE	SAER	Yes	T-SAER	parahippocampal gyrus, left, lateral bank of gyrus	0.0110913	CNTNAP5
GE	SAER			arcuate nucleus of medulla, left	0.0109727	CPNE9
GE	SAER			inferior frontal gyrus, triangular part, left	0.00948992	RTL1
GE	SAER			central nucleus, left	0.00937129	KCNG3
GE	SAER			pontine nuclei, left	0.00918149	NPAS3
GE	SAER			piriform cortex, left	0.00887307	NTRK2
GE	SAER			vestibular nuclei, left	0.00877817	TLR8
GE	SAER			cuneate nucleus, right	0.00825623	TERF1
GE	SAER			lateral parabrachial nucleus, left	0.00775801	SMG1
GE	SAER			cingulate gyrus, parietal part, left, inferior bank of gyrus	0.00749703	MEF2A
GE	SAER			lateral mammillary nucleus, left	0.00711744	CHORDC1
GE	SAER	Yes	T-SAER	middle temporal gyrus, left, inferior bank of gyrus	0.0066548	BLCAP
GE	SAER	Yes	T-SAER	basomedial nucleus, left	0.00658363	ACOXL
GE	SAER	Yes	T-SAER	dentate nucleus, left	0.00562278	GLRA2
GE	SAER			cingulate gyrus, retrosplenial part, left, inferior bank of gyrus	0.00438909	TCTN2
GE	SAER			cingulate gyrus, frontal part, right, inferior bank of gyrus	0.00412811	ATXN1
GE	SAER			gyrus rectus, right	0.003879	EML4
GE	SAER			cen+D84:D125+D84:D125tral gray substance of midbrain, left	0.00237248	TLR8-AS1
GE	SA_Only			IX, left, paravermis	0.115931	CD247
GE	SA_Only			VI, right, lateral hemisphere	0.064306	COL6A3
GE	SA_Only			VIIIB, left, lateral hemisphere	0.0642823	CAV2
GE	SA_Only			Crus II, left, paravermis	0.0556465	COX6B1
GE	SA_Only			Crus II, left, lateral hemisphere	0.0510558	CYP2C9
GE	SA_Only			VIIB, left, paravermis	0.0455753	DAPK1
GE	SA_Only			Crus I, left, lateral hemisphere	0.0404626	ECM2
GE	SA_Only			VIIIB, right, paravermis	0.03879	DMRT1
GE	SA_Only			Crus I, right, lateral hemisphere	0.0351601	F13A1
GE	SA_Only			VI, left, paravermis	0.0313286	GSTZ1
GE	SA_Only			VI, left, lateral hemisphere	0.0297509	GUCY2F
GE	SA_Only			IX, right, paravermis	0.0288968	IFNAR1
GE	SA_Only			VIIIA, left, paravermis	0.028102	KCNH1
GE	SA_Only			IX	0.0255042	IL15RA
GE	SA_Only			Crus II, right, lateral hemisphere	0.0245196	MATN3
GE	SA_Only			VIIB, left, lateral hemisphere	0.0242349	IGF1
GE	SA_Only			V	0.0237248	MOCS1
GE	SA_Only			VIIAt	0.0221827	LSAMP
GE	SA_Only			VIIIA, left, lateral hemisphere	0.0204152	PAM
GE	SA_Only			VIIAf	0.0199644	PAPPA
GE	SA_Only			Crus II, right, paravermis	0.019395	PLEK
GE	SA_Only			V, left, lateral hemisphere	0.0175563	PRKCB
GE	SA_Only			III, left, lateral hemisphere	0.0154923	PTPN11
GE	SA_Only			V, left, paravermis	0.0149941	RGS13
GE	SA_Only			IX, left, lateral hemisphere	0.0131673	ATXN2
GE	SA_Only			VIIIA, right, lateral hemisphere	0.0123843	RPS6KA2
GE	SA_Only			IV, left, paravermis	0.0100119	SRD5A2
GE	SA_Only			VIIB	0.00825623	TCF15
GE	SA_Only			IV	0.00711744	TGM3
GE	SA_Only			Crus I, left, paravermis	0.00658363	XDH
GE	SA_Only			VIIIB, left, paravermis	0.00187426	NMI
GE	SASC			cortico-medial group, left	0.067675	GJA1
GE	SASC			central gray substance of midbrain, left	0.0474496	IGSF1
GE	SASC			central nucleus, left	0.0311032	VWA5A
GE	SASC			ventromedial hypothalamic nucleus, left	0.0308422	NOS1
GE	SASC			dorsomedial hypothalamic nucleus, left	0.0281613	UBL3
GE	SASC			central gray substance of midbrain, right	0.023274	UFD1L
GE	SASC	Yes	T-SASC	angular gyrus, right, superior bank of gyrus	0.0206406	TFF3
GE	SASC			pretectal region	0.019395	HIRA
GE	SASC			cuneiform nucleus, left	0.0189798	SRPX
GE	SASC			lateral tuberal nucleus, left	0.0177461	GPA33
GE	SASC			raphe nuclei of medulla	0.0175563	ABCC4
GE	SASC			septal nuclei, right	0.0165125	PGRMC2
GE	SASC	Yes	T-SASC	cochlear nuclei, left	0.0153618	KDM4C
GE	SASC			septal nuclei, left	0.0147212	SYNE1
GE	SASC			bed nucleus of stria terminalis, left	0.0133096	HAAO
GE	SASC			medial parabrachial nucleus,right	0.0123843	POMT2
GE	SASC			dentate gyrus, left	0.012242	ZNF571
GE	SASC			midbrain raphe nuclei, left	0.0118624	CNTLN
GE	SASC			lateral habenular nucleus, right	0.011637	WDR35
GE	SASC			body of caudate nucleus, left	0.00963227	CSRNP1
GE	SASC			amygdalohippocampal transition zone, left	0.00937129	FSCB
GE	SASC	Yes	T-SASC	lateral group of nuclei, left, dorsal division	0.00887307	PLXNA4
GE	SASC			spinal trigeminal nucleus, left	0.00877817	C22orf39
GE	SASC			CA4 field, right	0.00825623	ZNF573
GE	SASC			olfactory tubercle, left	0.00711744	SGCZ
GE	SASC			planum temporale, left	0.00658363	MACROD2
GE	SASC			lateral hypothalamic area, tuberal region, left	0.00562278	CCDC148
GE	SASC			lateral group of nuclei, left, ventral division	0.00443654	FAM101A
GE	SASC	Yes	T-SASC	middle temporal gyrus, left, inferior bank of gyrus	0.00438909	ZNF540
GE	SASC			cortico-medial group, right	0.00412811	ARMC3
GE	SASC			parahippocampal gyrus, right, lateral bank of gyrus	0.003879	FAM19A2
GE	SASC			III, left, paravermis	0.00237248	C4orf50
GE	SASC	Yes	T-SASC	middle temporal gyrus, left, superior bank of gyrus	0.00221827	FAM69A
GE	SASCER			VI, left, paravermis	0.0739383	CDH13
GE	SASCER			IX	0.062669	DAB1
GE	SASCER			Crus II, left, lateral hemisphere	0.0529893	HSD17B4
GE	SASCER			VI, right, lateral hemisphere	0.0521708	REG1A
GE	SASCER			VIIB, left, paravermis	0.0483393	UNC5C
GE	SASCER			VIIIB	0.0412811	FARP1
GE	SASCER			VIIIA, left, paravermis	0.03879	DAAM1
GE	SASCER			IV, right, paravermis	0.037153	SOSTDC1
GE	SASCER			VIIB, left, lateral hemisphere	0.0365836	SLCO3A1
GE	SASCER			Crus I, left, lateral hemisphere	0.0326928	CCDC91
GE	SASCER			VIIIA, left, lateral hemisphere	0.0315421	DMRT3
GE	SASCER			Crus II, right, paravermis	0.031032	LRTM1
GE	SASCER			VIIIB, left, lateral hemisphere	0.0286121	MTA3
GE	SASCER			IX, left, paravermis	0.0259312	COL27A1
GE	SASCER			V, left, paravermis	0.0247687	OXER1
GE	SASCER			IV, left, paravermis	0.0238197	LRRTM3
GE	SASCER			III	0.0232622	STK24
GE	SASCER			III, left, paravermis	0.0231791	LUZP2
GE	SASCER			VI, left, lateral hemisphere	0.0213523	CREB5
GE	SASCER			V, left, lateral hemisphere	0.0197509	THEMIS
GE	SASCER			IX, right, paravermis	0.019395	SIPA1L3
GE	SASCER			III, left, lateral hemisphere	0.0168683	SLCO5A1
GE	SASCER			Crus I, left, paravermis	0.0162752	RALYL
GE	SASCER			V	0.0155279	DDX60L
GE	SASCER			IX, left, lateral hemisphere	0.0153618	CTNNA3
GE	SASCER			VIIAt	0.0142349	FRMPD4
GE	SASCER			VIIIA	0.0133096	CHAT
GE	SASCER			IV, left, lateral hemisphere	0.0131198	MAN1A1
GE	SC_Only			IX, left, paravermis	0.105813	COL2A1
GE	SC_Only			VI, left, lateral hemisphere	0.0681139	GABRA4
GE	SC_Only			V	0.0660854	EMP3
GE	SC_Only			Crus I, left, lateral hemisphere	0.0553737	FHIT
GE	SC_Only			IV	0.0414709	FPR1
GE	SC_Only			VI, left, paravermis	0.0398695	FPR2
GE	SC_Only			IX, right, paravermis	0.037153	GNAO1
GE	SC_Only			V, left, paravermis	0.0363938	FGF12
GE	SC_Only			VIIAf	0.035777	HABP2
GE	SC_Only			VIIB, left, paravermis	0.0330249	HLCS
GE	SC_Only			VIIAt	0.029917	IDS
GE	SC_Only			Crus II, left, paravermis	0.0288612	KCNS3
GE	SC_Only			IV, left, paravermis	0.0286951	LGALS2
GE	SC_Only			Crus II, right, lateral hemisphere	0.027153	LIPC
GE	SC_Only			VIIIB, left, lateral hemisphere	0.0264413	MAOA
GE	SC_Only			Crus I, left, paravermis	0.0243891	MKLN1
GE	SC_Only			VI	0.0234164	PARK2
GE	SC_Only			VIIIB, right, paravermis	0.023274	PCSK2
GE	SC_Only			IV, right, paravermis	0.0206406	PIK3R1
GE	SC_Only			VIIB, left, lateral hemisphere	0.0197509	PLCB4
GE	SC_Only			VIIB, right, paravermis	0.019395	PMM2
GE	SC_Only			VIIIA, left, paravermis	0.0193476	RAB3IL1
GE	SC_Only			VIIIA, left, lateral hemisphere	0.0192408	RGS7
GE	SC_Only			VI, right, paravermis	0.0165125	RXRG
GE	SC_Only			III, left, lateral hemisphere	0.0149941	SHH
GE	SC_Only	Yes	T-SC	corpus callosum	0.0131198	SLIT1
GE	SC_Only			VIIIA, right, paravermis	0.0123843	UGDH
GE	SC_Only			III, left, paravermis	0.00937129	UTRN
GE	SC_Only			Crus II, right, paravermis	0.00775801	TGFBR3
GE	SC_Only			IX, left, lateral hemisphere	0.00438909	PPFIBP1
GE	SC_Only			V, right, paravermis	0.00412811	CTNNAL1
GE	SC_Only			IV, left, lateral hemisphere	0.00221827	BRSK2
GE	SC_Only			Crus II, left, lateral hemisphere	0.00219454	ABCG1
