# Supplementary material for: Gene expression networks regulated by human personality
Source: Mol Psychiatry. 2024 Mar 4;29(7):2241–60. doi: 10.1038/s41380-024-02484-x (PMC11408262; doi:10.1038/s41380-024-02484-x)
Supplement: Supplementary file 16 — Supplementary Table S9 [file 41380_2024_2484_MOESM16_ESM.xlsx]

## Sheet: Sheet1
GETs' genes literature review: functions and related diseases
Network	Type	Gene	Name gene	General function	Behavioural disorder	Developmental disorder	Neurodegenerative disorder	Other	Function	Disease	Function reference	Disease reference
T-SAER & T-SASC	T biclusters	SLC2A14	Solute Carrier Family 2 Member 14	Glucose			Alzheimer Disease	Cancer (Multiple)	Members of the glucose transporter (GLUT) family, including SLC2A14, are highly conserved integral membrane proteins that transport hexoses such as glucose and fructose into all mammalian cells. GLUTs show tissue and cell-type specific expression (Wu and Freeze, 2002 [PubMed 12504846]).[supplied by OMIM, Mar 2008] (1)	We identified CNVs in genes that encode proteins involved in the metabolism of amyloid-β peptide (AGRN, APBA2, CR1, CR2, IGF2R, KIAA0125, MBP, RER1, RTN4R, VDR and WISPI) or Tau proteins (CACNAIC, CELF2, DUSP22, HTRA1 and SLC2A14) (1). Genetic association of SLC2A14 polymorphism with Alzheimer's disease in a Han Chinese population (2). Expression of Glut3 and/or Glut14 [=SLC2A14] together with th…	(1) VarElect: NCBI Entrez Gene	(1) El Bitar F, Al Sudairy N, Qadi N et al. A Comprehensive Analysis of Unique and Recurrent Copy Number Variations in Alzheimer's Disease and its Related Disorders. Curr Alzheimer Res. 2020;17(10):926-938. doi: 10.2174/1567205017666201130111424. PMID: 33256577. (2) Wang W, Yu JT, Zhang Wet al. Genetic association of SLC2A14 polymorphism with Alzheimer's disease in a Han Chinese population. J Mol…
T-SAER & T-SASC	TF/PP	SSRP1	Structure Specific Recognition Protein 1	Epigenomics				Cancer (Multiple)	Component of the FACT complex, a general chromatin factor that acts to reorganize nucleosomes. The FACT complex is involved in multiple processes that require DNA as a template such as mRNA elongation, DNA replication and DNA repair. During transcription elongation the FACT complex acts as a histone chaperone that both destabilizes and restores nucleosomal structure. It facilitates the passage of…	Glioma - The knockdown of SSRP1 by siRNA not only resulted in the inhibition of cell proliferation, but also significantly inhibited glioma cell migration and invasion. Mechanistic analyses revealed that SSRP1 depletion suppressed the activity of the phosphorylation of the MAPK signaling pathway (1). SSRP1 promotes colorectal cancer progression and is negatively regulated by miR-28-5p (2)	(1) VarElect: NCBI Entrez Gene	(1) Liao J, Tao X, Ding Q et al. SSRP1 silencing inhibits the proliferation and malignancy of human glioma cells via the MAPK signaling pathway. Oncol Rep. 2017 Nov;38(5):2667-2676. doi: 10.3892/or.2017.5982. Epub 2017 Sep 21. PMID: 29048646; PMCID: PMC5780019. (2) Wu W, He K, Guo Q et al. SSRP1 promotes colorectal cancer progression and is negatively regulated by miR-28-5p. J Cell Mol Med. 2019 …
T-SAER & T-SASC	PP	UBC	Ubiquitin C	Epigenomics		Angelman Syndrome, Epilepsy	Machado-Joseph Disease, Frontotemporal Dementia	Cancer (Multiple)	Ubiquitin C. The encoded protein is a polyubiquitin precursor. Conjugation of ubiquitin monomers or polymers can lead to various effects within a cell, depending on the residues to which ubiquitin is conjugated. (1)	Angelman Syndrome, Machado-Joseph Disease, Epilepsy, Frontotemporal Dementia (1) Cerebrospinal fluid ubiquitin C-terminal hydrolase [UBC related] as a novel marker of neuronal damage after epileptic seizure (2)UBC Mediated by SEPT6 Inhibited the Progression of Prostate Cancer (3)	(1) VarElect: NCBI Entrez Gene	(1) VarElect: MalaCards (2) Yajun Li, Zhenghai Wang, Bei Zhang et al. Cerebrospinal fluid ubiquitin C-terminal hydrolase as a novel marker of neuronal damage after epileptic seizure, Epilepsy Research, Volume 103, Issues 2–3, 2013, Pages 205-210, ISSN 0920-1211, https://doi.org/10.1016/j.eplepsyres.2012.08.001.(3) Zhang R, Yang Y, Huang H et al. UBC Mediated by SEPT6 Inhibited the Progression of …
T-SAER & T-SASC	miRNA	hsa-mir-1-3p	MicroRNA 1	Epigenomics - Plasticity - glucose - proliferation - apoptosis	Schizophrenia, Depression Disease		Alzheimer Disease, Parkinson Disease	Cancer (Multiple)	LINC00242/miR-1-3p/G6PD axis regulates Warburg effect and affects gastric cancer proliferation and apoptosis (1)	Thus, we analyzed the transcriptomic datasets to investigate the molecular mechanisms of SCZ to pinpoint novel biomarkers and suggest treatment agents. TFs such as FOXC1, GATA2, NFIC, USF2, E2F1, miRNAs like mir-16-5p, mir-1-3p, mir-124-3p, mir-155-5p, mir-27a-3p are essential in the regulation of DEGs. (1) Detecting the levels of serum miR-1-3p and BDNF in patients with primaryhypertension can p…	(1) Deng P, Li K, Gu F, Zhang T, Zhao W, Sun M, Hou B. LINC00242/miR-1-3p/G6PD axis regulates Warburg effect and affects gastric cancer proliferation and apoptosis. Mol Med. 2021 Jan 29;27(1):9. doi: 10.1186/s10020-020-00259-y. PMID: 33514309; PMCID: PMC7845121.	(1) Xie M, Li Z, Li X et al. Identifying crucial biomarkers in peripheral blood of schizophrenia and screening therapeutic agents by comprehensive bioinformatics analysis. J Psychiatr Res. 2022 Aug;152:86-96. doi: 10.1016/j.jpsychires.2022.06.007. Epub 2022 Jun 9. PMID: 35716513. (2) Ding J, Jiang C, Yang L, Wang X. Relationship and effect of miR-1-3p expression and BDNF level in patients with pr…
T-SAER & T-SASC	miRNa	hsa-mir-335-5p	MicroRNA 335	Epigenomics - Plasticity - proliferation - metastasis	Schizophrenia, Major Depression Disorder			Cancer (Multiple)	miR-335-5p Regulates Cell Cycle and Metastasis in Lung Adenocarcinoma by Targeting CCNB2 (1)	Interestingly, the miRNA family miR-335-5p was the top-most associated family when aggregating MBSV p-values within both SCZ [=Schizophrenia] and MDD [=Major Depression Disorder]. This miRNA has previously been associated with depression, whereby it was found to be downregulated in peripheral blood mononuclear cells (PBMCs) in individuals with MDD, and was further found to regulate the depression…	(1) Wang X, Xiao H, Wu D, Zhang D, Zhang Z. miR-335-5p Regulates Cell Cycle and Metastasis in Lung Adenocarcinoma by Targeting CCNB2. Onco Targets Ther. 2020 Jun 30;13:6255-6263. doi: 10.2147/OTT.S245136. PMID: 32636645; PMCID: PMC7335273.	(1) Geaghan MP, Reay WR, Cairns MJ. MicroRNA binding site variation is enriched in psychiatric disorders. Hum Mutat. 2022 Oct 11. doi: 10.1002/humu.24481. Epub ahead of print. PMID: 36217923. (2) Luo L, Xia L, Zha B et al. miR-335-5p targeting ICAM-1 inhibits invasion and metastasis of thyroid cancer cells. Biomed Pharmacother. 2018 Oct;106:983-990. doi: 10.1016/j.biopha.2018.07.046. Epub 2018 Ju…
T-SAER & T-SASC	miRNA	hsa-mir-34a-5p	MicroRNA 34a	Plasticity - glucose / Epigenomics	Schizophrenia, Depression Disease	Specific Developmental Disorder	Parkinson Disease, Alzheimer Disease (Familial), Amyotrophic Lateral Sclerosis 1	Cancer (Multiple)	miR-34a over expression in patient's tissue and forced expression in primary neuronal culture correlates with concurrent repression of its target genes involved in synaptic plasticity, oxidative phosphorylation and glycolysis. (…) Together, our results raise the possibilities that pathophysiology-induced activation of specific transcription factor may lead to increased expression of miR-34a gene …	Parkinson Disease, Alzheimer Disease (Familial), Amyotrophic Lateral Sclerosis 1, Specific Developmental Disorder (1) miR- 29c-5p, miR-106b-5p, miR-34a-5p in the blood were also involved in the development of AD, depression and schizophrenia, thereby suggesting that these miRNAs may be involved in the common brain neuropathological changes, such as impairment of neurogenesis and reduced learning …	(1) Sarkar S, Jun S, Rellick S, Quintana DD, Cavendish JZ, Simpkins JW. Expression of microRNA-34a in Alzheimer's disease brain targets genes linked to synaptic plasticity, energy metabolism, and resting state network activity. Brain Res. 2016 Sep 1;1646:139-151. doi: 10.1016/j.brainres.2016.05.026. Epub 2016 May 25. PMID: 27235866; PMCID: PMC4975975.	(1) VarElect: MalaCards. (2) Segaran RC, Chan LY, Wang H, Sethi G, Tang FR. Neuronal Development-Related miRNAs as Biomarkers for Alzheimer's Disease, Depression, Schizophrenia and Ionizing Radiation Exposure. Curr Med Chem. 2021;28(1):19-52. doi: 10.2174/0929867327666200121122910. PMID: 31965936. (3) Kmetzsch V, Anquetil V, Saracino D et al. Plasma microRNA signature in presymptomatic and sympto…
T-SAER	GxE	BLCAP	BLCAP Apoptosis Inducing Factor	Plasticity - Cytoskeleton				Cancer (Multiple)	This gene encodes a GTP-binding protein that belongs to the small GTPase superfamily and Ras family of proteins. GTP-binding proteins mediate the transmembrane signaling initiated by the occupancy of certain cell surface receptors. [provided by RefSeq, Jul 2008] (1)	BLCAP arrests G₁/S checkpoint and induces apoptosis through downregulation of pRb1 in HeLa cells (1). BLCAP induces apoptosis in human Ewing's sarcoma cells (2).	(1) VarElect: NCBI Entrez Gene	(1) Zhao M, Zhang L, Qiu X et al. BLCAP arrests G₁/S checkpoint and induces apoptosis through downregulation of pRb1 in HeLa cells. Oncol Rep. 2016 May;35(5):3050-8. doi: 10.3892/or.2016.4686. Epub 2016 Mar 17. PMID: 26986503. (2) Fan DG, Zhao F, Ding Y et al. BLCAP induces apoptosis in human Ewing's sarcoma cells. Exp Biol Med (Maywood). 2011 Sep;236(9):1030-5. doi: 10.1258/ebm.2011.010315. Epub…
T-SAER	GxE	CNTNAP5	Contactin Associated Protein Family Member 5	Plasticity	Schizophrenia, Bipolar Disorder, Major Depression Disorder	Dyslexia, Microcephaly			This gene product belongs to the neurexin family, members of which function in the vertebrate nervous system as cell adhesion molecules and receptors. (1)	Dyslexia, Microcephaly (1). CNTNAP5 encodes one of the five protein members of neurexin family (CNTNAP1-5), which act as key regulators of synapse formations and neurotransmission. In addition to the evidence showing the participation of CNTNAP5 in schizophrenia and bipolar disorder , another member of this family, CNTNAP2, is found to be associated with MDD. Moreover, several members of this fam…	(1) VarElect: NCBI Entrez Gene	(1) VarElect: MalaCards (2) Zhang, Yamin; Li, Mingli; Wang, Qiang; Hsu, Jacob Shujui; Deng, Wei; Ma, Xiaohong; Ni, Peiyan; Zhao, Liansheng; Tian, Yang; Sham, Pak Chung; Li, Tao (2019). A joint study of whole exome sequencing and structural MRI analysis in major depressive disorder. Psychological Medicine, (), 1–12. doi:10.1017/S0033291719000072
T-SAER	GxE	GLRA2	Glycine Receptor Alpha 2	Plasticity		Autism Spectrum Disorder, Intellectual Developmental Disorder, Expressive Language Disorder Rett Syndrome, Hyperekplexia			Glycine receptors (GlyR) are members of the cys-loop family of ligand-gated ion channels, responsible for mediating the inhibitory effects of glycine. They are widely distributed throughout the CNS, particularly within the hippocampus, spinal cord and brain stem (1). Glycine receptors activation and modulation in gating the direction of synaptic plasticity. (2) Novel role for GLRA2 in synaptic pl…	Intellectual Developmental Disorder, X-Linked, Syndromic, Pilorge Type; Expressive Language Disorder, Rett Syndrome, Hyperekplexia (1) GLRA2 mutations resulting in loss of function are associated with ASD, language delay, and cognitive impairment in humans. Our in vivo studies of GLRA2 in zebrafish and mice uncovered novel biological roles of this gene beyond neurotransmission, in axon branching,…	(1) VarElect: NCBI Entrez Gene (2) Chen, RQ., Wang, SH., Yao, W. et al. Role of Glycine Receptors in Glycine-Induced LTD in Hippocampal CA1 Pyramidal Neurons. Neuropsychopharmacol 36, 1948–1958 (2011). https://doi.org/10.1038/npp.2011.86 (3) Pilorge M, Fassier C, Le Corronc H et al. Genetic and functional analyses demonstrate a role for abnormal glycinergic signaling in autism. Mol Psychiatry. 20…	(1) VarElect: MalaCards (2) Pilorge M, Fassier C, Le Corronc H et al. Genetic and functional analyses demonstrate a role for abnormal glycinergic signaling in autism. Mol Psychiatry. 2016 Jul;21(7):936-45. doi: 10.1038/mp.2015.139. Epub 2015 Sep 15. PMID: 26370147; PMCID: PMC5382231.
T-SAER	GxE	RALB	RAS Like Proto-Oncogene B	Plasticity - Cytoskeleton		Glutathionuria	Alzheimer Disease, Parkinson Disease, Frontotemporal Dementia, Progressive Supranuclear Palsy	Cancer (Glioblastoma,Colorectal, Pancreatic)	We have previously described that cyclin D1-CDK4 promotes GBM dissemination through the activation of the small GTPases RalA and RalB. In this paper, we show that RalB GTPase is upregulated in primary GBM cells. (1)	Glutathionuria (1) Western blot analysis indicated a significant reduction of the protein levels of Ras and RalB in both the cytosolic and membranous fractions and of Rap2 in the cytosolic fraction in AD brains compared with controls. RalA and RalB proteins comprise a distinct family of small G proteins. The function of Ral is largely unknown. There is circumstantial evidence that Ral may have a …	(1) Cemeli T, Guasch-Vallés M, Ribes-Santolaria M et al. Antitumor Effects of Ral-GTPases Downregulation in Glioblastoma. Int J Mol Sci. 2022 Jul 25;23(15):8199. doi: 10.3390/ijms23158199. PMID: 35897776; PMCID: PMC9330696.	(1) VarElect: MalaCards (2) Shimohama, S., Kamiya, S., Taniguchi, T., Sumida, Y., & Fujimoto, S. (1999). Differential involvement of small G proteins in Alzheimer’s disease. International Journal of Molecular Medicine. doi:10.3892/ijmm.3.6.597 (3) Bonham LW, Karch CM, Fan CC et al. CXCR4 involvement in neurodegenerative diseases. Transl Psychiatry. 2018 Apr 11;8(1):73. doi: 10.1038/s41398-017-004…
T-SAER	GxE	TMED2	Transmembrane P24 Trafficking Protein 2	Plasticity - Cytoskeleton			Amyotrophic Lateral Sclerosis	Cancer (Multiple)	Involved in several processes, including Golgi organization; negative regulation of GTPase activity; and protein localization to plasma membrane. Located in Golgi apparatus; endoplasmic reticulum; and endoplasmic reticulum-Golgi intermediate compartment. [provided by Alliance of Genome Resources, Apr 2022] (1)	KPNA3 and TMED2, are nucleocytoplasmic transporters that act as modifiers of dipeptide repeat (DPR) toxicity in cases of C9orf72 mutations. aken together, the presence of ALS-linked risk genes as hubs in SC.M2 and SC.M4 further underscores the importance of aberrant RNA processing and intracellular transport as processes likely driving ALS pathophysiology (1). Cancer (Multiple) (2)	(1) VarElect: UniProt	(1) Wang JC, Ramaswami G, Geschwind DH. Gene co-expression network analysis in human spinal cord highlights mechanisms underlying amyotrophic lateral sclerosis susceptibility. Sci Rep. 2021 Mar 11;11(1):5748. doi: 10.1038/s41598-021-85061-4. PMID: 33707641; PMCID: PMC7970949. (2) VarElect: MalaCards
T-SAER	GxE	ACOXL	Acyl-CoA Oxidase Like	Lipids		Autism			Predicted to enable acyl-CoA oxidase activity; fatty acid binding activity; and flavin adenine dinucleotide binding activity. Predicted to be involved in fatty acid beta-oxidation using acyl-CoA oxidase and lipid homeostasis. Predicted to be located in peroxisomal matrix. Predicted to be active in peroxisome. [provided by Alliance of Genome Resources, Apr 2022] (1)	ACOXL encodes acyl-coenzyme A oxidase-like 2, a protein that is responsible for fatty acid oxidation. Alteration of ACOXL gene expression can affect fatty acid metabolism, which has been suggested to play a role in neurodevelopment (1). we report a rare case of straight-chain acyl-CoA oxidase de¢ciency with dysmorphism, biphasic neurodevelopmental regression, sensorineural hearing loss and hepato…	(1) VarElect: UniProt	(1) HE Yu; K Hawash; J Picker; J Stoler; D Urion; B-L Wu; Y Shen (2012). A recurrent 1.71 Mb genomic imbalance at 2q13 increases the risk of developmental delay and dysmorphism. , 81(3), 257–264. doi:10.1111/j.1399-0004.2011.01637.x (2) M. A. Kurian; S. Ryan; G. T. N. Besley; R. J. A. Wanders; M. D. King (2004). Straight-chain acyl-CoA oxidase deficiency presenting with dysmorphia, neurodevelopme…
T-SAER	T biclusters	LIMK2	LIM Domain Kinase 2	Plasticity - Cytoskeleton	Schizophrenia, Depression Disease	Autism, Williams-Beuren Syndrome	Alzheimer Disease		LIM kinases (LIMKs), EC 2.7.11.1, are dual specificity kinases (serine/threonine and tyrosine), which phosphorylate and inactivate cofilin (a key regulator of actin cytoskeleton dynamics) (1).	Williams-Beuren Syndrome (1) These results suggest that dysregulated Rho GTPase–LIMKs-cofilin pathway contributes to the spine, synaptic, and memory deficits of AD and, therefore, targeting this pathway may provide a therapeutic strategy to preserve synaptic function and cognition in AD patients (2) Relative to comparison subjects, CDC42EP4, LIMK1, LIMK2, ARHGDIA, and PAK3 messenger RNA levels we…	(1) VarElect: NCBI Entrez Gene	(1) VarElect: MalaCards (2) Ben Zablah Y, Zhang H, Gugustea R, Jia Z. LIM-Kinases in Synaptic Plasticity, Memory, and Brain Diseases. Cells. 2021 Aug 13;10(8):2079. doi: 10.3390/cells10082079. PMID: 34440848; PMCID: PMC8391678. (3) Datta D, Arion D, Corradi JP, Lewis DA. Altered expression of CDC42 signaling pathway components in cortical layer 3 pyramidal cells in schizophrenia. Biol Psychiatry.…
T-SAER	T biclusters	PIK3CB	Phosphatidylinositol-4,5-Bisphosphate 3-Kinase Catalytic Subunit Beta	Plasticity	Schizophrenia	Fragile X Syndrome, Autism	Alzheimer Disease	Cowden Syndrome, breast papillomatosis, Cancer (Multiple)	PI 3-Kinases (phosphoinositide 3-kinases, PI 3-Ks) are a family of lipid kinases capable of phosphorylating the 3'OH of the inositol ring of phosphoinositides (1). The induction of the immediate early gene Arc is strongly implicated in synaptic plasticity. PI3K and CaM-dependent protein kinase (CaMK) activity were required for Ca2+-stimulated Arc transcription through regulating ERK signaling. (2)	Fragile X Syndrome, Cowden Syndrome, Glioblastoma, Colorectal Cancer (1) In conclusion, the gene expression state of the DRD2-PI3K-AKT signaling cascade differed significantly between acute schizophrenia patients and healthy controls (2). . A commonly implicated pathway, RAS/ERK-PI3K/AKT, is also pleiotropic and impacts multiple prenatal stages from proliferation to synapse formation and function…	(1) VarElect: NCBI Entrez Gene. (2) Zheng F, Luo Y, Wang H. Regulation of brain-derived neurotrophic factor-mediated transcription of the immediate early gene Arc by intracellular calcium and calmodulin. J Neurosci Res. 2009 Feb;87(2):380-92. doi: 10.1002/jnr.21863. PMID: 18798281; PMCID: PMC2628963.	(1) VarElect: MalaCards (2) Liu L, Luo Y, Zhang G, Jin C, Zhou Z, Cheng Z, Yuan G. The mRNA expression of DRD2, PI3KCB, and AKT1 in the blood of acute schizophrenia patients. Psychiatry Res. 2016 Sep 30;243:397-402. doi: 10.1016/j.psychres.2016.07.010. Epub 2016 Jul 5. PMID: 27449010. (3) Courchesne E, Pramparo T, Gazestani VH, Lombardo MV, Pierce K, Lewis NE. The ASD Living Biology: from cell pr…
T-SAER	T biclusters	KIAA0232	Uncharacterized Protein KIAA0232						Predicted to enable ATP binding activity. [provided by Alliance of Genome Resources, Apr 2022]		(1) VarElect: UniProt
T-SAER	PP	ELAVL1	ELAV Like RNA Binding Protein 1	Plasticity	Schizophrenia, Depression Disease	Autism	Alzheimer Disease, Parkinson Disease, Amyotrophic Lateral Sclerosis 1	Cancer (Multiple)	These data suggest that the disrupted interaction of HuR [=ELAVL1] impairs activity-dependent translation of FMRP, which may hinder synaptic plasticity in a clinically significant fashion (1).	Our bioinformatics analysis showed that twelve key DEmRNAs [=Differential Expressed mRNA], including BDNF, VEGFA, FGF2, FOS, CD44, SOX2, NRAS, SPARC, ZFP36, FGG, ELAVL1, and STARD13, participate in the ceRNA [=competing endogenous RNA] network in SCZ (1)We hypothesize that our ELAVL1-related findings indicate transcription repression in a specific thalamic nucleus and neural circuit in SZ (2). Th…	(1) Suhl JA, Muddashetty RS, Anderson BR, Ifrim MF, Visootsak J, Bassell GJ, Warren ST. A 3' untranslated region variant in FMR1 eliminates neuronal activity-dependent translation of FMRP by disrupting binding of the RNA-binding protein HuR. Proc Natl Acad Sci U S A. 2015 Nov 24;112(47):E6553-61. doi: 10.1073/pnas.1514260112. Epub 2015 Nov 9. PMID: 26554012; PMCID: PMC4664359.	(1) Sabaie H, Moghaddam MM, Moghaddam MM et al.Bioinformatics analysis of long non-coding RNA-associated competing endogenous RNA network in schizophrenia. Sci Rep. 2021 Dec 24;11(1):24413. doi: 10.1038/s41598-021-03993-3. PMID: 34952924; PMCID: PMC8709859. (2) Bakshi K, Kemether EM. Two Thalamic Regions Screened Using Laser Capture Microdissection with Whole Human Genome Microarray in Schizophre…
T-SAER	PP	SEC23A	SEC23 Homolog A, COPII Coat Complex Component					Cole-Carpenter Syndrome, Cancer (Multiple)	Component of the coat protein complex II (COPII) which promotes the formation of transport vesicles from the endoplasmic reticulum (ER). The coat has two main functions, the physical deformation of the endoplasmic reticulum membrane into vesicles and the selection of cargo molecules for their transport to the Golgi complex. Required for the translocation of insulin-induced glucose transporter SLC…	Cole-Carpenter Syndrome, Cancer (Multiple) (1)	(1) VarElect: UniProt	(1) VarElect: MalaCards
T-SAER	PP	ESR1	Estrogen Receptor 1	Plasticity - Hormone Receptor	Schizophrenia, Anxiety, Bipolar Disorder, Major Depressive Disorder	Autism Spectrum Disorder Fragile X Syndrome, Angelman Syndrome		Cancer (Multiple)	Strong evidence for estrogens being potent modulators of structural synaptic plasticity and point to a paracrine rather than endocrine mechanism of estrogen action in the hippocampus (1).	Schizophrenia, Anxiety, Bipolar Disorder, Major Depressive Disorder, Autism Spectrum Disorder, Fragile X Syndrome, Angelman Syndrome, Cancer (Multiple) (1)	(1) G.M. Rune, M. Frotscher. Neurosteroid synthesis in the hippocampus: Role in synaptic plasticity, Neuroscience, Volume 136, Issue 3, 2005, Pages 833-842, ISSN 0306-4522, https://doi.org/10.1016/j.neuroscience.2005.03.056.	(1) VarElect: MalaCards
T-SAER	TF	DMAP1	DNA Methyltransferase 1 Associated Protein 1	Plasticity - Epigenomics			Cerebellar Ataxia		This gene encodes a subunit of several, distinct complexes involved in the repression or activation of transcription. The encoded protein can independently repress transcription and is targeted to replication foci throughout S phase by interacting directly with the N-terminus of DNA methyltransferase 1. During late S phase, histone deacetylase 2 is added to this complex, providing a means to deac…	Cerebellar Ataxia (1)	(1) VarElect: NCBI Entrez Gene. (2) Noblett N, Wu Z, Ding ZH, Park S, Roenspies T et al. DIP-2 suppresses ectopic neurite sprouting and axonal regeneration in mature neurons. J Cell Biol. 2019 Jan 7;218(1):125-133. doi: 10.1083/jcb.201804207. Epub 2018 Nov 5. PMID: 30396999; PMCID: PMC6314549.	(1) VarElect: MalaCards
T-SAER	TF	ETV4	ETS Variant Transcription Factor 1	Plasticity			Alzheimer Disease, Spinocerebellar Ataxia 1	Cancer (Multiple)	Using DNA-protein binding assays we showed that the transcription factors zif268/egr-1, polyoma enhancer activator 3 (PEA3), and AP2 specifically contact the synapsin II promoter DNA in vitro. Moreover, the zif268/egr-1 protein as well as PEA3 [=ETV4] were shown to stimulate transcription of a reporter gene containing synapsin II promoter sequences (1).	VGLUT3→PGIs synaptic transmission is impaired by ETV4 inhibition of VGLUT3 transcription. ETV4 binds to a promoter region of VGLUT3 and activates VGLUT3 transcription in VGLUT3 neurons. Strengthening VGLUT3→PGIs synaptic transmission by ETV4 activation of VGLUT3 transcription upscales the efficacy of spatial memory retrieval in AD mice. This study reports a novel circuit and molecular mechanism u…	(1) Petersohn D, Schoch S, Brinkmann DR, Thiel G. The human synapsin II gene promoter. Possible role for the transcription factor zif268/egr-1, polyoma enhancer activator 3, and AP2. J Biol Chem. 1995 Oct 13;270(41):24361-9. doi: 10.1074/jbc.270.41.24361. PMID: 7592648.	(1) He A, Zhang C, Ke X, et al. VGLUT3 neurons in median raphe control the efficacy of spatial memory retrieval via ETV4 regulation of VGLUT3 transcription. Sci China Life Sci. 2022 Aug;65(8):1590-1607. doi: 10.1007/s11427-021-2047-8. Epub 2022 Jan 20. PMID: 35089530. (2) VarElect: MalaCards
T-SAER	TF	HMG20B	High Mobility Group 20B	Plasticity		Coffin-Siris Syndrome 9			Required for RCOR1/CoREST mediated repression of neuronal specific gene promoters (1) [REST is in this list of genes]	Coffin-Siris Syndrome 9	(1) VarElect: UniProt	(1) VarElect: MalaCards
T-SAER	TF	ID3	Inhibitor Of DNA Binding 3, HLH Protein	Epigenomics	Depression, Anxiety			Cancer (Limphomas)	Implicated in regulating a variety of cellular processes, including cellular growth, senescence, differentiation, apoptosis, angiogenesis, and neoplastic transformation. Involved in myogenesis by inhibiting skeletal muscle and cardiac myocyte differentiation and promoting muscle precursor cells proliferation. Inhibits the binding of E2A-containing protein complexes to muscle creatine kinase E-box…	ID3, GRIN1 and TPPP gene expression in the mPFC were found to significantly predict behavioral differences in the EPM and FST. These results further support the role of these genes in the etiology of depressive and anxiety phenotypes following early life stress (1). Cancer (Limphomas) (2)	(1) Weder N, Zhang H, Jensen K et al. Child abuse, depression, and methylation in genes involved with stress, neural plasticity, and brain circuitry. J Am Acad Child Adolesc Psychiatry. 2014 Apr;53(4):417-24.e5. doi: 10.1016/j.jaac.2013.12.025. Epub 2014 Jan 27. PMID: 24655651; PMCID: PMC4126411.	(1) Montalvo-Ortiz JL, Bordner KA, Carlyle BC, Gelernter J, Simen AA, Kaufman J. The role of genes involved in stress, neural plasticity, and brain circuitry in depressive phenotypes: Convergent findings in a mouse model of neglect. Behav Brain Res. 2016 Dec 15;315:71-4. doi: 10.1016/j.bbr.2016.08.010. Epub 2016 Aug 6. PMID: 27506655; PMCID: PMC5396458. (2) VarElect: MalaCards
T-SAER	TF	NCOR1	Nuclear Receptor Corepressor 1	Epigenomics		Intellectual Developmental Disorder, X-Linked, Syndromic, Lubs Type and Autosomal Dominant 41, Autism Spectrum Disorder Rett Syndrome, Smith-Magenis Syndrome		Cancer (Multiple)	This gene encodes a protein that mediates ligand-independent transcription repression of thyroid-hormone and retinoic-acid receptors by promoting chromatin condensation and preventing access of the transcription machinery. It is part of a complex which also includes histone deacetylases and transcriptional regulators similar to the yeast protein Sin3p (1). NCOR1 a transcriptional regulator of neu…	In summary, NCOR1, NCOR2, and HDAC3 are promising Mendelian disease genes whose loss of function in humans could contribute to intellectual disability, neurodevelopmental defects, or multiple congenital anomalies. (…) NCORs have been shown to interact with methylated CpG binding protein 2 (MeCP2), which binds methylated DNA12. In addition, mutations in the human MECP2 gene are known to cause Rett…	(1) VarElect: NCBI Entrez Gene (2) Skowron P, Farooq H, Cavalli FMG et al. The transcriptional landscape of Shh medulloblastoma. Nat Commun. 2021 Mar 19;12(1):1749. doi: 10.1038/s41467-021-21883-0. PMID: 33741928; PMCID: PMC7979819.	(1) Zhou W, He Y, Rehman AU, Kong Y et al. Loss of function of NCOR1 and NCOR2 impairs memory through a novel GABAergic hypothalamus-CA3 projection. Nat Neurosci. 2019 Feb;22(2):205-217. doi: 10.1038/s41593-018-0311-1. Epub 2019 Jan 21. Erratum in: Nat Neurosci. 2019 Sep;22(9):1533. PMID: 30664766; PMCID: PMC6361549. (2) VarElect: MalaCards
T-SAER	TF	NFYC	Nuclear Transcription Factor Y Subunit Gamma		Bipolar Disorder			Cancer (Multiple)	This gene encodes one subunit of a trimeric complex forming a highly conserved transcription factor that binds with high specificity to CCAAT motifs in the promoters of a variety of genes.. NF-Y can function as both an activator and a repressor, depending on its interacting cofactor	The rate of total episode recurrence was correlated with SNPs in the TRAF3IP2-AS1, RNLS, DFNB31, NFYC, and DEPTOR genes, and several of them appear promising on the basis of previous literature. NFYC codes for one subunit of a trimeric complex forming a highly conserved transcription factor that binds with high specificity to CCAAT motifs in the promoters of a variety of genes. For example, the g…		(1) Fabbri C, Serretti A. Genetics of long-term treatment outcome in bipolar disorder. Prog Neuropsychopharmacol Biol Psychiatry. 2016 Feb 4;65:17-24. doi: 10.1016/j.pnpbp.2015.08.008. Epub 2015 Aug 20. PMID: 26297903.
T-SAER	TF	SMARCA5	SWI/SNF Related, Matrix Associated, Actin Dependent Regulator Of Chromatin, Subfamily A, Member 5	Plasticity - Epigenomics	Schizophrenia, Anxiety	Autism, Williams-Beuren Syndrome, Cornelia De Lange Syndrome		Cancer (Multiple)	Cells' proliferation, invasion, and TMZ-response were significantly reduced by siRNA-mediated knockdown of either POU3F2 or SMARCA5 expression (1).	We identified five rare protein sequence altering heterozygous variants, in five different genes namely SMARCA5, PDE1B, TNIK, SMARCA2 and FLRT shared among all affected members and predicted to be damaging. (...) SMARCA5 encodes for ATP dependent chromatin remodeling protein SNF2H, which is also a member of SWI/SNF family of proteins. It is involved in chromatin remodeling and thus regulates the …	(1) Cui T, Bell EH, McElroy J et al. A Novel miR-146a-POU3F2/SMARCA5 Pathway Regulates Stemness and Therapeutic Response in Glioblastoma. Mol Cancer Res. 2021 Jan;19(1):48-60. doi: 10.1158/1541-7786.MCR-20-0353. Epub 2020 Sep 24. PMID: 32973101.	(1) John J, Bhattacharyya U, Yadav N, Kukshal P, Bhatia T, Nimgaonkar VL, Deshpande SN, Thelma BK. Multiple rare inherited variants in a four generation schizophrenia family offer leads for complex mode of disease inheritance. Schizophr Res. 2020 Feb;216:288-294. doi: 10.1016/j.schres.2019.11.041. Epub 2019 Dec 5. PMID: 31813803; PMCID: PMC8958857. (2) Wille A, Amort T, Singewald N, Sartori SB, L…
T-SAER	TF	TEAD3	TEA Domain Transcription Factor 3	Plasticity - Epigenomics					Tead3 expression significantly increased differentiation of progenitors into Tbr1+ neurons (1)		(1) Mukhtar T, Breda J, Grison A et al.Tead transcription factors differentially regulate cortical development. Sci Rep. 2020 Mar 13;10(1):4625. doi: 10.1038/s41598-020-61490-5. PMID: 32170161; PMCID: PMC7070074.
T-SAER	TF	TFE3	Transcription Factor Binding To IGHM Enhancer 3	Plasticity - Epigenomics - cytoskeleton		Intellectual Developmental Disorder X-Linked Syndromic With Pigmentary Mosaicism And Coarse Facies	Parkinson Disease	Cancer (Multiple)	TFE3 knockdown led to autophagy dysfunction and neurodegeneration of dopaminergic neurons in mice, implying that reduction of nuclear TFE3 may contribute to autophagy dysfunction-mediated cell death in parkinson disease (1)	TFE3-Mediated Autophagy is Involved in Dopaminergic Neurodegeneration in Parkinson's Disease (1) Intellectual Developmental Disorder, X-Linked, Syndromic, With Pigmentary Mosaicism And Coarse Facies, Cancer (Multiple) (2)	(1) He X, Xie Y, Zheng Q et al. TFE3-Mediated Autophagy is Involved in Dopaminergic Neurodegeneration in Parkinson's Disease. Front Cell Dev Biol. 2021 Nov 29;9:761773. doi: 10.3389/fcell.2021.761773. PMID: 34912803; PMCID: PMC8667775.	(1) He X, Xie Y, Zheng Q, Zhang Z, Ma S, Li J, Li M, Huang Q. TFE3-Mediated Autophagy is Involved in Dopaminergic Neurodegeneration in Parkinson's Disease. Front Cell Dev Biol. 2021 Nov 29;9:761773. doi: 10.3389/fcell.2021.761773. PMID: 34912803; PMCID: PMC8667775. (2) VarElect: MalaCards
T-SAER	TF	THRB	Thyroid Hormone Receptor Beta	Hormone Receptor		Autism Spectrum Disorder, Coffin-Siris Syndrome 4	Alzheimer	Thyroid related diseases	The protein encoded by this gene is a nuclear hormone receptor for triiodothyronine. It is one of the several receptors for thyroid hormone, and has been shown to mediate the biological activities of thyroid hormone. Knockout studies in mice suggest that the different receptors, while having certain extent of redundancy, may mediate different functions of thyroid hormone. Mutations in this gene a…	Coffin-Siris Syndrome 4, Thyroid related diseases (1). T3 mediates its function by binding to thyroid hormone receptors, TRα and TRβ. Alterations in T3 levels and thyroid receptor mutations have been earlier implicated in neuropsychiatric disorders and have been linked to environmental toxins. Our study for the first time reports novel single nucleotide polymorphisms in the THRA and THRB receptor…	(1) VarElect: UniProt	(1) VarElect: MalaCards (2) Kalikiri MK, Mamidala MP, Rao AN, Rajesh V. Analysis and functional characterization of sequence variations in ligand binding domain of thyroid hormone receptors in autism spectrum disorder (ASD) patients. Autism Res. 2017 Dec;10(12):1919-1928. doi: 10.1002/aur.1838. Epub 2017 Aug 30. PMID: 28856816. (3) Liu M, Zhang X, Wang Y. Curcumin Alleviates Aβ42-Induced Neuronal…
T-SAER	TF	ESRRA	Estrogen Related Receptor Alpha	Plasticity - Hormone Receptor			Parkinson Disease	Cancer (Multiple)	We demonstrate that ESRRA is required for the activation of autophagy to promote innate antimicrobial defense against mycobacterial infection. AMP-activated protein kinase pathway and SIRT1 (sirtuin 1) activation led to induction of ESRRA, which is essential for autophagosome formation (1)	ERRα is localized on to the autophagosomes and upon autophagy induction by XCT 790, this localization is lost and is accompanied with an increase in autophagosome biogenesis. In a preclinical mouse model of Parkinson's disease (PD), XCT 790 exerted neuroprotective effects in the dopaminergic neurons of nigra by inducing autophagy to clear toxic protein aggregates and, in addition, ameliorated mot…	(1) Kim SY, Yang CS, Lee HM et al. ESRRA (estrogen-related receptor α) is a key coordinator of transcriptional and post-translational activation of autophagy to promote innate host defense. Autophagy. 2018;14(1):152-168. doi: 10.1080/15548627.2017.1339001. Epub 2017 Sep 1. PMID: 28841353; PMCID: PMC5846564.	(1) Suresh SN, Chavalmane AK, Pillai M, Ammanathan V, Vidyadhara DJ, Yarreiphang H, Rai S, Paul A, Clement JP, Alladi PA, Manjithaya R. Modulation of Autophagy by a Small Molecule Inverse Agonist of ERRα Is Neuroprotective. Front Mol Neurosci. 2018 Apr 9;11:109. doi: 10.3389/fnmol.2018.00109. PMID: 29686608; PMCID: PMC5900053. (2) VarElect: MalaCards
T-SAER	TF	GATA4	GATA Binding Protein 4	Plasticity - growth	Schizophrenia	Williams-Beuren Syndrome, Patau Syndrome, Jacobsen Syndrome		Cancer (Multiple), Cardiomyopathies (Multiple)	The findings from this study suggest that GATA4 links FLNA and Sp1 signaling to form an FLNA/GATA4/Sp1 axis to modulate pol III-directed transcription and transformed cell proliferation (1).	The 13 genes are enriched in cellular growth and proliferation with some genes involved in neuronal growth and cerebellum development (GATA4, ADRA1D, EPHA3, and KCNK10), and these genes are prominently associated with neurological and psychological disorders. Such findings suggest that the methylation pattern of the genes coding for cellular growth may influence the cerebellar development through…	(1) Zhang C, Zhao H, Song X et al. Transcription factor GATA4 drives RNA polymerase III-directed transcription and transformed cell proliferation through a filamin A/GATA4/SP1 pathway. J Biol Chem. 2022 Mar;298(3):101581. doi: 10.1016/j.jbc.2022.101581. Epub 2022 Jan 14. PMID: 35038452; PMCID: PMC8857480.	(1) Liu J, Siyahhan Julnes P, Chen J, Ehrlich S, Walton E, Calhoun VD. The association of DNA methylation and brain volume in healthy individuals and schizophrenia patients. Schizophr Res. 2015 Dec;169(1-3):447-452. doi: 10.1016/j.schres.2015.08.035. Epub 2015 Sep 14. PMID: 26381449; PMCID: PMC4681600. (2) VarElect: MalaCards
T-SAER	TF	E2F5	E2F Transcription Factor 5	Plasticity - Epigenomics				Cancer (Multiple)	Multiciliate cells employ hundreds of motile cilia to produce fluid flow, which they nucleate and extend by first assembling hundreds of centrioles. In most cells, entry into the cell cycle allows centrioles to undergo a single round of duplication, but in differentiating multiciliate cells, massive centriole assembly occurs in G0 by a process initiated by a small coiled-coil protein, Multicilin.…	Cancer (Multiple) (1)	(1) Ma L, Quigley I, Omran H, Kintner C. Multicilin drives centriole biogenesis via E2f proteins. Genes Dev. 2014 Jul 1;28(13):1461-71. doi: 10.1101/gad.243832.114. Epub 2014 Jun 16. PMID: 24934224; PMCID: PMC4083089.	(1) VarElect: MalaCards
T-SAER	TF	IKZF1	IKAROS Family Zinc Finger 1	Plasticity - Epigenomics		Autism, Down Syndrome, Joubert Syndrome		Cancer (Multiple)	This gene encodes a transcription factor that belongs to the family of zinc-finger DNA-binding proteins associated with chromatin remodeling. (1) Overexpression of the master regulator IKZF1 leads to enhanced immune infiltrate recruitment and tumor sensitivity to PD1 and CTLA4 inhibitors in several tumors that normally lack IKZF1 expression (2).	Down Syndrome, Joubert Syndrome, Cancer (Multiple) (1) Finally, RNA-Seq was carried out to explain the biological mechanism at the genome level, and Ikzf1 (IKAROS family zinc-finger 1) was proved to be tightly correlated with autism-like behavior through its regulation of neuronal differentiation (2).	(1) VarElect: NCBI Entrez Gene (2) Chen JC, Perez-Lorenzo R, Saenger YM, Drake CG, Christiano AM. IKZF1 Enhances Immune Infiltrate Recruitment in Solid Tumors and Susceptibility to Immunotherapy. Cell Syst. 2018 Jul 25;7(1):92-103.e4. doi: 10.1016/j.cels.2018.05.020. Epub 2018 Jun 27. PMID: 29960886.	(1) VarElect: MalaCards (2) Wu Y, Qi F, Song D, He Z, Zuo Z, Yang Y, Liu Q, Hu S, Wang X, Zheng X, Yang J, Yuan Q, Zou J, Guo K, Yao Z. Prenatal influenza vaccination rescues impairments of social behavior and lamination in a mouse model of autism. J Neuroinflammation. 2018 Aug 13;15(1):228. doi: 10.1186/s12974-018-1252-z. PMID: 30103815; PMCID: PMC6090662.
T-SAER	TF	KLF11	KLF Transcription Factor 11	Plasticity	Depression Disorder, Anxiety, Panic Disorder			Diabetes (Multiple)	The protein encoded by this gene is a zinc finger transcription factor that binds to SP1-like sequences in epsilon- and gamma-globin gene promoters. This binding inhibits cell growth and causes apoptosis. Defects in this gene are a cause of maturity-onset diabetes of the young type 7 (MODY7). Three transcript variants encoding two different isoforms have been found for this gene. [provided by Ref…	Diabetes (Multiple) (1). The present results suggest KLF11 promoter hypomethylation as a potential epigenetic marker of MDD comorbidity in PD or of non-anxious depression, respectively, possibly constituting a differential pathomechanism in anxiety and mood disorders (2). Evidence revealing deregulation of the KLF11-MAO A pathway in association with chronic stress and depressive disorders (3)	(1) VarElect: UniProt	(1) VarElect: MalaCards (2) Kollert L, Schiele MA, Thiel C, Menke A, Deckert J, Domschke K. DNA hypomethylation of the Krüppel-like factor 11 (KLF11) gene promoter: a putative biomarker of depression comorbidity in panic disorder and of non-anxious depression? J Neural Transm (Vienna). 2020 Nov;127(11):1539-1546. doi: 10.1007/s00702-020-02216-9. Epub 2020 Jun 10. PMID: 32524199; PMCID: PMC7578153…
T-SAER	TF	PRDM1	PR domain zinc finger protein 1		Depression Disorder			Cancer (Multiple lymphoma, Myeloma)	The protein binds specifically to the PRDI (positive regulatory domain I element) of the beta-IFN gene promoter. Transcription of this gene increases upon virus induction. Transcription factor that mediates a transcriptional program in various innate and adaptive immune tissue-resident lymphocyte T cell types such as tissue-resident memory T (Trm), natural killer (trNK) and natural killer T (NKT)…	Cancer (Multiple lymphoma, Myeloma) (1). Endogenous upstream regulators that may influence dysregulation of proinflammatory molecules associated with depression are interleukin-6 (IL-6), signal transducer and activator of transcription 3 (STAT3), oncostatin M, PR domain zinc finger protein 1 (PRDM1), and peroxisome proliferator-activated receptor gamma coactivator 1-alpha (PPARGC1A) (2).		(1) VarElect: MalaCards (2) Franzen AD, Lam TT, Williams KR, Nairn AC, Duman RS, Sathyanesan M, Kumar V, Carpenter LL, Newton SS. Cerebrospinal fluid proteome evaluation in major depressive disorder by mass spectrometry. BMC Psychiatry. 2020 Oct 1;20(1):481. doi: 10.1186/s12888-020-02874-9. PMID: 32998701; PMCID: PMC7528485.
T-SAER	TF	SP7	Sp7 Transcription Factor			Autism		Bone related disease	This gene encodes a member of the Sp subfamily of Sp/XKLF transcription factors. Sp family proteins are sequence-specific DNA-binding proteins characterized by an amino-terminal trans-activation domain and three carboxy-terminal zinc finger motifs. This protein is a bone specific transcription factor and is required for osteoblast differentiation and bone formation. Transcriptional activator esse…	Bone related disease (1) This research suggests that the downregulation of TGIF2, possibly regulated by LSD1/H3K4me1, is correlated with neuronal apoptosis and development of autism in mice through the inactivation of the Wnt/β-catenin pathway (2).		(1) VarElect: MalaCards (2) Lei J, Deng Y, Ma S. Downregulation of TGIF2 is possibly correlated with neuronal apoptosis and autism-like symptoms in mice. Brain Behav. 2022 Jun;12(6):e2610. doi: 10.1002/brb3.2610. Epub 2022 May 19. PMID: 35592894; PMCID: PMC9226810.
T-SAER	TF	TGIF2	TGFB Induced Factor Homeobox 2	Plasticity - Epigenomics - Apoptosis - Migration		Holoprosencephaly			TGIF2, a novel target, was shown to promote migration and EMT [=Epithelium Mesenchima Transition] that could partially be rescued by miR-490-3p overexpression. (1) Adenovirus‐mediated overexpression of TGIF2 suppressed autism‐like symptoms and neuronal apoptosis in autistic mice. TGIF2 activated the Wnt/β‐catenin signaling pathway. TGIF2 could be regulated by monomethylation of histone H3 Lys4 (H…		(1) Vinchure OS, Sharma V, Tabasum S et al. Polycomb complex mediated epigenetic reprogramming alters TGF-β signaling via a novel EZH2/miR-490/TGIF2 axis thereby inducing migration and EMT potential in glioblastomas. Int J Cancer. 2019 Sep 1;145(5):1254-1269. doi: 10.1002/ijc.32360. Epub 2019 May 10. PMID: 31008529. (2) Lei J, Deng Y, Ma S. Downregulation of TGIF2 is possibly correlated with neur…
T-SAER	TF	ZNF580	Zinc Finger Protein 580	Plasticity - Epigenomics - Apoptosis					Enables sequence-specific double-stranded DNA binding activity. Involved in several processes, including cellular response to hydrogen peroxide; positive regulation of cell migration; and positive regulation of interleukin-8 production. Located in nucleoplasm. ZNF580 overexpression promoted neuron survival and suppressed neuron apoptosis after OGD in neuron-like SH-SY5Y cells, while interference …		(1) Yin C, Ji Y, Ma N, Chen K, Zhang W, Bai D, Jia X, Xia S, Yin H. RNA-seq Analysis Reveals Potential Molecular Mechanisms of ZNF580/ZFP580 Promoting Neuronal Survival and Inhibiting Apoptosis after Hypoxic-ischemic Brain damage. Neuroscience. 2022 Feb 10;483:52-65. doi: 10.1016/j.neuroscience.2021.12.018. Epub 2021 Dec 17. PMID: 34929337.
T-SAER	TF	ZNF341	Zinc Finger Protein 341					Inmunodeficiencies (Multiple)	Transcriptional activator of STAT3 involved in the regulation of immune homeostasis. Also able to activate STAT1 transcription. ZNF341 controls STAT3 expression and thereby immunocompetence (1).		(1) Frey-Jakobs S, Hartberger JM, Fliegauf M et al. ZNF341 controls STAT3 expression and thereby immunocompetence. Sci Immunol. 2018 Jun 15;3(24):eaat4941. doi: 10.1126/sciimmunol.aat4941. PMID: 29907690; PMCID: PMC6173313.
T-SAER	miRNA	hsa-mir-223-5p	MicroRNA 223	Plasticity - Epigenomics - Migration			Parkinson Disease	Cancer (Multiple)	We found that the mRNA expression levels of four genes related to the cytoskeleton or cell migration were significantly downregulated in miR-223-overexpressing cells, possibly due to interactions with miR-223. The in silico analysis suggested the presence of miR-223 target sites in these four genes. Lastly, a luciferase assay confirmed that miR-223 directly interacted with the 3' untranslated reg…	A statistically significant set of three exosomal miRNAs: miR-21-3p, miR-22-3p and miR-223-5p, discriminated PD from HC [= Healthy Controls] (1) Cancer (Multiple)	(1) Zhao Z, Jinde S, Koike S et al. Altered expression of microRNA-223 in the plasma of patients with first-episode schizophrenia and its possible relation to neuronal migration-related genes. Transl Psychiatry. 2019 Nov 11;9(1):289. doi: 10.1038/s41398-019-0609-0. PMID: 31712567; PMCID: PMC6848172.	(1) Manna I, Quattrone A, De Benedittis S, Vescio B, Iaccino E, Quattrone A. Exosomal miRNA as peripheral biomarkers in Parkinson's disease and progressive supranuclear palsy: A pilot study. Parkinsonism Relat Disord. 2021 Dec;93:77-84. doi: 10.1016/j.parkreldis.2021.11.020. Epub 2021 Nov 24. PMID: 34839044. (2) VarElect: MalaCards
T-SAER	miRNA	hsa-mir-4682	MicroRNA 4682	Epigenomics			Alzheimer Disease, Parkinson Disease	Cancer (Multiple), Bone related disease (Multiple), hematologic and vascular disease (Multiple)
T-SAER	miRNA	hsa-mir-511-3p	MicroRNA 511	Epigenomics	Depression Disorder	Non-Syndromic X-Linked Intellectual Disability	Alzheimer Disease	Cancer (Multiple)	Recently, miR-511-3p has been implicated in the development and differentiation of APCs [=Antigen presenting cells], such as dendritic cells (DCs), and regulating several human diseases. (...) Our data highlight the potential role of miR-511 in regulating DC function and downstream events leading to Th polarization and immune modulation. (1) . Diseases associated with MIR511 include Adrenal Corti…	Collectively, GP treatment-mediated Six3os1 upregulation ameliorated oxidative stress of mice with depression-like behaviors via the miR-511-3p/Fezf1/AKT axis (1). Non-Syndromic X-Linked Intellectual Disability, Alzheimer Disease, Cancer (Multiple) (2)	(1) Awuah D, Alobaid M, Latif A, Salazar F, Emes RD, Ghaemmaghami AM. The Cross-Talk between miR-511-3p and C-Type Lectin Receptors on Dendritic Cells Affects Dendritic Cell Function. J Immunol. 2019 Jul 1;203(1):148-157. doi: 10.4049/jimmunol.1801108. Epub 2019 May 22. PMID: 31118225.	(1) Zou T, Sugimoto K, Zhang J, Liu Y, Zhang Y, Liang H, Jiang Y, Wang J, Duan G, Mei C. Geniposide Alleviates Oxidative Stress of Mice With Depression-Like Behaviors by Upregulating Six3os1. Front Cell Dev Biol. 2020 Oct 22;8:553728. doi: 10.3389/fcell.2020.553728. PMID: 33195189; PMCID: PMC7642041. (2) VarElect: MalaCards
T-SAER	miRNA	hsa-mir-574-5p	MicroRNA 574	Epigenomics	Schizophrenia	Non-Syndromic X-Linked Intellectual Disability	Alzheimer Disease, Amyotrophic Lateral Sclerosis 9	Cancer (Multiple)	miR-574-5p promotes NPC [= nasopharyngeal carcinoma] cell proliferation, migration, and invasion at least partly by targeting the FOXN3/Wnt/β-Catenin signaling pathway. (1) . Diseases associated with MIR574 include Amyotrophic Lateral Sclerosis 9 and Cerebral Arterial Disease.	Finally, the expression levels of genes and miRNAs were evaluated in 40 schizophrenia patients compared with healthy controls via Real-Time PCR. The results confirmed dysregulation of hsa-miR-574-5P, hsa-miR-1827, hsa-miR-4429, CREBRF, ARPP19, TGFBR2, and YWHAZ in blood samples of schizophrenia patients. MiR-574-5P, miR-1827, and miR-4429 as Potential Biomarkers for Schizophrenia (1) Amyloid prec…	(1) Lin Z, Chen M, Wan Y, Lei L, Ruan H. miR-574-5p Targets FOXN3 to Regulate the Invasion of Nasopharyngeal Carcinoma Cells via Wnt/β-Catenin Pathway. Technol Cancer Res Treat. 2020 Jan-Dec;19:1533033820971659. doi: 10.1177/1533033820971659. PMID: 33317407; PMCID: PMC7745553.	(1) Davarinejad O, Najafi S, Zhaleh H, Golmohammadi F, Radmehr F, Alikhani M, Moghadam RH, Rahmati Y. MiR-574-5P, miR-1827, and miR-4429 as Potential Biomarkers for Schizophrenia. J Mol Neurosci. 2022 Feb;72(2):226-238. doi: 10.1007/s12031-021-01945-0. Epub 2021 Nov 22. PMID: 34811713. (2) Zhang W, Thevapriya S, Kim PJ, Yu WP, Je HS, Tan EK, Zeng L. Amyloid precursor protein regulates neurogenesi…
T-SAER	miRNA	hsa-mir-6830-5p	MicroRNA 6830	Epigenomics
T-SAER	miRNA	hsa-mir-6867-5p	MicroRNA 6867	Epigenomics					In order to determine whether the role of lncRNA MACC1-AS1 overexpression is effectuated via sponging miR-6867-5p, the effects of miR-6867-5p inhibitor were investigated under hypoxic conditions. As expected, the effects of lncRNA MACC1-AS1 overexpression on cell apoptosis, proliferation, tube formation, angiogenesis, and cell barrier function were consistent with those of miR-6867-5p inhibitor, …		(1) Yan G, Zhao H, Hong X. LncRNA MACC1-AS1 attenuates microvascular endothelial cell injury and promotes angiogenesis under hypoxic conditions via modulating miR-6867-5p/TWIST1 in human brain microvascular endothelial cells. Ann Transl Med. 2020 Jul;8(14):876. doi: 10.21037/atm-20-4915. PMID: 32793720; PMCID: PMC7396759.
T-SAER	miRNA	hsa-mir-7-5p	MicroRNA 7	Epigenomics	Schizophrenia, Bipolar Disorder	Autism Spectrum Disorder	Parkinson Disease, Alzheimer Disease			In line with our findings, increased expressions of hsa-miR-34a-5p and hsa-miR-7-5p in the periphery of SCZ patients and decreased expressions of hsa-miR-24-3p in the prefrontal cortex of affected individuals63 have been reported previously. (1) We have identified the association between peripheral levels of candidate miRNAs (miR-7-5p, miR-142-3p, miR-221-5p, and miR-370-3p) for BD-II [=Bipolar D…		(1) Sabaie H, Mazaheri Moghaddam M, Mazaheri Moghaddam M, Amirinejad N, Asadi MR, Daneshmandpour Y, Hussen BM, Taheri M, Rezazadeh M. Long non-coding RNA-associated competing endogenous RNA axes in the olfactory epithelium in schizophrenia: a bioinformatics analysis. Sci Rep. 2021 Dec 30;11(1):24497. doi: 10.1038/s41598-021-04326-0. PMID: 34969953; PMCID: PMC8718521. (2) Lee SY, Wang TY, Lu RB, W…
T-SASC	GxE	FAM69A	Divergent Protein Kinase Domain 1A	Plasticity	Schizophrenia, Bipolar Disorder	Lissencephaly 4	Multiple Sclerosis	Diamond-Blackfan Anemia	This gene encodes a member of the FAM69 family of cysteine-rich type II transmembrane proteins. These proteins localize to the endoplasmic reticulum but their specific functions are unknown. Alternatively spliced transcript variants encoding multiple isoforms have been observed for this gene. [provided by RefSeq, Nov 2011] (1) The pathway activity study found that HEYL, FYN, FAM69A, and RTN2 were…	Lissencephaly 4, Diamond-Blackfan Anemia (1) The FAM69A gene has been linked to schizophrenia and bipolar disorder, with two intronic significant SNPs identified in a meta-analysis. Also, the FAM69A region is the risk locus for multiple sclerosis, although other genes in that region may be the primary culprits (2).	(1) VarElect: UniProt (2) Jiang C, Liu Y, Wen S, Xu C, Gu L. In silico development and clinical validation of novel 8 gene signature based on lipid metabolism related genes in colon adenocarcinoma. Pharmacol Res. 2021 Jul;169:105644. doi: 10.1016/j.phrs.2021.105644. Epub 2021 Apr 30. PMID: 33940186.	(1) VarElect: MalaCards (2) Dudkiewicz M, Lenart A, Pawłowski K. A novel predicted calcium-regulated kinase family implicated in neurological disorders. PLoS One. 2013 Jun 28;8(6):e66427. doi: 10.1371/journal.pone.0066427. PMID: 23840464; PMCID: PMC3696010.
T-SASC	GxE	KDM4C	Lysine Demethylase 4C	Epigenomics	Schizoaffective Disorder, Psychotic Disorder	Autism Spectrum Disorder, Syndromic X-Linked Intellectual Disability Multiple Types Kleefstra Syndrome, Potocki-Lupski Syndrome, Bardet-Biedl Syndrome, Kabuki Syndrome		Multiple diseases	This gene is a member of the Jumonji domain 2 (JMJD2) family. The encoded protein is a trimethylation-specific demethylase, and converts specific trimethylated histone residues to the dimethylated form. This enzymatic action regulates gene expression and chromosome segregation. Chromosomal aberrations and changes in expression of this gene may be found in tumor cells. Alternative splicing results…	Schizoaffective Disorder, Psychotic Disorder, Autism Spectrum Disorder, Syndromic X-Linked Intellectual Disability Multiple Types, Kleefstra Syndrome, Potocki-Lupski Syndrome, Bardet-Biedl Syndrome, Kabuki Syndrome, Multiple diseases (1)	(1) VarElect: NCBI Entrez Gene (2) Lee DH, Kim GW, Yoo J, Le et al. Histone demethylase KDM4C controls tumorigenesis of glioblastoma by epigenetically regulating p53 and c-Myc. Cell Death Dis. 2021 Jan 18;12(1):89. doi: 10.1038/s41419-020-03380-2. PMID: 33462212; PMCID: PMC7814060.	(1) VarElect: MalaCards
T-SASC	GxE	PLXNA4	Plexin A4	Plasticity		Autism	Alzheimer Disease, Parkinson Disease		Predicted to enable semaphorin receptor activity. Predicted to be involved in several processes, including axon guidance; positive regulation of axonogenesis; and regulation of GTPase activity. Predicted to act upstream of or within several processes, including nervous system development; regulation of axon extension involved in axon guidance; and regulation of negative chemotaxis. Predicted to b…	Identification of plexin A4 as a novel clusterin receptor links two Alzheimer's disease risk genes (1) we found decreased expression of axon-guidance proteins such as PLXNA4 and ROBO2 in the brains of people with autism, and suggest that dysfunctional axon-guidance protein expression may play an important role in the pathophysiology of autism (2). PlexinA is a neuronal receptor protein that facil…	(1) VarElect: NCBI Entrez Gene	(1) Kang SS, Kurti A, Wojtas A, Baker KE, Liu CC, Kanekiyo T, Deming Y, Cruchaga C, Estus S, Bu G, Fryer JD. Identification of plexin A4 as a novel clusterin receptor links two Alzheimer's disease risk genes. Hum Mol Genet. 2016 Aug 15;25(16):3467-3475. doi: 10.1093/hmg/ddw188. Epub 2016 Jul 4. PMID: 27378688; PMCID: PMC5179943. (2) Suda S, Iwata K, Shimmura C, Kameno Y, Anitha A, Thanseem I, Nak…
T-SASC	GxE	TFF3	Trefoil Factor 3		Schizophrenia, Depression, Alcoholic Psychosis		Alzheimer Disease, Parkinson Disease	Digestive diseases	TFF3 promotes pituitary tumor cell migration and angiogenesis via VEGFA (1).	Furthermore, TFF3 has been linked with neurodegenerative and neuropsychiatric disorders (e.g., Alzheimer's disease, schizophrenia, and alcoholism) (1). Neuropeptide Trefoil Factor 3 Reverses Depressive-Like Behaviors by Activation of BDNF-ERK-CREB Signaling in Olfactory Bulbectomized Rats (2) Trefoil Factor 3, Cholinesterase and Homocysteine: Potential Predictors for Parkinson's Disease Dementia …	(1) Wang X, Qin H. TFF3 promotes pituitary tumor cell migration and angiogenesis via VEGFA. Acta Neurobiol Exp (Wars). 2022;82(2):237-243. doi: 10.55782/ane-2022-022. PMID: 35833823.	(1) Bernstein HG, Dobrowolny H, Trübner K, Steiner J, Bogerts B, Hoffmann W. Differential regional and cellular distribution of TFF3 peptide in the human brain. Amino Acids. 2015 May;47(5):1053-63. doi: 10.1007/s00726-015-1938-9. Epub 2015 Feb 18. PMID: 25691144. (2) Li J, Luo Y, Zhang R, Shi H, Zhu W, Shi J. Neuropeptide Trefoil Factor 3 Reverses Depressive-Like Behaviors by Activation of BDNF-E…
T-SASC	GxE	ZNF540	Zinc Finger Protein 540
T-SASC	T biclusters	HERC3	HECT And RLD Domain Containing E3 Ubiquitin Protein Ligase 3	Epigenomics					This gene encodes a member the HERC ubiquitin ligase family. The encoded protein is located in the cytosol and binds ubiquitin via a HECT domain. Mutations in this gene have been associated with colorectal and gastric carcinomas. Alternatively spliced transcript variants encoding multiple isoforms have been observed for this gene. [provided by RefSeq, Oct 2012] (1). HERC3-Mediated SMAD7 Ubiquitin…		(1) VarElect: NCBI Entrez Gene (2) Li H, Li J, Chen L et al. HERC3-Mediated SMAD7 Ubiquitination Degradation Promotes Autophagy-Induced EMT and Chemoresistance in Glioblastoma. Clin Cancer Res. 2019 Jun 15;25(12):3602-3616. doi: 10.1158/1078-0432.CCR-18-3791. Epub 2019 Mar 12. PMID: 30862693.
T-SASC	T biclusters	IL1B	Interleukin 1 Beta	Plasticity	Schizophrenia, Psychotic Disorder, Post-Traumatic Stress Disorder, Bipolar Disorder	Autism Epilepsy, Potocki-Shaffer Syndrome	Parkinson Disease, Alzheimer Disease	Multiple diseases	These findings provide evidence of astroglial activation by tissue injury, concomitant IL-1beta induction, and the coupling of NMDA receptor phosphorylation through IL-1 receptor signaling. (…) We hypothesize that trigeminal glial activation and inflammatory cytokine release affect or facilitate neuronal plasticity through interactions with neuronal glutamate receptors (1)	Schizophrenia, Psychotic Disorder, Post-Traumatic Stress Disorder, Bipolar Disorder, Autism, Epilepsy, Potocki-Shaffer Syndrome, Parkinson Disease, Alzheimer Disease, Multiple diseases (1)	(1) Guo W, Wang H, Watanabe M, Shimizu K et al. Glial-cytokine-neuronal interactions underlying the mechanisms of persistent pain. J Neurosci. 2007 May 30;27(22):6006-18. doi: 10.1523/JNEUROSCI.0176-07.2007. PMID: 17537972; PMCID: PMC2676443.	(1) VarElect: MalaCards
T-SASC	T biclusters	HIST2H2AC	Histone H2A type 2-C	Epigenomics		Angelman Syndrome, Cockayne Syndrome			Histones are basic nuclear proteins that are responsible for the nucleosome structure of the chromosomal fiber in eukaryotes. Two molecules of each of the four core histones (H2A, H2B, H3, and H4) form an octamer, around which approximately 146 bp of DNA is wrapped in repeating units, called nucleosomes. The linker histone, H1, interacts with linker DNA between nucleosomes and functions in the co…	Angelman Syndrome, Cockayne Syndrome (1)	(1) VarElect: NCBI Entrez Gene	(1) VarElect: MalaCards
T-SASC	T biclusters	IGSF6	Immunoglobulin superfamily member 6					Inflammatory bowel disease	Predicted to enable transmembrane signaling receptor activity. Predicted to be involved in cell surface receptor signaling pathway and immune response. Predicted to be integral component of plasma membrane. [provided by Alliance of Genome Resources, Apr 2022]		(1) VarElect: NCBI Entrez Gene	(1) VarElect: MalaCards
T-SASC	T biclusters	ST3GAL4	ST3 Beta-Galactoside Alpha-2,3-Sialyltransferase 4	Plasticity	Depression Disorder, Anxiety	Developmental And Epileptic Encephalopathy 15			This gene encodes a member of the glycosyltransferase 29 family, a group of enzymes involved in protein glycosylation. The encoded protein is targeted to Golgi membranes but may be proteolytically processed and secreted. The gene product may also be involved in the increased expression of sialyl Lewis X antigen seen in inflammatory responses. Multiple transcript variants encoding different isofor…	Developmental And Epileptic Encephalopathy 15 (1) Thus, the loss of ST3Gal IV modulates anxiety-related behaviors. These findings indicate that ST3Gal IV is a key molecule in the mechanisms underlying anxiety – a side effect of TLE – and may therefore also be an effective target for treating epilepsy, acting through the same circuits (...) On the other hand, ST3Gal IV-KO mice might show side effe…	(1) VarElect: NCBI Entrez Gene (2) Wang T, Hao Z, Liu C et al. MiR-193b modulates osteoarthritis progression through targeting ST3GAL4 via sialylation of CD44 and NF-кB pathway. Cell Signal. 2020 Dec;76:109814. doi: 10.1016/j.cellsig.2020.109814. Epub 2020 Oct 18. PMID: 33080315.	(1) VarElect: MalaCards (2) Paitoon Srimontri,Shogo Endo,Toshiro Sakamoto et al. Sialyltransferase ST3Gal IV deletion protects against temporal lobe epilepsy. J. Neurochem. (2014) 131, 675– 687. https://doi.org/10.1111/jnc.12838
T-SASC	PP	APP	Amyloid Beta Precursor Protein	Plasticity	Schizophrenia, Psychotic Disorder, Bipolar Disorder	Specific and Pervasive Developmental Disorder, Attention Deficit-Hyperactivity Disorder Down Syndrome, Lesch-Nyhan Syndrome, Fragile X Syndrome	Prion Diseases (Kuru, Creutzfeldt-Jakob Disease, Gerstmann-Straussler Syndrome, Fatal Familial Insomnia), Parkinson Disease, Alzheimer Disease, Motor Neuron Disease, Senile Degeneration, Frontotemporal Dementia		The APP Intracellular Domain Is Required for Normal Synaptic Morphology, Synaptic Plasticity, and Hippocampus-Dependent Behavior (1)	Schizophrenia, Psychotic Disorder, Bipolar Disorder, Specific and Pervasive Developmental Disorder, Attention Deficit-Hyperactivity Disorder, Down Syndrome, Lesch-Nyhan Syndrome, Fragile X Syndrome, Prion Diseases (Kuru, Creutzfeldt-Jakob Disease, Gerstmann-Straussler Syndrome, Fatal Familial Insomnia), Parkinson Disease, Alzheimer Disease, Motor Neuron Disease, Senile Degeneration, Frontotempora…	(1) Klevanski M, Herrmann U, Weyer SW et al. The APP Intracellular Domain Is Required for Normal Synaptic Morphology, Synaptic Plasticity, and Hippocampus-Dependent Behavior. J Neurosci. 2015 Dec 9;35(49):16018-33. doi: 10.1523/JNEUROSCI.2009-15.2015. PMID: 26658856; PMCID: PMC6605503.	(1) VarElect: MalaCards
T-SASC	PP	HIST1H3A	H3 Clustered Histone 1	Epigenomics				Cancer (Multiple, Brain related)	Histones are basic nuclear proteins that are responsible for the nucleosome structure of the chromosomal fiber in eukaryotes. This structure consists of approximately 146 bp of DNA wrapped around a nucleosome, an octamer composed of pairs of each of the four core histones (H2A, H2B, H3, and H4). The chromatin fiber is further compacted through the interaction of a linker histone, H1, with the DNA…	Cancer (Multiple, Brain related) (1)	(1) VarElect: NCBI Entrez Gene	(1) VarElect: MalaCards
T-SASC	TF	KDM5B	Lysine Demethylase 5B	Epigenomics		Autism Spectrum Disorder, Syndromic X-Linked Intellectual Disability Claes-Jensen Type, Shukla-Vernon Syndrome, Rett Syndrome			This gene encodes a lysine-specific histone demethylase that belongs to the jumonji/ARID domain-containing family of histone demethylases. The encoded protein is capable of demethylating tri-, di- and monomethylated lysine 4 of histone H3. This protein plays a role in the transcriptional repression or certain tumor suppressor genes and is upregulated in certain cancer cells. This protein may also…	Autism Spectrum Disorder, Syndromic X-Linked Intellectual Disability Claes-Jensen Type, Shukla-Vernon Syndrome, Rett Syndrome (1)	(1) VarElect: NCBI Entrez Gene (2) He R, Xhabija B, Gopi LK et al. H3K4 demethylase KDM5B regulates cancer cell identity and epigenetic plasticity. Oncogene. 2022 May;41(21):2958-2972. doi: 10.1038/s41388-022-02311-z. Epub 2022 Apr 19. PMID: 35440714; PMCID: PMC9426628.	(1) VarElect: MalaCards
T-SASC	TF	L3MBTL2	Lethal (3) malignant brain tumor like 2	Epigenomics	Depression		Alzheimer Disease	Cancer (Astrocytoma)	Enables methylated histone binding activity. Predicted to be involved in negative regulation of transcription, DNA-templated. Predicted to act upstream of or within several processes, including ectoderm development; regulation of histone modification; and stem cell proliferation. Located in nucleus. [. L3MBTL2 (lethal(3)malignant brain tumour-like protein 2) is the missing link between RNF8 and R…	Cancer (Astrocytoma) (1). We found that common and rare variants of L3MBTL2 were significantly associated with AD (2).	(1) Nowsheen S, Aziz K, Aziz A et al. L3MBTL2 orchestrates ubiquitin signalling by dictating the sequential recruitment of RNF8 and RNF168 after DNA damage. Nat Cell Biol. 2018 Apr;20(4):455-464. doi: 10.1038/s41556-018-0071-x. Epub 2018 Mar 26. PMID: 29581593; PMCID: PMC6083879. (2) Huang H, Xu C, Wang Y et al. Lethal (3) malignant brain tumor-like 2 (L3MBTL2) protein protects against kidney inj…	(1) VarElect: MalaCards (2) Ni H, Xu M, Zhan GL, Fan Y, Zhou H, Jiang HY, Lu WH, Tan L, Zhang DF, Yao YG, Zhang C. The GWAS Risk Genes for Depression May Be Actively Involved in Alzheimer's Disease. J Alzheimers Dis. 2018;64(4):1149-1161. doi: 10.3233/JAD-180276. PMID: 30010129.
T-SASC	TF	MTA2	Metastasis Associated 1 Family Member 2	Epigenomics					This gene encodes a protein that has been identified as a component of NuRD, a nucleosome remodeling deacetylase complex identified in the nucleus of human cells. It shows a very broad expression pattern and is strongly expressed in many tissues. It may represent one member of a small gene family that encode different but related proteins involved either directly or indirectly in transcriptional …		(1) Wei S, Sun S, Zhou X et al. SNHG5 inhibits the progression of EMT through the ubiquitin-degradation of MTA2 in oesophageal cancer. Carcinogenesis. 2021 Feb 25;42(2):315-326. doi: 10.1093/carcin/bgaa110. PMID: 33095847.
T-SASC	TF	PHF8	PHD Finger Protein 8	Plasticity - Epigenomics		Autism, Syndromic Intellectual Disability			The protein encoded by this gene is a histone lysine demethylase that preferentially acts on histones in the monomethyl or dimethyl states. The encoded protein requires Fe(2+) ion, 2-oxoglutarate, and oxygen for its catalytic activity. The protein has an N-terminal PHD finger and a central Jumonji C domain. This gene is thought to function as a transcription activator. Defects in this gene are a …	Autism, Syndromic Intellectual Disability, Kabuki Syndrome 1, Borjeson-Forssman-Lehmann Syndrome (1)	(1) VarElect: NCBI Entrez Gene (2) Iacobucci S, Padilla N, Gabrielli M et al. The histone demethylase PHF8 regulates astrocyte differentiation and function. Development. 2021 Jun 15;148(12):dev194951. doi: 10.1242/dev.194951. Epub 2021 Jun 28. PMID: 34081130.	(1) VarElect: MalaCards
T-SASC	TF	POLR2A	RNA Polymerase II Subunit A		Schizophrenia,	Neurodevelopmental Disorder With Hypotonia And Variable Intellectual And Behavioral Abnormalities Cockayne Syndrome		Cancer (Multiple Meningiomas)	RNA polymerase II subunit A (POLR2A) is the largest subunit encoding RNA polymerase II and closely related to cancer progression. (…) We also found that POLR2A participated in the transcriptional regulation of cyclins and cyclin-dependent kinases (CDKs) at each stage and promoted their expression, indicated POLR2A's overall promotion of cell cycle progression. Moreover, POLR2A inhibited GC cell a…	Neurodevelopmental Disorder With Hypotonia And Variable Intellectual And Behavioral Abnormalities, Cockayne Syndrome, Cancer (Multiple Meningiomas) (1) Among the 132 TF binding–disrupting SNPs, 40 were located in POLR2A (RNA polymerase II subunit A) binding motifs and 38 were located in CTCF binding sites, suggesting widespread disruption of POLR2A and CTCF binding by SCZ risk SNPs. Forty SCZ ris…	(1) Jiang Q, Zhang J, Li F et all. POLR2A Promotes the Proliferation of Gastric Cancer Cells by Advancing the Overall Cell Cycle Progression. Front Genet. 2021 Nov 25;12:688575. doi: 10.3389/fgene.2021.688575. PMID: 34899822; PMCID: PMC8655910.	(1) VarElect: MalaCards (2) Huo Y, Li S, Liu J, Li X, Luo XJ. Functional genomics reveal gene regulatory mechanisms underlying schizophrenia risk. Nat Commun. 2019 Feb 8;10(1):670. doi: 10.1038/s41467-019-08666-4. PMID: 30737407; PMCID: PMC6368563.
T-SASC	TF	REST	RE1 Silencing Transcription Factor	Plasticity	Schizophrenia, Depression, Social Stress	Down Syndrome, Rett Syndrome	Alzheimer Disease		Repressor element-1 silencing transcription factor regulates glutamate receptors and immediate early genes to affect synaptic plasticity (1)	Down Syndrome, Rett Syndrome (1) We interpret these observations to implicate a reduction in the influence of a ubiquitous gene repressor, repressor element-1 silencing transcription factor (REST) in psychosis; REST is involved in the age-related maturation of the NMDA receptor from GluN2B- to GluN2A-containing NMDA receptors through epigenetic remodeling (2). Decreased expression levels of REST/…	(1) Xu C, Zhang M, Zu L, Zhang P, Sun L, Liu X, Fang M. Repressor element-1 silencing transcription factor regulates glutamate receptors and immediate early genes to affect synaptic plasticity. Aging (Albany NY). 2021 Jun 9;13(11):15569-15579. doi: 10.18632/aging.203118. Epub 2021 Jun 9. PMID: 34106879; PMCID: PMC8221361.	(1) VarElect: MalaCards (2) Tamminga CA, Zukin RS. Schizophrenia: Evidence implicating hippocampal GluN2B protein and REST epigenetics in psychosis pathophysiology. Neuroscience. 2015 Nov 19;309:233-42. doi: 10.1016/j.neuroscience.2015.07.038. Epub 2015 Jul 23. PMID: 26211447; PMCID: PMC5550101. (3) Soga T, Nakajima S, Kawaguchi M, Parhar IS. Repressor element 1 silencing transcription factor /ne…
T-SASC	TF	SMAD5	SMAD Family Member 5		Schizophrenia,		Parkinson Disease		Transcriptional modulator activated by BMP (bone morphogenetic proteins) type 1 receptor kinase. SMAD5 is a receptor-regulated SMAD (R-SMAD).	SMAD5 (SMAD family member 5) is well-known for its regulatory function in osteogenesis (41). The role of SMAD5 in developmental disorders has also been revealed in recent decades. It is located at chromosome 5q31, and has been regarded as a key region associated with development. Deletion or duplication of this region results in many developmental disorders, such as developmental delay, intellect…		(1) Long Q, Wang R, Feng M, Zhao X, Liu Y, Ma X, Yu L, Li S, Guo Z, Zhu Y, Teng Z, Zeng Y. Construction and Analysis of a Diagnostic Model Based on Differential Expression Genes in Patients With Major Depressive Disorder. Front Psychiatry. 2021 Dec 9;12:762683. doi: 10.3389/fpsyt.2021.762683. PMID: 34955918; PMCID: PMC8695921. (2) Hegarty SV, Sullivan AM, O'Keeffe GW. Inhibition of miR-181a promo…
T-SASC	TF	TRIM28	Tripartite Motif Containing 28	Epigenomics	Anxiety	Autism Spectrum Disorder	Parkinson Disease, Alzheimer Disease		TRIM28 controls the expression of transposable elements. (…) Transcriptional control through transposons is implicated in human brain evolution and neurological disorders (…) TRIM28-bound TEs have the capacity to serve as “hubs” that mediate chromatin remodelling resulting in transcriptional silencing of adjacent genes. In line with this, we found that knockdown of TRIM28 in human NPCs resulted i…	Autism Spectrum Disorder (1) Mice deleted for KAP1[=TRIM28] in the adult forebrain exhibit heightened levels of anxiety-like and exploratory activity and stress-induced alterations in spatial learning and memory (2) TRIM28 regulates the nuclear accumulation and toxicity of both alpha-synuclein and tau (3)	(1) Grassi DA, Jönsson ME, Brattås PL, Jakobsson J. TRIM28 and the control of transposable elements in the brain. Brain Res. 2019 Feb 15;1705:43-47. doi: 10.1016/j.brainres.2018.02.043. Epub 2018 Mar 6. PMID: 29522722.	(1) VarElect: MalaCards (2) Jakobsson J, Cordero MI, Bisaz R, Groner AC, Busskamp V, Bensadoun JC, Cammas F, Losson R, Mansuy IM, Sandi C, Trono D. KAP1-mediated epigenetic repression in the forebrain modulates behavioral vulnerability to stress. Neuron. 2008 Dec 10;60(5):818-31. doi: 10.1016/j.neuron.2008.09.036. PMID: 19081377. (3) Rousseaux MW, de Haro M, Lasagna-Reeves CA, De Maio A, Park J, …
T-SASC	TF	ZBTB7A	Zinc Finger And BTB Domain Containing 7A			Neurodevelopmental Disorder			LRF/ZBTB7A has been reported to act either as oncogenic or as oncosuppressive factor by affecting specific cell processes (proliferation, apoptosis, invasion, migration, metastasis, etc) in opposed ways, depending on cancer type and molecular interactions. The molecular mechanisms via which LRF/ZBTB7A is known to exert either physiological or cancer-related cellular effects include chromatin orga…	Heterozygous variants in ZBTB7A cause a neurodevelopmental disorder associated with symptomatic overgrowth of pharyngeal lymphoid tissue, macrocephaly, and elevated fetal hemoglobin	(1) Constantinou C, Spella M, Chondrou V et al. The multi-faceted functioning portrait of LRF/ZBTB7A. Hum Genomics. 2019 Dec 10;13(1):66. doi: 10.1186/s40246-019-0252-0. PMID: 31823818; PMCID: PMC6905007.	(1) von der Lippe C, Tveten K, Prescott TE et all. Heterozygous variants in ZBTB7A cause a neurodevelopmental disorder associated with symptomatic overgrowth of pharyngeal lymphoid tissue, macrocephaly, and elevated fetal hemoglobin. Am J Med Genet A. 2022 Jan;188(1):272-282. doi: 10.1002/ajmg.a.62492. Epub 2021 Sep 13. Erratum in: Am J Med Genet A. 2022 Jun;188(6):1930. PMID: 34515416.
T-SASC	TF	ZNF547	Zinc Finger Protein 547
T-SASC	TF	ZNF585B	Zinc Finger Protein 585B
T-SASC	TF	ZNF641	Zinc Finger Protein 641
T-SASC	TF	WRNIP1	WRN Helicase Interacting Protein 1						Polyubiquitination is likely to regulate WRNIP1's function in the DNA damage response, as UV radiation induces the hyperubiquitination of WRNIP1. Polyubiquitination with noncanonical intraubiquitin linkages may represent a unique mode of regulation of UBZ domain-containing proteins (1). WRNIP1 Is Recruited to DNA Interstrand Crosslinks and Promotes Repair (2)		(1) Bish RA, Fregoso OI, Piccini A et al. Conjugation of complex polyubiquitin chains to WRNIP1. J Proteome Res. 2008 Aug;7(8):3481-9. doi: 10.1021/pr800217q. Epub 2008 Jul 10. PMID: 18613717. (2) Socha A, Yang D, Bulsiewicz A et al. WRNIP1 Is Recruited to DNA Interstrand Crosslinks and Promotes Repair. Cell Rep. 2020 Jul 7;32(1):107850. doi: 10.1016/j.celrep.2020.107850. PMID: 32640220; PMCID: P…
T-SASC	TF	MLLT1	MLLT1 Super Elongation Complex Subunit			West Syndrome		Cancer (Leukemia and Lymphoma), Leprosy	MLLT1, an acetyl/acyl-lysine dependent epigenetic reader domain, has been implicated in the development of aggressive cancers (1).		(1) Ni X, Londregan AT, Owen DR, Knapp S, Chaikuad A. Structure and Inhibitor Binding Characterization of Oncogenic MLLT1 Mutants. ACS Chem Biol. 2021 Apr 16;16(4):571-578. doi: 10.1021/acschembio.0c00960. Epub 2021 Mar 21. PMID: 33749253.	(1) VarElect: MalaCards
T-SASC	TF	NRF1	Nuclear Respiratory Factor 1	Plasticity					NRF1 regulated neuronal differentiation and synaptic plasticity genes underexpressed in glioblastoma patients (1).	altered expression of the β1 subunit gene (GABRB1) is associated with neurological and neuropsychiatric disorders. In particular, down-regulation of β1 subunit levels is observed in brains of patients with epilepsy, autism, bipolar disorder and schizophrenia. (...) Our identification of GABRB1 as a new target for NRF-1 in neurons suggests that genes coding for inhibitory neurotransmission may be …	(1) Bhawe K, Felty Q, Yoo C, Ehtesham NZ et al. Nuclear Respiratory Factor 1 (NRF1) Transcriptional Activity-Driven Gene Signature Association with Severity of Astrocytoma and Poor Prognosis of Glioblastoma. Mol Neurobiol. 2020 Sep;57(9):3827-3845. doi: 10.1007/s12035-020-01979-2. Epub 2020 Jun 27. PMID: 32594352.	(1) Li Z, Cogswell M, Hixson K, Brooks-Kayal AR, Russek SJ. Nuclear Respiratory Factor 1 (NRF-1) Controls the Activity Dependent Transcription of the GABA-A Receptor Beta 1 Subunit Gene in Neurons. Front Mol Neurosci. 2018 Aug 21;11:285. doi: 10.3389/fnmol.2018.00285. PMID: 30186109; PMCID: PMC6113564.
T-SASC	TF	SAP30	Sin3A Associated Protein 30	Epigenomics					Histone acetylation plays a key role in the regulation of eukaryotic gene expression. Histone acetylation and deacetylation are catalyzed by multisubunit complexes. The protein encoded by this gene is a component of the histone deacetylase complex, which includes SIN3, SAP18, HDAC1, HDAC2, RbAp46, RbAp48, and other polypeptides. This complex is active in deacetylating core histone octamers, but i…		(1) VarElect: NCBI Entrez Gene
T-SASC	TF	TCF7	Transcription Factor 7		Bipolar Disorder			Cancer (Multiple)	TCF7 overexpression restored the abilities of proliferation, migration and invasion in LOC728196-silenced glioma cells (1).	Cancer (Multiple) (1). To identify genes dysregulated in bipolar disorder (BD1), we carried out global gene expression profiling using whole-genome microarrays. To minimize genetic variation in gene expression levels between cases and controls, we compared expression profiles in lymphoblastoid cell lines from monozygotic twin pairs discordant for the disease (...) Using quantitative reverse trans…	(1) Wang O, Huang Y, Wu H, Zheng B, Lin J, Jin P. LncRNA LOC728196/miR-513c axis facilitates glioma carcinogenesis by targeting TCF7. Gene. 2018 Dec 30;679:119-125. doi: 10.1016/j.gene.2018.08.081. Epub 2018 Sep 1. PMID: 30179681.	(1) VarElect: MalaCards (2) Matigian N, Windus L, Smith H, Filippich C, Pantelis C, McGrath J, Mowry B, Hayward N. Expression profiling in monozygotic twins discordant for bipolar disorder reveals dysregulation of the WNT signalling pathway. Mol Psychiatry. 2007 Sep;12(9):815-25. doi: 10.1038/sj.mp.4001998. Epub 2007 Apr 17. PMID: 17440432.
T-SASC	TF	ZNF335	Zinc Finger Protein 335			Microcecphaly (Multiple Types), Seckel Syndrome, Charcot-Marie-Tooth Disease						(1) VarElect: MalaCards
T-SASC	TF	KLF16	Krüpel-like Transcription Factor 16		Schizophrenia, Bipolar Disorder, Major Depression Disorder				KLF16 contributes to RB cell proliferation and migration by negatively regulating BCL2L15 (1)	Disrupted-in-Schizophrenia 1 (DISC1) is a scaffold protein implicated in various psychiatric diseases. Dysregulation of the dopamine system has been associated with DISC1 deficiency, while the molecular mechanism is unclear. In this study, we propose a novel molecular mechanism underlying the transcriptional regulation of the dopamine D1 receptor (D1R) in the striatum via DISC1. We verified the i…	(1) Zhang JX, Yan XJ, Wu S, Liu Q, Ma JM. KLF16 overexpression deleteriously affects the proliferation and migration of retinoblastoma by transcriptionally repressing BCL2L15. Biochem Biophys Res Commun. 2020 Sep 3;529(4):977-983. doi: 10.1016/j.bbrc.2020.06.027. Epub 2020 Jul 30. PMID: 32819608.	(1) Suh Y, Noh SJ, Lee S, Suh BK, Lee SB, Choi J, Jeong J, Kim S, Park SK. Dopamine D1 Receptor (D1R) Expression Is Controlled by a Transcriptional Repressor Complex Containing DISC1. Mol Neurobiol. 2019 Oct;56(10):6725-6735. doi: 10.1007/s12035-019-1566-6. Epub 2019 Mar 26. PMID: 30915712; PMCID: PMC6728282. (2) Peyrot WJ, Price AL. Identifying loci with different allele frequencies among cases …
T-SASC	miRNA	hsa-mir-24-3p	MicroRNA 24	Epigenomics	Depression, Psychotic Disorder	Non-Syndromic X-Linked Intellectual Disability, Specific Developmental Disorder	Alzheimer Disease, Parkinson Disease, Amyotrophic Lateral Sclerosis 1	Cancer (Multiple)	miR-24-3p/KLF8 Signaling Axis Contributes to LUAD Metastasis by Regulating EMT (1)	Depression, Psychotic Disorder, Non-Syndromic X-Linked Intellectual Disability, Specific Developmental Disorder, Alzheimer Disease, Parkinson Disease, Amyotrophic Lateral Sclerosis 1, Cancer (Multiple) (1)	(1) Jing P, Xie N, Zhao N, Zhu X, Li P, Gao G, Dang H, Gu Z. miR-24-3p/KLF8 Signaling Axis Contributes to LUAD Metastasis by Regulating EMT. J Immunol Res. 2020 Apr 28;2020:4036047. doi: 10.1155/2020/4036047. PMID: 32411796; PMCID: PMC7204180.	(1) VarElect: MalaCards
T-SASC	miRNA	hsa-mir-26b-5p	MicroRNA 26	Epigenomics	Schizophrenia, Major Depression Disorder		Alzheimer Disease	Cancer (Multiple)	MiR-26b-5p inhibits cell proliferation and EMT by targeting MYCBP in triple-negative breast cancer (1)	Schizophrenia, Alzheimer Diasease, Cancer (Multiple) (1) Seventy-four microRNAs were abnormally expressed in AD and 30 in MDD; 7 were common for both disorders (hsa-let-7f-5p, hsa-miR-664a-3p, hsa-miR-361-5p, hsa-let-7g-5p, hsa-let-7d-5p, hsa-miR-191-5p, hsa-miR-26b-5p) (2)	(1) Ma S, Wei H, Wang C, Han J, Chen X, Li Y. MiR-26b-5p inhibits cell proliferation and EMT by targeting MYCBP in triple-negative breast cancer. Cell Mol Biol Lett. 2021 Dec 11;26(1):52. doi: 10.1186/s11658-021-00288-3. PMID: 34895159; PMCID: PMC8903572.	(1) VarElect: MalaCards (2)Mendes-Silva AP, Pereira KS, Tolentino-Araujo GT, Nicolau Ede S, Silva-Ferreira CM, Teixeira AL, Diniz BS. Shared Biologic Pathways Between Alzheimer Disease and Major Depression: A Systematic Review of MicroRNA Expression Studies. Am J Geriatr Psychiatry. 2016 Oct;24(10):903-12. doi: 10.1016/j.jagp.2016.07.017. Epub 2016 Jul 25. PMID: 27591915.
T-SASC	miRNA	hsa-mir-498	MicroRNA 498	Epigenomics				Cancer (Multiple)	miR-498 inhibits autophagy and M2-like polarization of tumor-associated macrophages in esophageal cancer via MDM2/ATF3 (1)	Cancer (Multiple) (1)	(1) Li D, Yan M, Sun F, Song J, Hu X, Yu S, Tang L, Deng S. miR-498 inhibits autophagy and M2-like polarization of tumor-associated macrophages in esophageal cancer via MDM2/ATF3. Epigenomics. 2021 Jul;13(13):1013-1030. doi: 10.2217/epi-2020-0341. Epub 2021 Jun 11. PMID: 34114479.	(1) VarElect: MalaCards
T-SASC	miRNA	hsa-mir-6787-3p	MicroRNA 6787	Epigenomics
T-SASC	miRNA	hsa-mir-6852-5p	MicroRNA 6852	Epigenomics					Bioinformatics analysis showed that microRNA (miR)-6852-5p might be a key gene involved in the regulation of TWIST2 by LINC01235. The LINC01235-TWIST2 positive feedback loop mainly affected migration and invasion of GC cells (1)		(1) Tan YE, Xing Y, Ran BL et al. LINC01235-TWIST2 feedback loop facilitates epithelial-mesenchymal transition in gastric cancer by inhibiting THBS2. Aging (Albany NY). 2020 Nov 18;12(24):25060-25075. doi: 10.18632/aging.103979. Epub 2020 Nov 18. PMID: 33206629; PMCID: PMC7803553.
T-SASC	miRNA	hsa-mir-98-5p	MicroRNA 98	Epigenomics	Alcohol Use Disorder, Depression Disorder		Alzheimer Disease		MiR-98-5p regulates proliferation and metastasis of MCF-7 breast cancer cells by targeting Gab2 (1)	Alcohol Use Disorder (1) miR-98-5p plays a critical role in depression and antidepressant effect of ketamine (2) Post-transcriptional regulation of α7 nAChR expression by miR-98-5p modulates cognition and neuroinflammation in an animal model of Alzheimer's disease	(1) Shi XY, Wang H, Wang W, Gu YH. MiR-98-5p regulates proliferation and metastasis of MCF-7 breast cancer cells by targeting Gab2. Eur Rev Med Pharmacol Sci. 2020 Nov;24(21):10914. doi: 10.26355/eurrev_202011_23546. PMID: 33215398.	(1) VarElect: MalaCards (2) Song C, Shi J, Xu J, Zhao L, Zhang Y, Huang W, Qiu Y, Zhang R, Chen H, Wang H. Post-transcriptional regulation of α7 nAChR expression by miR-98-5p modulates cognition and neuroinflammation in an animal model of Alzheimer's disease. FASEB J. 2021 Jun;35(6):e21658. doi: 10.1096/fj.202100257R. PMID: 34010470.
