# Supplementary material for: Gene expression networks regulated by human personality
Source: Mol Psychiatry. 2024 Mar 4;29(7):2241–60. doi: 10.1038/s41380-024-02484-x (PMC11408262; doi:10.1038/s41380-024-02484-x)
Supplement: Supplementary file 17 — Supplementary Table S10 [file 41380_2024_2484_MOESM17_ESM.xlsx]

## Sheet: Sheet1
T-SASC & T-SAER Tissue expression specifity
Group	Gene	Type	Seed	Nervous system	Lung	Liver	Intestine	Blood	Kidney	Muscle	Skin	Heart	Pancreas	eye	Bone marrow	Thyroid gland	Stomach	Spleen	Urine	Bone	Adrenal gland	Gall bladder	Saliva
T-SAER & T-SASC	SLC2A14	T biclusters	1	4.58674	2.22504	2.5182	2.57101	2.87766	2.2924	2.45263	1.8465	2.83124	2.0122	2.03297	2.14279	1.49705	2.28338	2.16893	1.42277	1.47338	1.86079	1.28798	0.795379
T-SAER & T-SASC	SSRP1	TF (SAER)/PP(SASC)	0	3.93403	4.66497	4.39154	2.90841	2.50665	2.33444	2.24809	2.09099	2.235	2.30078	2.70614	2.05261	1.56506	1.42488	1.96975	1.49323	1.33658	1.72877	1.35282	1.35154
T-SAER & T-SASC	UBC	PP	0	5	4.99282	4.96	4.9466	4.93724	4.96143	4.40742	4.87318	4.841	4.63554	4.47737	3.59354	4.00233	4.70292	4.94687	2.71254	3.65084	3.24957	2.81946	2.98921
T-SAER & T-SASC	hsa-mir-1-3p	miRNA	0
T-SAER & T-SASC	hsa-mir-335-5p	miRNA	0
T-SAER & T-SASC	hsa-mir-34a-5p	miRNA	0
T-SAER	BLCAP	GxE	1	4.88096	4.7058	2.35785	4.53958	2.03431	3.11194	2.92902	2.54666	2.21131	2.70368	2.23406	1.51998	1.38501	1.25042	2.08874	4.42382		1.79055	1.26951	1.33978
T-SAER	CNTNAP5	GxE	1	4.48956				1.01267		0.535532		0.533333		0.566667							0.054358	0.477121
T-SAER	GLRA2	GxE	1	4.88333		0.624299	0.2081	0.940857	2.92772	1.18543	0.602289	0.828569		1.84461		0.2081					0.2081		0.624299
T-SAER	RALB	GxE	1	4.85715	4.53872	2.14304	2.60395	2.54211	2.60476	2.17085	2.46846	2.28618	2.0805	4.28289	1.93268	1.82217	1.37045	2.26675	1.53403	0.709808	2.23522	1.53318	1.24055
T-SAER	TMED2	GxE	1	4.9549	3.62951	4.7434	3.69109	2.0724	3.65418	4.4313	3.93371	2.20442	3.99921	2.98687	1.68064	2.0899	2.39	2.12998	1.89358	1.7029	1.79052	1.8191	2.01396
T-SAER	ACOXL	GxE	1	1.29923	0.966924	1.08306	0.378726	1.17073	0.284044	1.24876	1.40703	0.568089	0.284044		0.688698	0.284044	0.568089	0.094681	1.46321		0.568089	1.03633	0.58139
T-SAER	LIMK2	T biclusters	1	4.52234	4.57027	1.43197	2.30407	2.39582	2.03789	1.8979	2.32079	1.86006	1.48985	1.82273	1.84187	1.89901	1.33311	1.55808	1.20772	1.1378	1.36202	1.21836	1.15229
T-SAER	PIK3CB	T biclusters	1	3.88258	2.79467	2.69677	2.64007	2.7675	2.78173	2.79332	2.40708	2.78096	2.34736	1.37593	2.40816	2.57109	2.02192	2.57641	1.04139	1.47872	1.79004	0.973128	1.53509
T-SAER	KIAA0232	T biclusters	1	2.75681	1.16948	4.22701	1.09091	1.61271	1.38232	1.54749	0.630089	2.03333	1.09091	0.574031	4.15754	1.00289	1.09091	1.36298	1.09091		0.91733	1.09091	1.09091
T-SAER	ELAVL1	PP	0	4.32716	3.49621	2.6883	4.62072	4.54999	3.04958	3.13717	2.77089	2.81857	2.34984	3.07566	2.25643	2.33862	2.33806	2.41444	1.33978	1.57689	2.47948	1.20772	2.52898
T-SAER	SEC23A	PP	0	4.94233	2.36934	4.53282	2.06874	2.16343	2.19401	2.02517	1.72212	2.50499	1.96138	1.43333	1.45652	1.53241	1.02531	1.4631	1.48949	1.29162	1.83167	1.36673	0.636822
T-SAER	ESR1	PP	0	3.29365	3.05803	3.56476	3.04453	3.19819	3.06019	3.05363	2.63414	2.86766	2.54636	1.97119	2.49015	3.08253	2.38878	2.30804	2.34525	2.87567	2.78567	1.97658	1.92948
T-SAER	DMAP1	TF	0	4.88441	1.85865	4.29765	4.40612	1.96839	1.97693	1.84745	4.2539	1.65479	0.920819	1.14073	1.08636	1.27723	1.14197	1.29226	1.10266	0.506019	1.4105	1.12494	1.20772
T-SAER	ETV4	TF	0	4.49401	2.35699	1.94565	4.58483	1.83719	2.26873	1.99786	2.44041	1.787	1.88215	1.46452	1.21837	2.09239	1.70849	0.998704	1.32627	1.63672	1.49964	1.55992	1.83509
T-SAER	HMG20B	TF	0	4.62173	3.19652	1.6922	1.9545	0.854937	2.06281	1.50972	4.81743	4.24378	4.29887	3.02863	1.19312	1.10494	1.35411	1.35315	1.14197	0.820305	1.11617	1.1683	1.73019
T-SAER	ID3	TF	0	4.87571	3.07713	2.23081	2.99215	4.46899	2.66731	2.93871	4.83431	2.86973	1.8374	2.79257	2.41447	2.92873	2.39958	2.7005	1.75841	2.16606	1.91516	1.7007	2.03023
T-SAER	NCOR1	TF	0	4.91291	3.31101	4.65512	3.61168	2.98346	3.15577	3.07414	2.70122	2.87211	2.37245	2.22542	2.70211	3.26195	2.24092	2.74004	1.3592	1.67636	2.49662	1.71385	1.75634
T-SAER	NFYC	TF	0	4.94234	4.45365	3.31206	4.03279	2.69847	3.84521	3.11019	2.81559	2.80773	2.30023	3.38153	1.73191	1.48097	3.55022	2.56312	1.40711	2.25428	1.23384	1.33177	1.4624
T-SAER	SMARCA5	TF	0	4.93962	4.7543	4.89508	4.70576	4.14003	4.14158	3.50584	4.45592	3.34298	4.71817	4.13613	1.92115	3.95585	4.13362	2.87682	1.20951	1.87409	1.92379	1.15432	2.06937
T-SAER	TEAD3	TF	0	4.39534	4.38631	2.2123	2.17073	1.1014	2.19751	2.57714	1.91998	2.49739	1.42666	1.18655	0.545455	1.25037	1.76353	0.60206	1.21307	0.66892	0.556303	1.12057	0.797037
T-SAER	TFE3	TF	0	4.69188	3.3104	4.47692	2.33461	4.50343	2.89989	2.72992	2.64802	2.37067	1.97972	1.9566	2.02235	2.12589	1.75961	2.13921	2.17936	1.80942	2.29401	1.20049	1.77153
T-SAER	THRB	TF	0	4.81817	1.91988	2.76281	1.79517	1.8774	4.46816	2.28783	1.72476	2.28117	1.56552	1.923	0.950014	3.49607	1.3139	1.37908	0.927712	1.20059	1.66596	0.54377	0.572097
T-SAER	ESRRA	TF	0	3.55317	3.08127	2.73696	2.42282	2.54284	4.57815	3.23581	2.19189	3.03376	2.2029	2.00248	1.80942	2.32668	2.08695	2.14462	1.13636	1.75088	1.91343	0.861335	1.26482
T-SAER	GATA4	TF	0	3.29737	4.55547	3.09733	3.06794	2.55236	3.05539	3.78111	2.71241	4.79693	2.78241	1.52168	2.82035	2.4488	3.26256	2.26152	1.5977	1.98789	2.59033	2.06003	1.78044
T-SAER	E2F5	TF	0	2.27727	4.44667	2.19141	2.45595	2.36172	2.14768	1.82947	2.04432	1.65806	1.63863	1.49108	1.53102	1.87376	1.70211	1.83512	0.742987	1.61842	1.35754	0.539912	1.11004
T-SAER	IKZF1	TF	0	2.46687	2.4213	4.43659	2.69306	3.28921	2.06356	1.68212	1.62843	1.93553	1.46862	1.42257	4.70907	1.26319	1.63729	3.26706	1.00575	1.57744	1.11753	1.11394	1.0201
T-SAER	KLF11	TF	0	2.71462	2.18251	2.38429	1.94158	4.40599	2.22186	2.45198	1.82089	2.33854	4.52246	1.24527	1.89419	1.56953	1.50227	1.73155	0.988262	1.01467	1.72826	1.04922	1.25446
T-SAER	PRDM1	TF	0	2.2413	2.84769	2.20857	2.77911	3.13666	2.25361	1.73413	2.34609	2.02023	1.73851	1.53076	3.2513	1.85387	1.96182	3.2599	1.07676	1.68348	0.962843	0.924279	1.71104
T-SAER	SP7	TF	0	2.65928	1.67102	2.4952	2.29028	2.64131	2.70784	3.12205	1.83667	2.66385	1.73388	1.29819	2.80842	1.52122	1.5119	1.79048	1.15384	3.54716	0.899517		0.623424
T-SAER	TGIF2	TF	0	1.79728	1.78167	1.87069	1.8644	1.48556	1.64826	4.36886	1.06642	1.51755	1.62137	0.894881	1.52073	1.20834	1.43258	1.41646	0.849215	1.51931	0.467361	0.792392	0.716003
T-SAER	ZNF580	TF	0	1.26018	1.00647	0.545455	1.21245	4.32244	1.30557	0.784221	0.753328	4.46978	0.929951		0.643453	0.880814	1.06296	1.43077	0.564271		0.836746	0.545455	0.906694
T-SAER	ZNF341	TF	0	0.533333	0.842327	0.284419	0.639943	0.885435	0.284419	0.572613	0.823607		0.639943		0.142209	0.497733	0.639943	0.255273	0.497733		0.426628	0.497733	0.213314
T-SAER	hsa-mir-223-5p	miRNA	0
T-SAER	hsa-mir-4682	miRNA	0
T-SAER	hsa-mir-511-3p	miRNA	0
T-SAER	hsa-mir-574-5p	miRNA	0
T-SAER	hsa-mir-6830-5p	miRNA	0
T-SAER	hsa-mir-6867-5p	miRNA	0
T-SAER	hsa-mir-7-5p	miRNA	0
T-SASC	FAM69A	GxE	1	4.46822	0.64901	1.35115	0.857332	0.720609	1.86755	0.672713	0.39211	0.839478	0.442176		0.294784	0.623249	0.732394	1.01382	1.0518		0.355388	0.976197	0.447158
T-SASC	KDM4C	GxE	1	4.72159	2.36595	4.40375	2.3281	2.20644	2.24445	2.00289	1.90741	2.02897	1.53917	1.13239	2.0335	1.71374	1.56094	2.01125	0.973128	1.25698	0.832509	0.963788	0.748188
T-SASC	PLXNA4	GxE	1	4.8774	1.83313	1.32376	1.3032	2.2047	4.34406	1.83582	1.43004	2.33578	1.88398	2.39116	1.18617	0.861107	0.743532	1.86279		1.27004	0.185637	0.533333	0.771621
T-SASC	TFF3	GxE	1	1.92099	4.59786	1.82769	4.77819	2.145	2.12986	1.89079	1.63163	4.33215	2.86745	1.21562	2.32592	3.21744	2.94565	2.19732	1.85533	1.6253	1.13458	2.56329	2.8736
T-SASC	ZNF540	GxE	1	4.78674	1.09091	0.545455	1.09091	0.533333	1.76743	1.09091	0.545455	4.21818	1.09091	0.533333	1.09091	1.09091	1.63983	0.61735	0.851022		1.09091	1.09091	1.09091
T-SASC	HERC3	T biclusters	1	4.79275	1.62166	1.42828	1.53333	1.70276	2.05085	1.81081	4.29282	1.86323	0.594761	0.566667	4.20828	1.17221	1.60541	1.06195	1.28544	0.840967	0.985277	1.00575	0.899456
T-SASC	IL1B	T biclusters	1	4.02731	4.83818	3.88001	3.95718	4.88086	3.47475	3.40956	4.64307	3.58769	3.07262	2.92882	3.90935	2.43936	3.18307	3.90726	2.70052	3.21453	3.11909	2.39948	2.59482
T-SASC	HIST2H2AC	T biclusters	1	2.91402	4.55846	3.12525	2.70983	4.59314	2.82226	2.99736	2.31602	2.59095	2.39657	2.06696	2.53583	1.58959	2.71296	2.58919	1.33304	1.92906	1.85057	0.716667	1.66875
T-SASC	IGSF6	T biclusters	1	1.61322	4.35341	0.944483	1.89073	2.47066	0.786388	1.06046	0.224682	1.33477	0.337024		1.35478	0.221849	0.773299	2.63668	1.14406	0.52011	0.564271	0.991226	0.286307
T-SASC	ST3GAL4	T biclusters	1	2.89538	2.241	2.19861	2.29632	4.44286	2.49579	2.3521	1.71019	2.52951	0.812115	0.060698	2.0598	1.96457	2.66446	2.24822	1.41386	0.784929	1.68604	1.23384	1.35088
T-SASC	APP	PP	0	4.99837	4.465	4.71285	4.7783	4.67752	4.53217	3.67158	3.9315	3.70739	4.89406	4.9157	4.61139	4.36571	3.4368	3.45158	2.76065	2.83945	3.75274	2.67545	2.78671
T-SASC	HIST1H3A	PP	0	4.49529	1.95523	1.89447	1.75979	4.43135	1.87087	0.910324	1.24768	1.66069	1.16812	1.25422	0.944416	0.660776	4.12798	4.2939	0.711111	1.1658	0.766667	0.8	0.591219
T-SASC	KDM5B	TF	0	4.58319	3.20093	2.05935	2.39552	2.15386	2.20896	1.87812	2.47673	2.12189	1.69833	2.45135	2.14976	1.41924	1.76107	2.02314	1.07918	1.39866	0.737723	1.01703	0.801632
T-SASC	L3MBTL2	TF	0	4.61691	0.90309	0.643453	4.1869	1.27602	1.63441	0.845098	1.35303	0.845098	0.995981	0.566667	0.69314	0.957448	0.849215	4.19085	0.927712	0.508039	0.895791	0.845098	0.823909
T-SASC	MTA2	TF	0	4.50811	2.5434	4.43315	2.49468	2.09495	2.52303	1.77395	2.34978	1.75875	2.35739	4.21778	2.09068	1.86277	2.04889	1.60566	1.60237	1.08851	1.60237	1.60237	1.33933
T-SASC	PHF8	TF	0	4.46967	1.82277	1.96387	1.74429	1.80202	2.00975	1.47501	1.47578	1.53823	1.51959	0.666667	1.47986	0.832509	0.748188	0.962211	0.899456	1.2762	0.710399	0.768391	0.704722
T-SASC	POLR2A	TF	0	4.95187	4.07127	4.5918	4.0908	3.58776	3.13482	3.04596	3.49557	3.25664	4.43606	3.20585	2.4571	2.06619	2.36121	2.76016	1.72496	1.99825	2.1364	1.36424	1.18752
T-SASC	REST	TF	0	4.64858	2.50676	2.42066	2.03983	2.45863	2.58553	2.60883	1.92318	2.65514	1.99663	2.05312	1.86119	1.76526	1.44434	2.27276	1.07038	1.17594	2.35069	1.07038	0.802782
T-SASC	SMAD5	TF	0	4.01336	2.69707	2.8961	2.44797	2.45819	2.70174	3.04013	2.34203	2.86314	1.93702	1.56665	2.2885	1.92714	2.06324	2.44691	1.01424	2.41557	1.68175	0.849215	1.42822
T-SASC	TRIM28	TF	0	4.75816	4.4928	4.67805	4.05919	4.69439	3.24992	3.11965	4.92663	3.04185	3.74167	3.85539	2.81367	2.24093	2.35064	4.53953	1.88043	1.33277	2.145	1.84052	1.79934
T-SASC	ZBTB7A	TF	0	4.63863	4.45832	4.42908	2.23351	2.18609	1.91597	1.63359	1.69545	1.72047	4.20736	1.7029	1.90017	0.522879	1.02531	1.95688	0.695365	1.15286	0.594761	0.695365	0.636822
T-SASC	ZNF547	TF	0	4.10909	0.545455	0.09691	1.09091	0.021189	1.09091	1.09091	0.545455	1.09091	0.545455	0.176091	0.545455	1.09091	0.545455	0.332438	0.545455		0.545455	0.545455	0.545455
T-SASC	ZNF585B	TF	0	4.41172	0.583954	0.21396	0.545455		1.09091	0.630428	0.355388	0.775489	1.09091			0.853293	0.39211	1.05919	0.69897		0.496007	1.09091	0.166331
T-SASC	ZNF641	TF	0	4.51993	4.23977	1.07518	4.23117	0.525045	4.33715	2.07956	0.579784	4.28604	1.09091	0.439333	0.425969	0.94118	0.748188	1.59693	1.17819		1.15229	1.09091	1.09091
T-SASC	WRNIP1	TF	0	3.65053	2.89926	4.31925	1.52713	1.74054	1.31527	1.28929	1.27723	1.28929	1.13618	1.1	1.17609	1.39794	1.16633	1.1683	1.25366	0.516274	1.24551	1.21307	1.3236
T-SASC	MLLT1	TF	0	2.6738	2.1733	2.14054	2.07715	2.60415	2.22804	2.08927	1.89831	1.74479	1.33532	1.15864	2.5212	1.51262	1.39875	2.19901	1.08814	1.41729	0.815135	0.836746	0.90309
T-SASC	NRF1	TF	0	2.37732	1.93863	2.4314	4.37977	2.35231	2.09819	2.77464	1.8775	2.4697	1.78541	1.61342	1.42271	2.0224	1.47667	1.50007	4.1338	1.02584	1.46186	0.6163	0.548185
T-SASC	SAP30	TF	0	2.37171	2.23263	4.3271	1.70721	1.7618	2.1255	1.75521	0.878639	2.2131	1.02482	0.566667	1.27642	1.34814	1.45685	2.08799	0.545455		0.716003	0.545455	0.342423
T-SASC	TCF7	TF	0	2.06188	2.19004	4.45906	2.9544	4.53975	1.67201	1.68048	4.3727	2.21177	1.74573	1.03538	2.48879	1.38986	1.70499	2.82038	0.876987	1.69686	1.18541	0.643453	1.18533
T-SASC	ZNF335	TF	0	2.7299	0.753328	4.0685	0.849215	1.39509	4.09542	1.08932	1.07433	0.436693	0.447158		1.0569	0.669007	0.742987	0.931119	0.663996		0.594761	0.669007	0.710399
T-SASC	KLF16	TF	0	2.31269	1.84518	1.96086	1.90403	1.94424	1.89059	2.36028	1.75452	2.30368	4.3323	2.00742	1.5894	1.248	1.28071	1.70146	0.545455	0.923274	1.34185	0.545455	0.826075
T-SASC	hsa-mir-24-3p	miRNA	0
T-SASC	hsa-mir-26b-5p	miRNA	0
T-SASC	hsa-mir-498	miRNA	0
T-SASC	hsa-mir-6787-3p	miRNA	0
T-SASC	hsa-mir-6852-5p	miRNA	0
T-SASC	hsa-mir-98-5p	miRNA	0
