# Supplementary material for: Gene expression networks regulated by human personality
Source: Mol Psychiatry. 2024 Mar 4;29(7):2241–60. doi: 10.1038/s41380-024-02484-x (PMC11408262; doi:10.1038/s41380-024-02484-x)
Supplement: Supplementary file 18 — Supplementary Table S11 [file 41380_2024_2484_MOESM18_ESM.xlsx]

## Sheet: Sheet1
TCMIN NETWORK nodes
Name	type	Genes present in the T-saer_sasc network	Transcriptomic genes (T)	Personality genes (GE)	saer	sasc
hsa-mir-34a-5p	microRNA	Yes	No		No	No
hsa-mir-1-3p	microRNA	Yes	No		No	No
hsa-mir-335-5p	microRNA	Yes	No		No	No
hsa-mir-15a-5p	microRNA	No	No		No	No
hsa-mir-16-5p	microRNA	No	No		No	No
hsa-mir-17-5p	microRNA	No	No		No	No
hsa-mir-18a-5p	microRNA	No	No		No	No
hsa-mir-20a-5p	microRNA	No	No		No	No
hsa-mir-23a-3p	microRNA	No	No		No	No
hsa-mir-24-3p	microRNA	Yes	No		No	No
hsa-mir-25-3p	microRNA	No	No		No	No
hsa-mir-29a-3p	microRNA	No	No		No	No
hsa-mir-93-5p	microRNA	No	No		No	No
hsa-mir-98-5p	microRNA	Yes	No		No	No
hsa-mir-29b-3p	microRNA	No	No		No	No
hsa-mir-106a-5p	microRNA	No	No		No	No
hsa-mir-208a-3p	microRNA	No	No		No	No
hsa-mir-211-5p	microRNA	No	No		No	No
hsa-mir-221-3p	microRNA	No	No		No	No
hsa-mir-15b-5p	microRNA	No	No		No	No
hsa-mir-23b-3p	microRNA	No	No		No	No
hsa-mir-130a-3p	microRNA	No	No		No	No
hsa-mir-143-3p	microRNA	No	No		No	No
hsa-mir-195-5p	microRNA	No	No		No	No
hsa-mir-106b-5p	microRNA	No	No		No	No
hsa-mir-29c-3p	microRNA	No	No		No	No
hsa-mir-301a-3p	microRNA	No	No		No	No
hsa-mir-130b-3p	microRNA	No	No		No	No
hsa-mir-362-5p	microRNA	No	No		No	No
hsa-mir-324-3p	microRNA	No	No		No	No
hsa-mir-424-5p	microRNA	No	No		No	No
hsa-mir-20b-5p	microRNA	No	No		No	No
hsa-mir-193b-3p	microRNA	No	No		No	No
hsa-mir-497-5p	microRNA	No	No		No	No
hsa-mir-498	microRNA	Yes	No		No	No
hsa-mir-519c-3p	microRNA	No	No		No	No
hsa-mir-526b-3p	microRNA	No	No		No	No
hsa-mir-519b-3p	microRNA	No	No		No	No
hsa-mir-519d-3p	microRNA	No	No		No	No
hsa-mir-519a-3p	microRNA	No	No		No	No
hsa-mir-499a-5p	microRNA	No	No		No	No
hsa-mir-92b-3p	microRNA	No	No		No	No
hsa-mir-615-3p	microRNA	No	No		No	No
hsa-mir-661	microRNA	No	No		No	No
hsa-mir-653-5p	microRNA	No	No		No	No
hsa-mir-454-3p	microRNA	No	No		No	No
hsa-mir-769-3p	microRNA	No	No		No	No
hsa-mir-766-3p	microRNA	No	No		No	No
hsa-mir-106a-3p	microRNA	No	No		No	No
hsa-mir-296-3p	microRNA	No	No		No	No
hsa-mir-488-3p	microRNA	No	No		No	No
hsa-mir-508-5p	microRNA	No	No		No	No
hsa-mir-576-3p	microRNA	No	No		No	No
hsa-mir-877-5p	microRNA	No	No		No	No
hsa-mir-301b-3p	microRNA	No	No		No	No
hsa-mir-208b-3p	microRNA	No	No		No	No
hsa-mir-922	microRNA	No	No		No	No
hsa-mir-1301-3p	microRNA	No	No		No	No
hsa-mir-1182	microRNA	No	No		No	No
hsa-mir-1273a	microRNA	No	No		No	No
hsa-mir-3153	microRNA	No	No		No	No
hsa-mir-3154	microRNA	No	No		No	No
hsa-mir-3189-3p	microRNA	No	No		No	No
hsa-mir-3200-3p	microRNA	No	No		No	No
hsa-mir-4295	microRNA	No	No		No	No
hsa-mir-4251	microRNA	No	No		No	No
hsa-mir-4329	microRNA	No	No		No	No
hsa-mir-500b-5p	microRNA	No	No		No	No
hsa-mir-3666	microRNA	No	No		No	No
hsa-mir-4424	microRNA	No	No		No	No
hsa-mir-4486	microRNA	No	No		No	No
hsa-mir-4499	microRNA	No	No		No	No
hsa-mir-4649-5p	microRNA	No	No		No	No
hsa-mir-4708-5p	microRNA	No	No		No	No
hsa-mir-4747-5p	microRNA	No	No		No	No
hsa-mir-4770	microRNA	No	No		No	No
hsa-mir-4793-3p	microRNA	No	No		No	No
hsa-mir-1273f	microRNA	No	No		No	No
hsa-mir-5196-5p	microRNA	No	No		No	No
hsa-mir-5584-5p	microRNA	No	No		No	No
hsa-mir-5681a	microRNA	No	No		No	No
hsa-mir-212-5p	microRNA	No	No		No	No
hsa-mir-450a-1-3p	microRNA	No	No		No	No
hsa-mir-873-3p	microRNA	No	No		No	No
hsa-mir-1273g-3p	microRNA	No	No		No	No
hsa-mir-939-3p	microRNA	No	No		No	No
hsa-mir-6088	microRNA	No	No		No	No
hsa-mir-6512-3p	microRNA	No	No		No	No
hsa-mir-6716-5p	microRNA	No	No		No	No
hsa-mir-511-3p	microRNA	Yes	No		No	No
hsa-mir-510-3p	microRNA	No	No		No	No
hsa-mir-651-3p	microRNA	No	No		No	No
hsa-mir-6720-5p	microRNA	No	No		No	No
hsa-mir-6729-5p	microRNA	No	No		No	No
hsa-mir-6730-5p	microRNA	No	No		No	No
hsa-mir-6733-5p	microRNA	No	No		No	No
hsa-mir-6739-5p	microRNA	No	No		No	No
hsa-mir-6760-5p	microRNA	No	No		No	No
hsa-mir-6761-5p	microRNA	No	No		No	No
hsa-mir-6828-5p	microRNA	No	No		No	No
hsa-mir-6838-5p	microRNA	No	No		No	No
hsa-mir-6849-3p	microRNA	No	No		No	No
hsa-mir-6857-3p	microRNA	No	No		No	No
hsa-mir-7515	microRNA	No	No		No	No
hsa-mir-7703	microRNA	No	No		No	No
hsa-mir-103a-3p	microRNA	No	No		No	No
hsa-mir-107	microRNA	No	No		No	No
hsa-mir-1276	microRNA	No	No		No	No
hsa-mir-132-5p	microRNA	No	No		No	No
hsa-mir-17-3p	microRNA	No	No		No	No
hsa-mir-182-5p	microRNA	No	No		No	No
hsa-mir-197-3p	microRNA	No	No		No	No
hsa-mir-204-5p	microRNA	No	No		No	No
hsa-mir-20a-3p	microRNA	No	No		No	No
hsa-mir-214-3p	microRNA	No	No		No	No
hsa-mir-221-5p	microRNA	No	No		No	No
hsa-mir-22-3p	microRNA	No	No		No	No
hsa-mir-22-5p	microRNA	No	No		No	No
hsa-mir-27a-3p	microRNA	No	No		No	No
hsa-mir-27b-3p	microRNA	No	No		No	No
hsa-mir-28-5p	microRNA	No	No		No	No
hsa-mir-299-5p	microRNA	No	No		No	No
hsa-mir-30b-3p	microRNA	No	No		No	No
hsa-mir-30b-5p	microRNA	No	No		No	No
hsa-mir-30c-1-3p	microRNA	No	No		No	No
hsa-mir-30c-2-3p	microRNA	No	No		No	No
hsa-mir-30c-5p	microRNA	No	No		No	No
hsa-mir-30d-5p	microRNA	No	No		No	No
hsa-mir-30e-5p	microRNA	No	No		No	No
hsa-mir-3605-5p	microRNA	No	No		No	No
hsa-mir-3679-5p	microRNA	No	No		No	No
hsa-mir-3687	microRNA	No	No		No	No
hsa-mir-3928-3p	microRNA	No	No		No	No
hsa-mir-522-5p	microRNA	No	No		No	No
hsa-mir-575	microRNA	No	No		No	No
hsa-mir-629-3p	microRNA	No	No		No	No
hsa-mir-631	microRNA	No	No		No	No
hsa-mir-708-5p	microRNA	No	No		No	No
hsa-mir-744-3p	microRNA	No	No		No	No
hsa-mir-766-5p	microRNA	No	No		No	No
hsa-mir-877-3p	microRNA	No	No		No	No
hsa-mir-941	microRNA	No	No		No	No
hsa-mir-124-3p	microRNA	No	No		No	No
hsa-mir-146a-5p	microRNA	No	No		No	No
hsa-mir-330-3p	microRNA	No	No		No	No
hsa-let-7a-5p	microRNA-let	No	No		No	No
hsa-let-7b-5p	microRNA-let	No	No		No	No
hsa-let-7c-5p	microRNA-let	No	No		No	No
hsa-let-7f-5p	microRNA-let	No	No		No	No
hsa-let-7g-5p	microRNA-let	No	No		No	No
hsa-let-7i-5p	microRNA-let	No	No		No	No
hsa-mir-1180-3p	microRNA	No	No		No	No
hsa-mir-125a-3p	microRNA	No	No		No	No
hsa-mir-1260a	microRNA	No	No		No	No
hsa-mir-1260b	microRNA	No	No		No	No
hsa-mir-1269a	microRNA	No	No		No	No
hsa-mir-1299	microRNA	No	No		No	No
hsa-mir-1307-5p	microRNA	No	No		No	No
hsa-mir-138-5p	microRNA	No	No		No	No
hsa-mir-141-5p	microRNA	No	No		No	No
hsa-mir-143-5p	microRNA	No	No		No	No
hsa-mir-1910-5p	microRNA	No	No		No	No
hsa-mir-196a-3p	microRNA	No	No		No	No
hsa-mir-200c-5p	microRNA	No	No		No	No
hsa-mir-302a-3p	microRNA	No	No		No	No
hsa-mir-3173-3p	microRNA	No	No		No	No
hsa-mir-3194-3p	microRNA	No	No		No	No
hsa-mir-324-5p	microRNA	No	No		No	No
hsa-mir-326	microRNA	No	No		No	No
hsa-mir-3619-3p	microRNA	No	No		No	No
hsa-mir-4496	microRNA	No	No		No	No
hsa-mir-4511	microRNA	No	No		No	No
hsa-mir-493-3p	microRNA	No	No		No	No
hsa-mir-516a-5p	microRNA	No	No		No	No
hsa-mir-520a-3p	microRNA	No	No		No	No
hsa-mir-532-5p	microRNA	No	No		No	No
hsa-mir-590-3p	microRNA	No	No		No	No
hsa-mir-624-5p	microRNA	No	No		No	No
hsa-mir-665	microRNA	No	No		No	No
hsa-mir-875-3p	microRNA	No	No		No	No
hsa-mir-93-3p	microRNA	No	No		No	No
hsa-mir-9-5p	microRNA	No	No		No	No
hsa-mir-155-5p	microRNA	No	No		No	No
hsa-mir-494-3p	microRNA	No	No		No	No
hsa-mir-191-5p	microRNA	No	No		No	No
hsa-mir-122-5p	microRNA	No	No		No	No
hsa-mir-181b-5p	microRNA	No	No		No	No
hsa-mir-181d-5p	microRNA	No	No		No	No
hsa-mir-200c-3p	microRNA	No	No		No	No
hsa-mir-374a-5p	microRNA	No	No		No	No
ACTG1	protein	No	No		No	No
ADARB1	protein	No	No		No	No
AP2A1	protein	No	No		No	No
AP2A2	protein	No	No		No	No
AP2B1	protein	No	No		No	No
JAG1	protein	No	No		No	No
AGTR1	protein	No	No		No	No
CRYBG1	protein	No	No		No	No
AKT1	protein	No	No		No	No
ALDH9A1	protein	No	No		No	No
AKR1B1	protein	No	No		No	No
ANK3	protein	No	No		No	No
ANXA4	protein	No	No		No	No
APAF1	protein	No	No		No	No
APEH	protein	No	No		No	No
BIRC2	protein	No	No		No	No
BIRC3	protein	No	No		No	No
XIAP	protein	No	No		No	No
BIRC5	protein	No	No		No	No
FASLG	protein	No	No		No	No
AR	protein	No	No		No	No
AREG	protein	No	No		No	No
ARF6	protein	No	No		No	No
ARHGAP1	protein	No	No		No	No
ARHGDIB	protein	No	No		No	No
ATP6V1E1	protein	No	No		No	No
AXL	protein	No	No		No	No
BAG1	protein	No	Yes		No	No
BAK1	protein	No	No		No	No
BAX	protein	No	No		No	No
CCND1	protein	No	No		No	No
BCL2	protein	No	No		No	No
BCL2A1	protein	No	Yes		No	No
BCL2L1	protein	No	No		No	No
BIK	protein	No	No		No	No
BMP3	protein	No	No		No	No
BMP7	protein	No	No	Yes	No	Yes
BNIP2	protein	No	No		No	No
BNIP3	protein	No	No		No	No
BRCA1	protein	No	No		No	No
CACNB3	protein	No	No		No	No
CAD	protein	No	No		No	No
CALD1	protein	No	No	Yes	No	Yes
CAPG	protein	No	No		No	No
CAPN1	protein	No	No		No	No
CAPZB	protein	No	No		No	No
CASP1	protein	No	No		No	No
CASP3	protein	No	No		No	No
CASP6	protein	No	No		No	No
CASP7	protein	No	No		No	No
CASP8	protein	No	No		No	No
CASP9	protein	No	No		No	No
CASP10	protein	No	No		No	No
CCND3	protein	No	No		No	No
CD27	protein	No	No		No	No
CD40	protein	No	No		No	No
CD40LG	protein	No	No		No	No
CD44	protein	No	No		No	No
CD70	protein	No	No		No	No
CDC5L	protein	No	No		No	No
Sep-07	protein	No	No		No	No
CDC20	protein	No	No		No	No
CDC25A	protein	No	No		No	No
CDC25C	protein	No	No		No	No
CDK4	protein	No	No		No	No
CDK6	protein	No	Yes		No	No
CDKN1B	protein	No	No		No	No
CDKN2A	protein	No	No		No	No
CDKN2C	protein	No	No		No	No
CEBPB	protein	No	No		No	No
CFL1	protein	No	No		No	No
FOXN3	protein	No	No		No	No
CIDEA	protein	No	No		No	No
AP2M1	protein	No	No		No	No
CLTB	protein	No	No		No	No
CPT2	protein	No	No		No	No
CRABP2	protein	No	No		No	No
CRYAA	protein	No	No		No	No
CSE1L	protein	No	No		No	No
CSF1R	protein	No	No		No	No
CTNNB1	protein	No	No		No	No
CYBB	protein	No	No		No	No
CYP51A1	protein	No	No		No	No
DAPK1	protein	No	No	Yes	No	No
GADD45A	protein	No	No		No	No
DDX10	protein	No	No		No	No
DFFA	protein	No	No		No	No
DGUOK	protein	No	No		No	No
DHCR7	protein	No	No		No	No
Sep-01	protein	No	No		No	No
DOCK3	protein	No	No		No	No
RCAN1	protein	No	No		No	No
DSP	protein	No	No		No	No
DTYMK	protein	No	No		No	No
DUT	protein	No	Yes		No	No
E2F1	protein	No	Yes		No	No
E2F3	protein	No	No		No	No
E2F5	protein	Yes	No		No	No
EFNB1	protein	No	No		No	No
EPHA2	protein	No	No		No	No
EIF4G1	protein	No	No		No	No
SERPINB1	protein	No	No		No	No
EMP1	protein	No	Yes		No	No
CTTN	protein	No	No		No	No
EPB41L2	protein	No	No		No	No
EPHA5	protein	No	No		No	No
ERBB2	protein	No	No		No	No
EXT2	protein	No	No		No	No
ACSL1	protein	No	Yes		No	No
ACSL4	protein	No	No		No	No
FAH	protein	No	No		No	No
FEN1	protein	No	No		No	No
FH	protein	No	No		No	No
FKBP1B	protein	No	No		No	No
FLOT2	protein	No	No		No	No
FOS	protein	No	No		No	No
FUT8	protein	No	No		No	No
GAS1	protein	No	No		No	No
GATA4	protein	Yes	No		No	No
GDI1	protein	No	No		No	No
GFPT1	protein	No	No		No	No
GFRA3	protein	No	No		No	No
GMFB	protein	No	Yes		No	No
SFN	protein	No	No		No	No
GPI	protein	No	No		No	No
MKNK2	protein	No	No		No	No
GRB2	protein	No	No		No	No
GRINA	protein	No	Yes		No	No
GRM7	protein	No	No		No	No
GTF3C1	protein	No	No		No	No
GYG1	protein	No	No		No	No
HIST1H1C	protein	No	No		No	No
HIST1H1D	protein	No	No		No	No
HIST1H1E	protein	No	No		No	No
HIST1H1B	protein	No	No		No	No
HIST1H2AE	protein	No	No		No	No
HIST1H2AD	protein	No	No		No	No
HIST1H2BB	protein	No	No		No	No
H3F3A	protein	No	No		No	No
H3F3B	protein	No	No		No	No
HIST1H1A	protein	No	No		No	No
HSD17B10	protein	No	No		No	No
HDAC1	protein	No	No		No	No
HDLBP	protein	No	No		No	No
HMGB1	protein	No	Yes		No	No
HNF4A	protein	No	No		No	No
HNF4G	protein	No	No		No	No
HOXA13	protein	No	No		No	No
HOXB8	protein	No	No		No	No
HPRT1	protein	No	No		No	No
HSPA1A	protein	No	No		No	No
HSPA1B	protein	No	No		No	No
IFNB1	protein	No	No		No	No
IGF1R	protein	No	No		No	No
IK	protein	No	No		No	No
IL6R	protein	No	No		No	No
IL10	protein	No	No		No	No
IMPA1	protein	No	No		No	No
IMPDH1	protein	No	No		No	No
IMPDH2	protein	No	No		No	No
INHBB	protein	No	No		No	No
ITGA6	protein	No	No		No	No
ITGB3	protein	No	No		No	No
JARID2	protein	No	No		No	No
KCNH1	protein	No	No	Yes	No	No
KCNH2	protein	No	No		No	No
KIF2A	protein	No	No		No	No
KIF5B	protein	No	No		No	No
KIT	protein	No	No		No	No
KLC1	protein	No	No		No	No
KIF11	protein	No	No		No	No
KPNA1	protein	No	No		No	No
TNPO1	protein	No	No		No	No
KTN1	protein	No	No		No	No
L1CAM	protein	No	No		No	No
STMN1	protein	No	No		No	No
LDHA	protein	No	No		No	No
ABLIM1	protein	No	No		No	No
LTA	protein	No	No		No	No
LTBR	protein	No	No		No	No
CAPRIN1	protein	No	No		No	No
SMAD4	protein	No	No		No	No
MAGEA2	protein	No	No		No	No
MAGEA3	protein	No	No		No	No
MAGEA6	protein	No	No		No	No
MAGEA12	protein	No	No		No	No
MAP1B	protein	No	No		No	No
MAP4	protein	No	No		No	No
MAZ	protein	No	No		No	No
MCL1	protein	No	No		No	No
MCM2	protein	No	No		No	No
MCM3	protein	No	No		No	No
MCM4	protein	No	No		No	No
MCM5	protein	No	No		No	No
MCM6	protein	No	No		No	No
MCM7	protein	No	No		No	No
MDM4	protein	No	No		No	No
ME1	protein	No	No		No	No
MAP3K1	protein	No	No		No	No
MET	protein	No	No		No	No
CXCL9	protein	No	No		No	No
MKI67	protein	No	No		No	No
MKLN1	protein	No	No	Yes	No	No
MAP3K9	protein	No	No		No	No
MLLT1	protein	Yes	No		No	No
MMP7	protein	No	No		No	No
MOV10	protein	No	No	Yes	No	No
MRE11	protein	No	No		No	No
MST1	protein	No	Yes		No	No
MTAP	protein	No	No		No	No
MYB	protein	No	No		No	No
MYC	protein	No	No		No	No
MYCN	protein	No	No		No	No
MYO1C	protein	No	No		No	No
NAIP	protein	No	No		No	No
NASP	protein	No	No		No	No
DRG1	protein	No	No		No	No
NEUROD2	protein	No	No		No	No
NFE2L1	protein	No	No		No	No
NFKB1	protein	No	No		No	No
CNOT4	protein	No	No		No	No
NOTCH1	protein	No	No		No	No
NOTCH2	protein	No	No		No	No
YBX1	protein	No	No		No	No
NT5E	protein	No	No		No	No
NUP98	protein	No	No		No	No
NR4A2	protein	No	No		No	No
OPA1	protein	No	No		No	No
PAM	protein	No	No	Yes	No	No
PCBP2	protein	No	No		No	No
PDGFRA	protein	No	No		No	No
PDGFRB	protein	No	Yes		No	No
PER1	protein	No	No		No	No
PIK3CG	protein	No	No		No	No
PKP2	protein	No	No		No	No
PLCG1	protein	No	No		No	No
PODXL	protein	No	No		No	No
POLD1	protein	No	No		No	No
POLR2A	protein	Yes	No		No	No
POU2F1	protein	No	No	Yes	No	No
POU5F1	protein	No	No		No	No
PPARA	protein	No	No		No	No
PPP1CC	protein	No	No		No	No
PPP1R10	protein	No	No		No	No
PPP3R1	protein	No	No		No	No
PRIM1	protein	No	No		No	No
PRKD1	protein	No	No	Yes	Yes	No
MAPK3	protein	No	No		No	No
MAP2K1	protein	No	No		No	No
THAP12	protein	No	No		No	No
PTMS	protein	No	No		No	No
PTPRJ	protein	No	No		No	No
PWP2	protein	No	No		No	No
PYCR1	protein	No	No		No	No
PYGB	protein	No	No		No	No
QDPR	protein	No	No		No	No
RAD51	protein	No	No		No	No
RALB	protein	Yes	No	Yes	Yes	No
RAP2A	protein	No	Yes		No	No
RBP2	protein	No	No		No	No
RCN1	protein	No	No		No	No
RPL37	protein	No	No		No	No
RPS2	protein	No	No		No	No
RPS7	protein	No	No		No	No
RRAS	protein	No	No		No	No
RRBP1	protein	No	No		No	No
RRM2	protein	No	No		No	No
RSU1	protein	No	No		No	No
SORT1	protein	No	No		No	No
S100A2	protein	No	No		No	No
S100P	protein	No	Yes		No	No
SAA1	protein	No	No		No	No
CCL22	protein	No	No		No	No
SHMT1	protein	No	No		No	No
SKI	protein	No	No		No	No
SLC1A5	protein	No	No		No	No
SLC2A3	protein	No	No		No	No
SLC4A2	protein	No	No		No	No
SMARCA4	protein	No	No		No	No
SMARCC1	protein	No	No	Yes	No	No
SMARCC2	protein	No	No		No	No
SNAI1	protein	No	No		No	No
SNRPA1	protein	No	No		No	No
SNTB2	protein	No	No		No	No
SON	protein	No	No		No	No
SOX2	protein	No	No		No	No
SPAM1	protein	No	No		No	No
SPI1	protein	No	No		No	No
SPTAN1	protein	No	No		No	No
SPTBN1	protein	No	No		No	No
SRC	protein	No	No		No	No
SSX5	protein	No	No		No	No
STAT1	protein	No	No		No	No
HSPA13	protein	No	No		No	No
STX1A	protein	No	No		No	No
SUPT5H	protein	No	No	Yes	No	No
SURF4	protein	No	No		No	No
VAMP2	protein	No	No		No	No
SYT1	protein	No	No		No	No
MAP3K7	protein	No	No		No	No
TCF7	protein	Yes	No		No	No
TCOF1	protein	No	No		No	No
PPP1R11	protein	No	No		No	No
TFAM	protein	No	No		No	No
TFRC	protein	No	No		No	No
TGFBR2	protein	No	No		No	No
TGM2	protein	No	No		No	No
TLE3	protein	No	No		No	No
TNF	protein	No	No		No	No
TNFRSF1A	protein	No	No		No	No
TP53	protein	No	No		No	No
TP53BP2	protein	No	No		No	No
TP73	protein	No	No		No	No
TPD52	protein	No	No		No	No
TPM1	protein	No	No		No	No
TRAF2	protein	No	No		No	No
TRAF3	protein	No	No		No	No
CCT3	protein	No	No		No	No
TSN	protein	No	No		No	No
TXNRD1	protein	No	No		No	No
TYMS	protein	No	No		No	No
ZRSR1	protein	No	No		No	No
UBP1	protein	No	No		No	No
UCK2	protein	No	No		No	No
VCL	protein	No	No		No	No
VEGFA	protein	No	No		No	No
WNT1	protein	No	No		No	No
XBP1P1	protein	No	No		No	No
XRCC1	protein	No	No		No	No
YY1	protein	No	No		No	No
ZAP70	protein	No	No		No	No
BAG6	protein	No	No		No	No
AIMP2	protein	No	No		No	No
SHOC2	protein	No	No		No	No
FOSL1	protein	No	No		No	No
KMT2D	protein	No	No		No	No
FXR1	protein	No	No		No	No
HMGA2	protein	No	No		No	No
GDF5	protein	No	No		No	No
UBL4A	protein	No	No		No	No
HIST3H3	protein	No	No		No	No
HIST1H4I	protein	No	No		No	No
AXIN2	protein	No	No		No	No
HIST1H2AI	protein	No	No		No	No
HIST1H2AK	protein	No	No		No	No
HIST1H2AJ	protein	No	No		No	No
HIST1H2AL	protein	No	No		No	No
HIST1H2AC	protein	No	No		No	No
HIST1H2AB	protein	No	No		No	No
HIST1H2AM	protein	No	No		No	No
HIST2H2AA3	protein	No	Yes		No	No
HIST2H2AC	protein	Yes	Yes		No	No
HIST1H2BE	protein	No	No		No	No
HIST1H2BO	protein	No	No		No	No
HIST2H2BE	protein	No	Yes		No	No
HIST1H3A	protein	Yes	No		No	No
HIST1H3D	protein	No	Yes		No	No
HIST1H3C	protein	No	No		No	No
HIST1H3E	protein	No	No		No	No
HIST1H3I	protein	No	No		No	No
HIST1H3G	protein	No	No		No	No
HIST1H3J	protein	No	No		No	No
HIST1H3H	protein	No	Yes		No	No
HIST1H3B	protein	No	No		No	No
HIST1H4A	protein	No	No		No	No
HIST1H4D	protein	No	No		No	No
HIST1H4F	protein	No	No		No	No
HIST1H4K	protein	No	No		No	No
HIST1H4J	protein	No	No		No	No
HIST1H4C	protein	No	Yes		No	No
HIST1H4H	protein	No	Yes		No	No
HIST1H4B	protein	No	No		No	No
HIST1H4E	protein	No	No		No	No
HIST1H4L	protein	No	No		No	No
HIST2H4A	protein	No	No		No	No
DYRK3	protein	No	No		No	No
HIRIP3	protein	No	No		No	No
RAE1	protein	No	No		No	No
DGKZ	protein	No	No		No	No
DEGS1	protein	No	No		No	No
PDXK	protein	No	No		No	No
AKR7A2	protein	No	No		No	No
NCOA1	protein	No	No		No	No
NUMB	protein	No	No		No	No
BECN1	protein	No	No		No	No
PEA15	protein	No	No		No	No
CDC23	protein	No	No		No	No
B4GALT3	protein	No	No		No	No
SNX3	protein	No	No		No	No
CRADD	protein	No	No		No	No
HRK	protein	No	Yes		No	No
RIPK2	protein	No	No		No	No
TNFRSF6B	protein	No	No		No	No
SNAP23	protein	No	No		No	No
TNFRSF10B	protein	No	No		No	No
TNFRSF10A	protein	No	No		No	No
CFLAR	protein	No	No		No	No
MTMR2	protein	No	No		No	No
BCL10	protein	No	No		No	No
HIST1H3F	protein	No	No		No	No
HIST1H2AG	protein	No	No		No	No
HIST1H2BJ	protein	No	No		No	No
H1FX	protein	No	No		No	No
NOL3	protein	No	No		No	No
MAP3K14	protein	No	No		No	No
AIP	protein	No	No		No	No
AIFM1	protein	No	No		No	No
CCNE2	protein	No	No		No	No
SYNGR2	protein	No	No		No	No
DDX21	protein	No	No		No	No
ZMYM4	protein	No	No		No	No
LRRFIP1	protein	No	No		No	No
MTA2	protein	Yes	No		No	No
MAGI1	protein	No	No		No	No
CYTH3	protein	No	No		No	No
CYTH1	protein	No	No		No	No
KLF4	protein	No	No		No	No
GTF3C3	protein	No	No		No	No
B4GALT5	protein	No	No		No	No
TJP2	protein	No	No		No	No
ATG5	protein	No	No		No	No
SLC4A7	protein	No	No		No	No
BAG3	protein	No	No		No	No
CLOCK	protein	No	No		No	No
KDM4A	protein	No	No		No	No
UBE3C	protein	No	No		No	No
BCLAF1	protein	No	No		No	No
DHX38	protein	No	No		No	No
CKAP5	protein	No	No		No	No
TATDN2	protein	No	No		No	No
RNF40	protein	No	No		No	No
CTIF	protein	No	No		No	No
RGP1	protein	No	No		No	No
ZNF623	protein	No	No		No	No
ZEB2	protein	No	No		No	No
CEP170	protein	No	No		No	No
WASHC5	protein	No	No		No	No
G3BP2	protein	No	No		No	No
MFN2	protein	No	No		No	No
GNPDA1	protein	No	No		No	No
BCL2L11	protein	No	No		No	No
TOM1	protein	No	No		No	No
DNAJB6	protein	No	No		No	No
UBA2	protein	No	No		No	No
HUWE1	protein	No	No		No	No
UST	protein	No	No		No	No
NAMPT	protein	No	No		No	No
RBM12	protein	No	No		No	No
WASF2	protein	No	No		No	No
PLIN3	protein	No	No		No	No
STAM2	protein	No	No		No	No
TRAIP	protein	No	No		No	No
AKR1A1	protein	No	No		No	No
NOD1	protein	No	No		No	No
NDRG1	protein	No	No		No	No
FAM3C	protein	No	No		No	No
VAV3	protein	No	No		No	No
TOMM40	protein	No	No		No	No
CHERP	protein	No	No		No	No
ATG7	protein	No	No		No	No
TBL3	protein	No	Yes		No	No
ERLIN1	protein	No	No		No	No
RBCK1	protein	No	No		No	No
TXNIP	protein	No	No		No	No
IGF2BP3	protein	No	No		No	No
KHDRBS1	protein	No	No		No	No
RRAGA	protein	No	No		No	No
STAG2	protein	No	No		No	No
UTP14A	protein	No	No		No	No
PNPLA6	protein	No	No		No	No
SUGT1	protein	No	No		No	No
EHD1	protein	No	No		No	No
POP1	protein	No	No		No	No
IMMT	protein	No	No		No	No
KIF2C	protein	No	No		No	No
TPPP	protein	No	No		No	No
NUPL2	protein	No	No		No	No
HNRNPUL1	protein	No	No		No	No
HIBADH	protein	No	No		No	No
FICD	protein	No	No		No	No
ERLIN2	protein	No	No		No	No
NUDT5	protein	No	No		No	No
NUDT3	protein	No	No		No	No
STRAP	protein	No	No		No	No
BAZ2A	protein	No	No		No	No
PLPBP	protein	No	No		No	No
DDX19B	protein	No	No		No	No
ATXN2L	protein	No	No		No	No
KLF12	protein	No	No		No	No
VPS45	protein	No	No		No	No
ECD	protein	No	No		No	No
CBX3	protein	No	No		No	No
ITGA11	protein	No	No		No	No
COPZ1	protein	No	No		No	No
CPEB3	protein	No	No		No	No
RALY	protein	No	No		No	No
NCBP2	protein	No	No		No	No
RPIA	protein	No	No		No	No
NT5C2	protein	No	No		No	No
KLHDC10	protein	No	No		No	No
MAST3	protein	No	No		No	No
RRP1B	protein	No	No		No	No
PEG10	protein	No	No		No	No
POGZ	protein	No	No		No	No
TTLL12	protein	No	No		No	No
METAP1	protein	No	No		No	No
ATG4B	protein	No	No		No	No
GANAB	protein	No	No		No	No
ZC3H4	protein	No	No		No	No
SYNE2	protein	No	No		No	No
CAMTA1	protein	No	No	Yes	No	No
FAM208A	protein	No	No		No	No
ANKS1A	protein	No	No		No	No
ACSL6	protein	No	No		No	No
SATB2	protein	No	No		No	No
U2SURP	protein	No	No		No	No
UBR4	protein	No	No	Yes	No	No
LARP1	protein	No	No		No	No
PUM2	protein	No	No		No	No
ADNP	protein	No	No		No	No
SIRT1	protein	No	No		No	No
SF3B3	protein	No	No		No	No
SRRM2	protein	No	No		No	No
NNT	protein	No	No		No	No
TNPO3	protein	No	No		No	No
DDAH2	protein	No	Yes		No	No
DDAH1	protein	No	No		No	No
CASP14	protein	No	No		No	No
SSBP2	protein	No	No		No	No
NUP62	protein	No	No		No	No
FKBP8	protein	No	No		No	No
APOL2	protein	No	No		No	No
BCL2L13	protein	No	No		No	No
KIF4A	protein	No	No		No	No
RAB3GAP2	protein	No	No		No	No
GEMIN5	protein	No	No		No	No
RNF167	protein	No	No		No	No
GORASP2	protein	No	No		No	No
GIGYF2	protein	No	No		No	No
RTL8A	protein	No	No		No	No
GAPVD1	protein	No	No		No	No
TES	protein	No	No		No	No
PHF19	protein	No	No		No	No
PLA2G2D	protein	No	No		No	No
MYOF	protein	No	No		No	No
AGO1	protein	No	No		No	No
FOXP1	protein	No	No		No	No
ATP5S	protein	No	No		No	No
CIDEB	protein	No	No		No	No
TNFRSF21	protein	No	No		No	No
TNRC18P2	protein	No	No		No	No
UBE2S	protein	No	No		No	No
POLL	protein	No	No		No	No
DLL1	protein	No	No		No	No
SLC6A16	protein	No	No		No	No
UHRF1	protein	No	No		No	No
TMOD3	protein	No	No		No	No
TMOD2	protein	No	No	Yes	No	Yes
SENP1	protein	No	No		No	No
RBM15B	protein	No	No		No	No
SEC61A1	protein	No	No		No	No
SNX12	protein	No	No		No	No
UBQLN2	protein	No	No		No	No
CDON	protein	No	No		No	No
RDH11	protein	No	No		No	No
MRNIP	protein	No	No		No	No
LEF1	protein	No	No		No	No
IER5	protein	No	No		No	No
BFAR	protein	No	No		No	No
FZR1	protein	No	No		No	No
TRPV2	protein	No	No		No	No
ANAPC5	protein	No	No		No	No
NELFCD	protein	No	No		No	No
SIRT7	protein	No	No		No	No
SIRT6	protein	No	No		No	No
GDE1	protein	No	No		No	No
MED15	protein	No	No		No	No
PIGT	protein	No	No		No	No
ZFR	protein	No	No		No	No
CMPK1	protein	No	No		No	No
WBP11	protein	No	No		No	No
GALNT7	protein	No	No		No	No
CLIC5	protein	No	No		No	No
CYCS	protein	No	No		No	No
TREM2	protein	No	No		No	No
XRN1	protein	No	No		No	No
PUS7	protein	No	No		No	No
DDX56	protein	No	No		No	No
MARCH5	protein	No	No		No	No
ERCC6L	protein	No	No		No	No
UHRF1BP1	protein	No	No		No	No
KANSL2	protein	No	No		No	No
USP47	protein	No	Yes		No	No
PTCD3	protein	No	No		No	No
FIGN	protein	No	No		No	No
INTS10	protein	No	No		No	No
OGFOD1	protein	No	No		No	No
IMP3	protein	No	No		No	No
PPP6R3	protein	No	No		No	No
MCM10	protein	No	No		No	No
YOD1	protein	No	No		No	No
CDKN2AIP	protein	No	No		No	No
FAM46A	protein	No	Yes		No	No
LRRC40	protein	No	No		No	No
PRPF40A	protein	No	No		No	No
FRMD4A	protein	No	No	Yes	No	No
NSUN5	protein	No	No		No	No
POLR3E	protein	No	Yes		No	No
UBAP2	protein	No	No		No	No
CMAS	protein	No	No		No	No
DIABLO	protein	No	No		No	No
SAR1A	protein	No	No		No	No
TM9SF3	protein	No	No		No	No
CCNL1	protein	No	No		No	No
DDX24	protein	No	No		No	No
TIGAR	protein	No	No		No	No
RTN4	protein	No	No		No	No
CORO1B	protein	No	No		No	No
THOC2	protein	No	No		No	No
BIRC6	protein	No	No		No	No
PRR12	protein	No	No		No	No
ESYT2	protein	No	No		No	No
NUFIP2	protein	No	No		No	No
ALS2	protein	No	No		No	No
RRAGD	protein	No	No		No	No
TGIF2	protein	Yes	No		No	No
AASDHPPT	protein	No	No		No	No
RBM26	protein	No	No		No	No
MOAP1	protein	No	No		No	No
NCAPG	protein	No	No		No	No
MMS19	protein	No	No		No	No
GIGYF1	protein	No	No		No	No
NUCKS1	protein	No	No		No	No
EPS8L2	protein	No	No		No	No
MRPS26	protein	No	No		No	No
MTMR9	protein	No	No		No	No
YIPF2	protein	No	No		No	No
DDA1	protein	No	No		No	No
AHNAK	protein	No	No		No	No
TMEM109	protein	No	No		No	No
DCTPP1	protein	No	No		No	No
WDR77	protein	No	No		No	No
EFHD2	protein	No	No		No	No
VPS37B	protein	No	No		No	No
CARF	protein	No	No		No	No
MCMBP	protein	No	No		No	No
NANOG	protein	No	No		No	No
ZNF614	protein	No	No		No	No
PROSER1	protein	No	No		No	No
EDEM3	protein	No	No		No	No
ULBP2	protein	No	No		No	No
DNAJC5	protein	No	No		No	No
SLC35G2	protein	No	No		No	No
PRR3	protein	No	No		No	No
CYB5B	protein	No	No		No	No
LNPK	protein	No	No		No	No
SGPP1	protein	No	No		No	No
TSPAN14	protein	No	No		No	No
SH3BGRL3	protein	No	No		No	No
SESN2	protein	No	No		No	No
ZNF644	protein	No	No		No	No
NLRC5	protein	No	Yes		No	No
SETD3	protein	No	No		No	No
ZDHHC16	protein	No	No		No	No
LLPH	protein	No	No		No	No
TMEM246	protein	No	No		No	No
APOPT1	protein	No	No		No	No
RAB11FIP4	protein	No	No		No	No
DCTN5	protein	No	No		No	No
ACSS1	protein	No	No		No	No
TNRC18	protein	No	Yes		No	No
AFAP1L2	protein	No	No		No	No
PRRC2B	protein	No	No		No	No
FUT10	protein	No	No		No	No
ADO	protein	No	No		No	No
FAM104A	protein	No	No		No	No
ATG4C	protein	No	No		No	No
ATG4D	protein	No	No		No	No
HIST1H2AH	protein	No	No		No	No
SHANK3	protein	No	No		No	No
KBTBD6	protein	No	No		No	No
PAPLN	protein	No	No		No	No
ZNF551	protein	No	No		No	No
MCFD2	protein	No	No		No	No
ZNF598	protein	No	No		No	No
BTF3L4	protein	No	No		No	No
MTDH	protein	No	No		No	No
HIST3H2A	protein	No	No		No	No
RWDD2A	protein	No	No		No	No
MBD6	protein	No	No		No	No
VASN	protein	No	No		No	No
ATG4A	protein	No	No		No	No
EVI5L	protein	No	No		No	No
HIST4H4	protein	No	No		No	No
SOCS4	protein	No	No		No	No
LRRC28	protein	No	Yes		No	No
ZSWIM7	protein	No	Yes		No	No
IRGQ	protein	No	No		No	No
HIST2H3C	protein	No	No		No	No
HIST3H2BB	protein	No	No		No	No
UBXN2B	protein	No	No		No	No
SLC2A14	protein	Yes	Yes		No	No
CDAN1	protein	No	No		No	No
KLB	protein	No	No		No	No
TMEM167A	protein	No	No		No	No
VPS37D	protein	No	No		No	No
RBM33	protein	No	No		No	No
IFNLR1	protein	No	No		No	No
GPR156	protein	No	No		No	No
TPCN2	protein	No	No		No	No
REEP3	protein	No	No		No	No
HIST1H2AA	protein	No	No		No	No
ADGRG3	protein	No	No		No	No
AKR7L	protein	No	No		No	No
RICTOR	protein	No	No		No	No
RNF169	protein	No	No		No	No
HIST1H2BA	protein	No	No		No	No
MFSD8	protein	No	No		No	No
POTED	protein	No	No		No	No
HIST2H2AB	protein	No	Yes		No	No
HIST2H3A	protein	No	No		No	No
ATXN1L	protein	No	No		No	No
DGAT2L6	protein	No	No		No	No
DNAAF3	protein	No	No		No	No
MIGA1	protein	No	No		No	No
Crtc1	protein	No	No		No	No
STAG3L3	protein	No	No		No	No
C18orf32	protein	No	No		No	No
HIST2H4B	protein	No	No		No	No
H3F3AP6	protein	No	No		No	No
HIST2H3D	protein	No	No		No	No
HIST2H2AA4	protein	No	Yes		No	No
GXYLT2	protein	No	No		No	No
D2HGDH	protein	No	No		No	No
HOTAIR	protein	No	No		No	No
CD24	protein	No	Yes		No	No
ABCB7	protein	No	No	Yes	No	No
ACADVL	protein	No	No		No	No
ACP2	protein	No	No		No	No
ACTA1	protein	No	No		No	No
ACTB	protein	No	No		No	No
ACTC1	protein	No	No		No	No
ACTN4	protein	No	No		No	No
ACTN1	protein	No	No		No	No
ADAR	protein	No	No		No	No
AP1B1	protein	No	No		No	No
ALDH2	protein	No	No	Yes	No	No
ALPI	protein	No	No		No	No
ANK1	protein	No	No		No	No
ANPEP	protein	No	No		No	No
ANXA2	protein	No	No		No	No
ARCN1	protein	No	No		No	No
ARF3	protein	No	No		No	No
ARF4	protein	No	No		No	No
ARG1	protein	No	Yes		No	No
RHOC	protein	No	No	Yes	No	No
ASPH	protein	No	No		No	No
ATP2B4	protein	No	No		No	No
ATP5E	protein	No	No		No	No
ATP6V1A	protein	No	No	Yes	No	No
ATP6V1B2	protein	No	No		No	No
ATP6V1C1	protein	No	No		No	No
ATP6V0A1	protein	No	No		No	No
BCKDHB	protein	No	No	Yes	No	No
HCN2	protein	No	No		No	No
BDNF	protein	No	No		No	No
BRDT	protein	No	No		No	No
BTC	protein	No	No		No	No
C8A	protein	No	No		No	No
CA3	protein	No	No		No	No
CACNA2D1	protein	No	No		No	No
S100G	protein	No	No		No	No
CALM1	protein	No	No		No	No
CALM2	protein	No	No		No	No
CALM3	protein	No	No		No	No
CALR	protein	No	No		No	No
CAMK2G	protein	No	No		No	No
CAPZA1	protein	No	No		No	No
CAST	protein	No	No	Yes	No	No
CD63	protein	No	No		No	No
CDC42	protein	No	No		No	No
CDH2	protein	No	Yes		No	No
CDH4	protein	No	No		No	No
CDH13	protein	No	No	Yes	No	No
CDK9	protein	No	No		No	No
CEBPA	protein	No	No		No	No
CENPF	protein	No	No		No	No
CETN3	protein	No	No		No	No
CTSC	protein	No	No		No	No
CHML	protein	No	No		No	No
AP1S1	protein	No	No		No	No
AP2S1	protein	No	No		No	No
CLCN3	protein	No	No		No	No
CLTC	protein	No	No		No	No
CNN3	protein	No	No		No	No
COL12A1	protein	No	No		No	No
COPB1	protein	No	No		No	No
CPOX	protein	No	No		No	No
CRIP2	protein	No	No		No	No
CRK	protein	No	No		No	No
CRYGS	protein	No	No		No	No
CSNK2A2	protein	No	No		No	No
CSRP1	protein	No	No		No	No
SLC25A10	protein	No	Yes		No	No
CSTF3	protein	No	No		No	No
CTBP1	protein	No	No		No	No
CTBP2	protein	No	No		No	No
DBN1	protein	No	No		No	No
DDT	protein	No	No		No	No
DDX5	protein	No	No		No	No
DDX6	protein	No	No		No	No
DHX15	protein	No	No		No	No
DFNA5	protein	No	No		No	No
DSG2	protein	No	No		No	No
DTX1	protein	No	No		No	No
ECHS1	protein	No	No		No	No
EDN1	protein	No	No		No	No
EGFR	protein	No	No		No	No
EIF1AX	protein	No	No		No	No
EIF4E	protein	No	No		No	No
EMD	protein	No	No		No	No
EMP3	protein	No	No	Yes	No	No
SLC29A1	protein	No	No		No	No
DMTN	protein	No	No		No	No
ETS1	protein	No	No		No	No
F2	protein	No	No		No	No
F2RL1	protein	No	Yes		No	No
FABP3	protein	No	No		No	No
FASN	protein	No	No		No	No
FBLN2	protein	No	No		No	No
FBN1	protein	No	No		No	No
FGFR2	protein	No	No		No	No
FLNA	protein	No	No		No	No
FLNB	protein	No	No		No	No
FLNC	protein	No	No		No	No
FN1	protein	No	No		No	No
FOLR1	protein	No	No		No	No
FRG1	protein	No	No		No	No
NR5A2	protein	No	No		No	No
FYB1	protein	No	No		No	No
G6PD	protein	No	No		No	No
GAK	protein	No	No		No	No
GATA3	protein	No	No		No	No
GATA6	protein	No	No		No	No
GCH1	protein	No	No		No	No
KAT2A	protein	No	No		No	No
B4GALT1	protein	No	No		No	No
GJA1	protein	No	No	Yes	No	Yes
GJB3	protein	No	No		No	No
GLI2	protein	No	No		No	No
GNAI1	protein	No	No		No	No
GNAI2	protein	No	No		No	No
GNAI3	protein	No	No		No	No
GNAT2	protein	No	No		No	No
GNB1	protein	No	No		No	No
GNB2	protein	No	No		No	No
GNG5	protein	No	No		No	No
GNRHR	protein	No	No		No	No
GPC1	protein	No	No		No	No
GPD2	protein	No	No		No	No
CXCL1	protein	No	No		No	No
CXCL2	protein	No	No		No	No
CXCL3	protein	No	Yes		No	No
PDIA3	protein	No	No		No	No
MSH6	protein	No	No		No	No
GTF2H1	protein	No	No		No	No
HADH	protein	No	No		No	No
HDAC2	protein	No	No		No	No
HMOX1	protein	No	No		No	No
HNRNPA1	protein	No	No		No	No
HNRNPD	protein	No	No		No	No
HNRNPH1	protein	No	No		No	No
HNRNPU	protein	No	No		No	No
HSPA4	protein	No	No		No	No
HSPD1	protein	No	No		No	No
DNAJB1	protein	No	No		No	No
IFIT2	protein	No	No		No	No
IFIT1	protein	No	No		No	No
IFIT3	protein	No	Yes		No	No
IGF1	protein	No	No	Yes	No	No
IGFBP7	protein	No	No		No	No
IL6	protein	No	No		No	No
CXCL8	protein	No	No		No	No
IL11	protein	No	No		No	No
ISG20	protein	No	No		No	No
ITGA1	protein	No	No		No	No
ITGA3	protein	No	No		No	No
ITGB4	protein	No	No		No	No
JUP	protein	No	No		No	No
KCND1	protein	No	No		No	No
KCNE1	protein	No	No		No	No
KCNJ2	protein	No	Yes		No	No
KCNN4	protein	No	Yes		No	No
KRAS	protein	No	No		No	No
LASP1	protein	No	No		No	No
LCP1	protein	No	No		No	No
LETM1	protein	No	No		No	No
LGALS1	protein	No	No		No	No
LGALS3BP	protein	No	No		No	No
LIFR	protein	No	No		No	No
LIMS1	protein	No	Yes		No	No
LIPC	protein	No	No	Yes	No	No
FADS1	protein	No	Yes		No	No
LMNB1	protein	No	No		No	No
LNPEP	protein	No	No		No	No
LRP1	protein	No	No		No	No
TM4SF1	protein	No	No		No	No
MARCKS	protein	No	No		No	No
MAD2L1	protein	No	No		No	No
MAGEB3	protein	No	No		No	No
MCAM	protein	No	No		No	No
MEF2A	protein	No	No	Yes	Yes	No
MME	protein	No	No		No	No
MOBP	protein	No	No		No	No
MPL	protein	No	No		No	No
ABCC1	protein	No	No		No	No
MYO1B	protein	No	No		No	No
MSH2	protein	No	No		No	No
COX1	protein	No	No		No	No
ND1	protein	No	No		No	No
MTX1	protein	No	No		No	No
MYO1A	protein	No	No		No	No
NAB1	protein	No	No		No	No
NBL1	protein	No	No		No	No
NDUFS1	protein	No	No		No	No
NDUFS4	protein	No	No		No	No
NOTCH3	protein	No	No		No	No
PNP	protein	No	No		No	No
OAT	protein	No	No		No	No
OXCT1	protein	No	No		No	No
OXTR	protein	No	No		No	No
PAFAH1B3	protein	No	No		No	No
PAX3	protein	No	No		No	No
PCDH7	protein	No	No		No	No
PFDN1	protein	No	No		No	No
CDK14	protein	No	No		No	No
PGD	protein	No	No		No	No
ABCB1	protein	No	No		No	No
SERPINB5	protein	No	No		No	No
PIK3CA	protein	No	No		No	No
PIM1	protein	No	No		No	No
PLAGL2	protein	No	No		No	No
PLCB3	protein	No	No		No	No
PLS1	protein	No	No		No	No
PLS3	protein	No	No		No	No
PNN	protein	No	No		No	No
POLR2I	protein	No	No		No	No
POLR2K	protein	No	No		No	No
POLRMT	protein	No	No		No	No
PPARG	protein	No	No		No	No
PPIA	protein	No	No		No	No
PPIB	protein	No	Yes		No	No
PPP2R1B	protein	No	No		No	No
PPP2R2A	protein	No	No		No	No
PPP2R5A	protein	No	No		No	No
PRKAG1	protein	No	No		No	No
PRKCE	protein	No	No	Yes	No	No
PRKG2	protein	No	No		No	No
PSG3	protein	No	No		No	No
PSG6	protein	No	No		No	No
PSG9	protein	No	Yes		No	No
PSMA7	protein	No	No		No	No
PSME1	protein	No	No		No	No
PTBP1	protein	No	No		No	No
TWF1	protein	No	No		No	No
PTMA	protein	No	Yes		No	No
PTPN1	protein	No	No		No	No
PTPRD	protein	No	No	Yes	No	No
PTPRF	protein	No	No		No	No
MAP4K2	protein	No	No		No	No
RAB27B	protein	No	No		No	No
RAB5C	protein	No	No		No	No
RAP1B	protein	No	No		No	No
RARB	protein	No	No		No	No
RBBP5	protein	No	No		No	No
RFC2	protein	No	No		No	No
RFC5	protein	No	No		No	No
RRM1	protein	No	No		No	No
S100A11	protein	No	No		No	No
SALL2	protein	No	No		No	No
SCN3A	protein	No	No		No	No
CCL2	protein	No	No		No	No
CCL14	protein	No	No		No	No
SDC4	protein	No	No		No	No
CXCL12	protein	No	No		No	No
SEMG2	protein	No	No		No	No
SRSF4	protein	No	No		No	No
SRSF5	protein	No	No		No	No
SRSF6	protein	No	No		No	No
SRSF7	protein	No	No		No	No
TRA2B	protein	No	No		No	No
SLC8A1	protein	No	No		No	No
SLC25A1	protein	No	No		No	No
SNAI2	protein	No	No		No	No
SMARCA1	protein	No	No		No	No
SMARCA2	protein	No	No		No	No
SMARCB1	protein	No	No		No	No
SOS-2	protein	No	No		No	No
SOX5	protein	No	No		No	No
SOX9	protein	No	No		No	No
SP1	protein	No	No		No	No
SPINK1	protein	No	No		No	No
SRI	protein	No	No		No	No
AKR1D1	protein	No	No		No	No
SRF	protein	No	No		No	No
SRP19	protein	No	No		No	No
TROVE2	protein	No	No		No	No
SSR1	protein	No	No		No	No
STXBP3	protein	No	No		No	No
VAMP7	protein	No	No		No	No
SYPL1	protein	No	No		No	No
TAT	protein	No	No		No	No
TBCD	protein	No	No		No	No
GCFC2	protein	No	No		No	No
PRDX2	protein	No	No		No	No
TH	protein	No	No		No	No
THBS1	protein	No	Yes		No	No
THY1	protein	No	No		No	No
TIMP3	protein	No	No		No	No
TKT	protein	No	No		No	No
SEC62	protein	No	No		No	No
TLR4	protein	No	No		No	No
TSPAN4	protein	No	No		No	No
TMSB4X	protein	No	No		No	No
TPD52L2	protein	No	No		No	No
TPM2	protein	No	No		No	No
TPM3	protein	No	No		No	No
TPM4	protein	No	No		No	No
HSP90B1	protein	No	No		No	No
TRPS1	protein	No	No		No	No
TSHR	protein	No	No		No	No
TWIST1	protein	No	No		No	No
UBE2I	protein	No	No		No	No
UBTF	protein	No	No		No	No
UGT8	protein	No	No		No	No
UTRN	protein	No	No	Yes	No	No
VASP	protein	No	No		No	No
WEE1	protein	No	No		No	No
YWHAZ	protein	No	No		No	No
ZNF79	protein	No	Yes		No	No
TRIM26	protein	No	No		No	No
ZNF185	protein	No	No		No	No
ZNF207	protein	No	No		No	No
ZNF215	protein	No	No		No	No
PXDN	protein	No	Yes		No	No
SLBP	protein	No	No		No	No
HSD17B8	protein	No	No		No	No
ADAM12	protein	No	No		No	No
ANP32A	protein	No	Yes		No	No
COIL	protein	No	No		No	No
SYMPK	protein	No	No		No	No
CHAF1B	protein	No	No		No	No
ARID1A	protein	No	No		No	No
PICALM	protein	No	No		No	No
FZD7	protein	No	No		No	No
TAGLN2	protein	No	No		No	No
STK24	protein	No	No	Yes	No	No
CAVIN2	protein	No	No		No	No
CUL4B	protein	No	No		No	No
ELP1	protein	No	No		No	No
API5	protein	No	No		No	No
PIR	protein	No	No		No	No
AP3B1	protein	No	No		No	No
PLPP2	protein	No	No		No	No
PSMG1	protein	No	No		No	No
SSNA1	protein	No	No		No	No
OASL	protein	No	No		No	No
SRSF9	protein	No	No		No	No
EDF1	protein	No	No		No	No
GPAA1	protein	No	No		No	No
FADD	protein	No	No		No	No
DLK1	protein	No	No		No	No
SUCLA2	protein	No	No		No	No
TRIM24	protein	No	No		No	No
NRP1	protein	No	No		No	No
AKAP4	protein	No	No		No	No
FUBP1	protein	No	No		No	No
AP1M1	protein	No	No		No	No
HERC2	protein	No	No		No	No
FUBP3	protein	No	No		No	No
AP3D1	protein	No	No		No	No
TRPA1	protein	No	No		No	No
CLDN12	protein	No	No		No	No
ASH2L	protein	No	No		No	No
RGN	protein	No	No		No	No
KRT75	protein	No	No		No	No
SCAF11	protein	No	No		No	No
PDLIM7	protein	No	No		No	No
BCL7B	protein	No	No		No	No
EFTUD2	protein	No	No		No	No
ARHGAP29	protein	No	No		No	No
ZNF264	protein	No	No		No	No
GSTO1	protein	No	No		No	No
AIM2	protein	No	No		No	No
HAND2	protein	No	No		No	No
IL27RA	protein	No	No		No	No
MPDU1	protein	No	No		No	No
BAG5	protein	No	No		No	No
BAG4	protein	No	No		No	No
MINPP1	protein	No	No		No	No
CDC42BPB	protein	No	No		No	No
RBM39	protein	No	No		No	No
AKAP12	protein	No	No		No	No
RIN1	protein	No	No		No	No
ISG15	protein	No	No		No	No
TTC37	protein	No	No		No	No
HS2ST1	protein	No	No		No	No
MDC-1	protein	No	No		No	No
RAPGEF2	protein	No	No		No	No
RIMS2	protein	No	No		No	No
HDAC4	protein	No	No		No	No
MATR3	protein	No	No		No	No
IST1	protein	No	No		No	No
MRPL19	protein	No	No		No	No
SFI1	protein	No	No		No	No
ZC3H11A	protein	No	No		No	No
TOX4	protein	No	No		No	No
POM121	protein	No	No		No	No
NUAK1	protein	No	No		No	No
TELO2	protein	No	No		No	No
FIG4	protein	No	No		No	No
MRC2	protein	No	No		No	No
RABGAP1L	protein	No	No		No	No
SEC16A	protein	No	No		No	No
HCN4	protein	No	No		No	No
SMC4	protein	No	No		No	No
ABCB6	protein	No	No		No	No
PQBP1	protein	No	No		No	No
ARPC5	protein	No	No		No	No
TSPAN1	protein	No	Yes		No	No
HIPK3	protein	No	No		No	No
G3BP1	protein	No	No		No	No
ABI2	protein	No	No		No	No
CEBPZ	protein	No	No		No	No
ALG3	protein	No	No		No	No
MFSD10	protein	No	No		No	No
STX6	protein	No	No		No	No
COQ7	protein	No	No		No	No
RABEPK	protein	No	No		No	No
SRRM1	protein	No	No		No	No
SPRY2	protein	No	Yes		No	No
ABCC4	protein	No	Yes	Yes	No	Yes
SIGMAR1	protein	No	No		No	No
PGRMC2	protein	No	No	Yes	No	Yes
CAP1	protein	No	No		No	No
SEMA4D	protein	No	No		No	No
IPO8	protein	No	Yes		No	No
P3H3	protein	No	No		No	No
ANP32B	protein	No	No		No	No
PROCR	protein	No	No		No	No
IFI44	protein	No	No		No	No
MTHFS	protein	No	No	Yes	No	No
DRAP1	protein	No	No		No	No
MXD4	protein	No	No		No	No
P3H4	protein	No	No		No	No
STAMBP	protein	No	No		No	No
GNA13	protein	No	No		No	No
B3GNT2	protein	No	No		No	No
NFAT5	protein	No	No		No	No
NUP50	protein	No	No		No	No
PLK2	protein	No	No		No	No
ZBTB6	protein	No	No		No	No
ARPP19	protein	No	No		No	No
MTHFD2	protein	No	No		No	No
RPP40	protein	No	No		No	No
FRS2	protein	No	No		No	No
GPR83	protein	No	No		No	No
BLCAP	protein	Yes	No	Yes	Yes	No
EHMT2	protein	No	No		No	No
PRSS21	protein	No	No		No	No
KDELR1	protein	No	No		No	No
YWHAQ	protein	No	No		No	No
FERMT2	protein	No	No		No	No
ILVBL	protein	No	No		No	No
SLC27A4	protein	No	Yes		No	No
NUDT21	protein	No	No		No	No
SNRNP35	protein	No	No		No	No
PWP1	protein	No	No		No	No
RABL2B	protein	No	No		No	No
RABL2A	protein	No	No		No	No
PSIP1	protein	No	No		No	No
RASSF1	protein	No	No		No	No
SEC23IP	protein	No	No		No	No
PDCD10	protein	No	No		No	No
NXPH2	protein	No	No		No	No
MAN1B1	protein	No	No		No	No
XPOT	protein	No	No		No	No
DDX42	protein	No	No		No	No
EXOC3	protein	No	No		No	No
TWF2	protein	No	No		No	No
COPG1	protein	No	No		No	No
RAB11FIP2	protein	No	No		No	No
CHSY1	protein	No	No		No	No
FNDC3A	protein	No	No		No	No
INPP5F	protein	No	No		No	No
DKK-1	protein	No	No		No	No
TMCC1	protein	No	No		No	No
USP33	protein	No	No		No	No
MON2	protein	No	No		No	No
MRPS27	protein	No	No		No	No
Sep-06	protein	No	No		No	No
TBC1D9	protein	No	No		No	No
MPRIP	protein	No	No	Yes	No	No
EFR3A	protein	No	Yes		No	No
XPO6	protein	No	No		No	No
NUP210	protein	No	No		No	No
PACS2	protein	No	No		No	No
RPRD2	protein	No	No		No	No
NUP160	protein	No	No		No	No
NCAPD3	protein	No	No		No	No
TRIM2	protein	No	No		No	No
DPY19L1	protein	No	No		No	No
ESYT1	protein	No	No		No	No
SYNE1	protein	No	No	Yes	No	Yes
ARHGEF18	protein	No	No		No	No
CTDNEP1	protein	No	No		No	No
EXOSC2	protein	No	No		No	No
COTL1	protein	No	No		No	No
NCS1	protein	No	No		No	No
TPSD1	protein	No	No		No	No
SLC44A1	protein	No	No		No	No
CBX5	protein	No	No		No	No
LRRC8B	protein	No	No		No	No
SLC39A14	protein	No	No		No	No
MMD	protein	No	No		No	No
SNAPIN	protein	No	No		No	No
WBP2	protein	No	No		No	No
LEMD3	protein	No	No		No	No
ORC3	protein	No	No		No	No
CORO1C	protein	No	No		No	No
CD2AP	protein	No	No		No	No
POLA2	protein	No	No		No	No
PLXNB2	protein	No	No		No	No
STX12	protein	No	No		No	No
SGK3	protein	No	No		No	No
FTSJ1	protein	No	No		No	No
MOB4	protein	No	No		No	No
ATL3	protein	No	Yes		No	No
SIN3A	protein	No	No		No	No
KANK2	protein	No	No		No	No
TMEM87A	protein	No	No		No	No
HIGD1A	protein	No	No		No	No
ANKRD17	protein	No	No		No	No
ABHD12	protein	No	No		No	No
EDRF1	protein	No	No		No	No
ZBTB20	protein	No	No	Yes	No	No
NOC2L	protein	No	No		No	No
PTPN22	protein	No	No	Yes	No	No
KLHL3	protein	No	No		No	No
FBXO22	protein	No	No		No	No
INTS6	protein	No	No		No	No
RGS17	protein	No	Yes		No	No
OSTF1	protein	No	No		No	No
BSCL2	protein	No	No		No	No
NPTN	protein	No	No		No	No
PPA2	protein	No	No		No	No
TRAPPC3	protein	No	No		No	No
FILIP1	protein	No	No		No	No
BRPF3	protein	No	No		No	No
SERP1	protein	No	No		No	No
CHMP2A	protein	No	No		No	No
PDCD4	protein	No	No		No	No
SULT1B1	protein	No	No		No	No
RAB30	protein	No	No		No	No
ZNF638	protein	No	No		No	No
EML4	protein	No	No	Yes	Yes	No
CCDC22	protein	No	Yes		No	No
MACROD1	protein	No	No		No	No
ORMDL2	protein	No	No		No	No
CNIH4	protein	No	No		No	No
DROSHA	protein	No	No		No	No
PACSIN3	protein	No	No		No	No
CPSF1	protein	No	Yes		No	No
SAC3D1	protein	No	No		No	No
DPP7	protein	No	No		No	No
CERS2	protein	No	No		No	No
PSAT1	protein	No	No		No	No
SLC39A3	protein	No	No		No	No
NOP53	protein	No	No		No	No
KLK12	protein	No	No		No	No
CHST11	protein	No	No		No	No
MYEF2	protein	No	No		No	No
HP1BP3	protein	No	No		No	No
F11R	protein	No	No		No	No
COQ6	protein	No	No		No	No
IFT52	protein	No	No		No	No
MECR	protein	No	No		No	No
COMMD2	protein	No	No		No	No
GOLGA7	protein	No	No		No	No
ANGPTL4	protein	No	No		No	No
DYNC1LI1	protein	No	No		No	No
HSD17B11	protein	No	No		No	No
HERC5	protein	No	No		No	No
CLEC1A	protein	No	Yes		No	No
HOOK1	protein	No	Yes		No	No
UBR5	protein	No	No		No	No
YTHDF2	protein	No	No		No	No
RNF138	protein	No	No		No	No
IP6K2	protein	No	No		No	No
ANKFY1	protein	No	No		No	No
HACD3	protein	No	No		No	No
ETV7	protein	No	No		No	No
KLF13	protein	No	No		No	No
CPSF3	protein	No	No		No	No
RSF1	protein	No	No		No	No
CHRAC1	protein	No	No		No	No
DCUN1D1	protein	No	No		No	No
DNAJC10	protein	No	No		No	No
ANKIB1	protein	No	No		No	No
RBM47	protein	No	No		No	No
ADAMTSL4	protein	No	No		No	No
MTMR12	protein	No	No	Yes	No	No
EPB41L4B	protein	No	No		No	No
LZTFL1	protein	No	No		No	No
KLHDC4	protein	No	No		No	No
TRPM4	protein	No	No		No	No
SYTL2	protein	No	No		No	No
DNAAF5	protein	No	No		No	No
C1orf27	protein	No	No		No	No
C1orf56	protein	No	No		No	No
SLC35A5	protein	No	No		No	No
PLEKHB2	protein	No	No		No	No
ARGLU1	protein	No	No		No	No
RBM28	protein	No	No		No	No
LRRC8D	protein	No	No		No	No
FANCI	protein	No	No		No	No
UBA6	protein	No	No		No	No
ASXL2	protein	No	No		No	No
VPS53	protein	No	No		No	No
PGM2	protein	No	Yes		No	No
GIMAP4	protein	No	No		No	No
SPTLC3	protein	No	No		No	No
LIN7C	protein	No	No		No	No
WDR33	protein	No	No		No	No
LRRC59	protein	No	No		No	No
ETNK1	protein	No	No		No	No
SOX6	protein	No	No		No	No
DDX60	protein	No	No		No	No
ZNF280C	protein	No	No		No	No
BCAS4	protein	No	No		No	No
PPP4R3A	protein	No	No		No	No
IPO9	protein	No	No		No	No
WDR11	protein	No	No		No	No
PARVA	protein	No	No		No	No
UGGT2	protein	No	No		No	No
TTC17	protein	No	No		No	No
EXOC2	protein	No	No		No	No
TDP1	protein	No	No		No	No
CAND1	protein	No	No		No	No
PLGRKT	protein	No	No		No	No
UNC45A	protein	No	No		No	No
NXT2	protein	No	No		No	No
RCC2	protein	No	No		No	No
BCAP29	protein	No	No		No	No
LRRC8A	protein	No	No		No	No
CDC42SE1	protein	No	No		No	No
UGGT1	protein	No	No		No	No
SDR39U1	protein	No	No		No	No
AGTRAP	protein	No	No		No	No
NAT14	protein	No	No		No	No
ATP13A1	protein	No	No		No	No
DOLPP1	protein	No	No		No	No
CYP20A1	protein	No	No		No	No
PPM1H	protein	No	No		No	No
ERMN	protein	No	No		No	No
CNOT6	protein	No	No		No	No
SRGAP1	protein	No	No		No	No
KLHL42	protein	No	No		No	No
PREX1	protein	No	No		No	No
WDFY1	protein	No	No		No	No
POGK	protein	No	No		No	No
KIAA1522	protein	No	No		No	No
RNF213	protein	No	Yes		No	No
SHTN1	protein	No	No		No	No
MIER1	protein	No	No	Yes	No	No
SUGP1	protein	No	No		No	No
PTBP2	protein	No	No		No	No
SNX6	protein	No	No		No	No
RXFP1	protein	No	No		No	No
AFAP1	protein	No	No		No	No
C12orf10	protein	No	No		No	No
SLC25A19	protein	No	No		No	No
SH2D4A	protein	No	No		No	No
XPNPEP3	protein	No	No		No	No
GOLPH3	protein	No	No		No	No
IRF2BPL	protein	No	No		No	No
HIF3A	protein	No	No		No	No
NXN	protein	No	No	Yes	No	No
SUSD1	protein	No	No		No	No
CREB3L2	protein	No	No		No	No
FNDC3B	protein	No	No		No	No
GNPNAT1	protein	No	No		No	No
PLEKHG2	protein	No	No	Yes	No	No
CDCP1	protein	No	No		No	No
RSRC2	protein	No	No		No	No
DDX50	protein	No	Yes		No	No
TMEM106C	protein	No	No		No	No
RBM42	protein	No	No		No	No
CRELD2	protein	No	No		No	No
SH3TC2	protein	No	No		No	No
EFCAB1	protein	No	No		No	No
SLC25A22	protein	No	No		No	No
C12orf49	protein	No	Yes		No	No
EHMT1	protein	No	No		No	No
AGMAT	protein	No	No		No	No
QSER1	protein	No	No		No	No
FAM57A	protein	No	No		No	No
DCAKD	protein	No	No		No	No
CCDC134	protein	No	No		No	No
SYNPO2L	protein	No	No		No	No
WLS	protein	No	No		No	No
CCDC170	protein	No	No		No	No
HSD3B7	protein	No	No		No	No
TNKS2	protein	No	Yes		No	No
TMX1	protein	No	No		No	No
ANP32E	protein	No	No		No	No
UNC93B1	protein	No	No		No	No
VMP1	protein	No	No		No	No
NETO2	protein	No	No		No	No
TRIM56	protein	No	No		No	No
HYI	protein	No	No		No	No
ADPGK	protein	No	No		No	No
ABHD11	protein	No	No		No	No
THAP2	protein	No	No		No	No
RASSF5	protein	No	No		No	No
FAM167A	protein	No	No		No	No
LONP2	protein	No	No		No	No
ARMC10	protein	No	No		No	No
RAB34	protein	No	No		No	No
LRRC8C	protein	No	No	Yes	No	No
ZBED3	protein	No	No		No	No
NIFK	protein	No	No		No	No
PARD6B	protein	No	No		No	No
DPY30	protein	No	No		No	No
KDM2B	protein	No	No		No	No
HINT2	protein	No	No		No	No
CBX2	protein	No	No		No	No
UNC119B	protein	No	No		No	No
CBR4	protein	No	No		No	No
AIFM2	protein	No	No		No	No
PLXDC2	protein	No	Yes		No	No
TNS4	protein	No	No		No	No
PPP1R16A	protein	No	Yes		No	No
ZCCHC3	protein	No	No		No	No
ALG2	protein	No	No		No	No
TNKS1BP1	protein	No	No		No	No
CEP295	protein	No	No		No	No
FHDC1	protein	No	No		No	No
RRP36	protein	No	No		No	No
HPS4	protein	No	No		No	No
LHX4	protein	No	No		No	No
PHLDB2	protein	No	No	Yes	No	No
FRMD7	protein	No	No		No	No
ZNF622	protein	No	No		No	No
ZNF799	protein	No	No		No	No
SEC11C	protein	No	No		No	No
FMNL3	protein	No	No		No	No
PLXNA4	protein	Yes	No	Yes	No	Yes
YTHDC1	protein	No	No		No	No
RFT1	protein	No	No		No	No
PXYLP1	protein	No	No		No	No
CCDC102A	protein	No	No		No	No
NT5C1B	protein	No	No		No	No
ZNF561	protein	No	No		No	No
MRFAP1	protein	No	No		No	No
MYOCD	protein	No	No		No	No
PIGS	protein	No	No		No	No
SFXN1	protein	No	No		No	No
PAXBP1	protein	No	No		No	No
GTF3C6	protein	No	No		No	No
AHNAK2	protein	No	No		No	No
C12orf57	protein	No	No		No	No
LARP4	protein	No	No		No	No
TRIM9	protein	No	No		No	No
FMNL2	protein	No	No	Yes	No	No
OSBPL7	protein	No	No		No	No
OSBPL10	protein	No	No	Yes	No	No
PTPMT1	protein	No	No		No	No
CCDC124	protein	No	No		No	No
SLC26A7	protein	No	No		No	No
IQCD	protein	No	No		No	No
DHRS1	protein	No	No		No	No
RAB39B	protein	No	No		No	No
FGD4	protein	No	No		No	No
FOXN4	protein	No	No		No	No
SHE	protein	No	No		No	No
CCSAP	protein	No	No		No	No
ERICH3	protein	No	No		No	No
UHMK1	protein	No	No		No	No
IQGAP3	protein	No	No		No	No
PLEKHH2	protein	No	No		No	No
AP1S3	protein	No	No		No	No
OCIAD2	protein	No	No		No	No
GNPDA2	protein	No	No		No	No
CD109	protein	No	No		No	No
TMEM68	protein	No	No		No	No
GPAT4	protein	No	No		No	No
MYO3B	protein	No	No		No	No
S100A16	protein	No	No		No	No
BRI3BP	protein	No	No		No	No
RIMS4	protein	No	No		No	No
TRPM6	protein	No	No		No	No
SRXN1	protein	No	Yes		No	No
SREK1	protein	No	No		No	No
STK35	protein	No	No		No	No
AMDHD1	protein	No	No		No	No
TSPAN19	protein	No	No		No	No
FAM216B	protein	No	No		No	No
HNRNPA1L2	protein	No	No		No	No
PRIMA1	protein	No	No		No	No
FAM81A	protein	No	No		No	No
ANKRD29	protein	No	No		No	No
SPC24	protein	No	Yes		No	No
KNCN	protein	No	No		No	No
LCA5L	protein	No	No		No	No
AMZ1	protein	No	No		No	No
MGC27345	protein	No	No		No	No
DGKH	protein	No	No		No	No
REM2	protein	No	No		No	No
SAMD15	protein	No	No		No	No
SPRED1	protein	No	Yes		No	No
ZNF579	protein	No	No		No	No
C6orf118	protein	No	No		No	No
PKD1L1	protein	No	No		No	No
ZNF384	protein	No	No		No	No
ARID2	protein	No	No		No	No
ZNF48	protein	No	No		No	No
FBXO45	protein	No	No		No	No
UNC13D	protein	No	No		No	No
HACD2	protein	No	No		No	No
PDE12	protein	No	No		No	No
TIGD4	protein	No	No		No	No
SMIM14	protein	No	No		No	No
SPERT	protein	No	No		No	No
DOK6	protein	No	No		No	No
SLC16A9	protein	No	No		No	No
HNRNPA3	protein	No	No		No	No
OARD1	protein	No	No		No	No
PI16	protein	No	No		No	No
ZBTB9	protein	No	No		No	No
LRWD1	protein	No	No		No	No
DEFB125	protein	No	No		No	No
PRR14L	protein	No	No		No	No
SLC25A30	protein	No	No		No	No
MMS22L	protein	No	No		No	No
FBXO33	protein	No	No		No	No
ELMOD2	protein	No	No		No	No
BCL6B	protein	No	No		No	No
EML3	protein	No	No		No	No
PLCXD2	protein	No	No	Yes	No	No
SELENOH	protein	No	No		No	No
RCOR2	protein	No	No		No	No
C12orf40	protein	No	No		No	No
CHAMP1	protein	No	No		No	No
GPR137C	protein	No	No		No	No
ZNF326	protein	No	No		No	No
SH3PXD2B	protein	No	No		No	No
C5orf51	protein	No	No		No	No
PTMAP7	protein	No	No		No	No
UBAC2	protein	No	No	Yes	No	No
ABCB5	protein	No	No		No	No
TUBB2B	protein	No	No		No	No
C2orf48	protein	No	No		No	No
ZNF568	protein	No	No		No	No
MAST4	protein	No	No		No	No
PTAR1	protein	No	Yes		No	No
AGRN	protein	No	No		No	No
NSUN4	protein	No	No		No	No
VSTM5	protein	No	No		No	No
RBM12B	protein	No	Yes		No	No
FAM102A	protein	No	No		No	No
MYO18A	protein	No	No		No	No
C17orf102	protein	No	No		No	No
H3F3C	protein	No	No		No	No
CCDC88C	protein	No	No		No	No
GPX1P1	protein	No	No		No	No
DDTL	protein	No	No		No	No
POM121C	protein	No	No		No	No
SMKR1	protein	No	No		No	No
CCDC180	protein	No	No		No	No
NT5C1B-RDH14	protein	No	No		No	No
SERPINA3	protein	No	No		No	No
ABAT	protein	No	No		No	No
ABCA3	protein	No	No		No	No
ABCA4	protein	No	No		No	No
ACACA	protein	No	No		No	No
ACR	protein	No	No		No	No
ACVR1	protein	No	No		No	No
ACVR2B	protein	No	No		No	No
ADAM8	protein	No	No		No	No
ADCY6	protein	No	No		No	No
ADCY7	protein	No	No		No	No
ADH6	protein	No	No		No	No
ADH7	protein	No	No		No	No
PARP1	protein	No	No		No	No
AGRP	protein	No	No		No	No
ALDOA	protein	No	No		No	No
ALDOC	protein	No	No		No	No
AMELY	protein	No	No		No	No
AMHR2	protein	No	No		No	No
AMPD3	protein	No	No		No	No
BIN1	protein	No	No		No	No
AMT	protein	No	No		No	No
AMY1B	protein	No	No		No	No
AMY1C	protein	No	Yes		No	No
ANG	protein	No	No		No	No
ANK2	protein	No	No		No	No
ANXA1	protein	No	No		No	No
ANXA11	protein	No	No		No	No
APBB1	protein	No	No		No	No
APBB2	protein	No	No		No	No
APLP1	protein	No	No		No	No
APOC1	protein	No	No		No	No
APOH	protein	No	No		No	No
KLK3	protein	No	No		No	No
AQP5	protein	No	No		No	No
RHOB	protein	No	Yes		No	No
ARHGAP5	protein	No	No		No	No
ARNTL	protein	No	No		No	No
ARRB1	protein	No	No		No	No
ARSA	protein	No	No		No	No
ARSF	protein	No	No		No	No
ART3	protein	No	No		No	No
ASAH1	protein	No	No		No	No
ASCL2	protein	No	No		No	No
ASGR1	protein	No	No		No	No
ASIP	protein	No	No		No	No
ASTN1	protein	No	No		No	No
ATOH1	protein	No	No		No	No
ATP1B2	protein	No	No		No	No
ATP7A	protein	No	No		No	No
AVP	protein	No	No		No	No
AVPR1B	protein	No	No		No	No
BAAT	protein	No	No		No	No
ADGRB3	protein	No	No		No	No
NKX3-2	protein	No	No		No	No
BCHE	protein	No	No		No	No
BCL2L2	protein	No	No		No	No
BCL6	protein	No	No		No	No
BCL7A	protein	No	No		No	No
OPN1SW	protein	No	No		No	No
CFB	protein	No	No		No	No
BNC1	protein	No	No		No	No
BMP1	protein	No	No		No	No
BMP2	protein	No	No		No	No
DST	protein	No	No		No	No
KLF9	protein	No	Yes		No	No
SERPING1	protein	No	Yes		No	No
C1QA	protein	No	No		No	No
C1S	protein	No	No		No	No
C2	protein	No	No		No	No
C5AR1	protein	No	No		No	No
C8G	protein	No	No		No	No
MRPL49	protein	No	No		No	No
MPPED2	protein	No	No		No	No
DAGLA	protein	No	No		No	No
LDLRAD4	protein	No	No		No	No
CA5A	protein	No	No		No	No
CA12	protein	No	No		No	No
CACNA1B	protein	No	No		No	No
DDR1	protein	No	No		No	No
CACNG1	protein	No	No		No	No
CALB2	protein	No	No		No	No
CAMLG	protein	No	No		No	No
CASQ1	protein	No	No		No	No
RUNX2	protein	No	No		No	No
CCND2	protein	No	No		No	No
CCNG2	protein	No	No		No	No
CCNT1	protein	No	Yes		No	No
CD1D	protein	No	No		No	No
CD5L	protein	No	No		No	No
CD8A	protein	No	Yes		No	No
CD9	protein	No	No		No	No
CD14	protein	No	No		No	No
CD22	protein	No	No		No	No
CD24P4	protein	No	No		No	No
CD33	protein	No	Yes		No	No
CD36	protein	No	No		No	No
CD37	protein	No	No		No	No
CD38	protein	No	No		No	No
ENTPD3	protein	No	No		No	No
CD69	protein	No	Yes		No	No
CD79A	protein	No	No		No	No
CDA	protein	No	No		No	No
CDH3	protein	No	No		No	No
CDH5	protein	No	No	Yes	No	No
CDH11	protein	No	No		No	No
CDKN1A	protein	No	No		No	No
CDKN1C	protein	No	Yes		No	No
CDR1	protein	No	No		No	No
CDS1	protein	No	No		No	No
CDX2	protein	No	No		No	No
CDX4	protein	No	No		No	No
CEACAM5	protein	No	No		No	No
CEL	protein	No	No		No	No
CFTR	protein	No	No		No	No
CGA	protein	No	No		No	No
CEACAM3	protein	No	Yes		No	No
CEACAM8	protein	No	Yes		No	No
CHAT	protein	No	No	Yes	No	No
CHI3L2	protein	No	No		No	No
CHRM2	protein	No	No		No	No
LYST	protein	No	No		No	No
CHRM3	protein	No	No	Yes	No	No
CHRNA7	protein	No	No		No	No
CHRNB4	protein	No	No		No	No
CLCN2	protein	No	No		No	No
CLCN6	protein	No	No		No	No
CLIC2	protein	No	No		No	No
CCR4	protein	No	No		No	No
CCR7	protein	No	No		No	No
CNGB1	protein	No	No		No	No
PLK3	protein	No	No		No	No
COL3A1	protein	No	No		No	No
COL4A5	protein	No	No		No	No
COL6A1	protein	No	No		No	No
COL8A2	protein	No	No		No	No
COL9A2	protein	No	Yes		No	No
COL9A3	protein	No	No		No	No
COL10A1	protein	No	No		No	No
COL11A1	protein	No	No		No	No
COL15A1	protein	No	No		No	No
COPA	protein	No	No		No	No
MAP3K8	protein	No	No		No	No
COX8A	protein	No	No		No	No
CPE	protein	No	No		No	No
CLDN4	protein	No	No		No	No
CLDN7	protein	No	No		No	No
CPT1B	protein	No	No		No	No
CRABP1	protein	No	No		No	No
ATF2	protein	No	No		No	No
CRHR2	protein	No	No		No	No
CRKL	protein	No	No		No	No
HAPLN1	protein	No	No		No	No
CRYBA1	protein	No	No		No	No
CRYBA2	protein	No	No		No	No
CRYGC	protein	No	No		No	No
CSF1	protein	No	No		No	No
CSN3	protein	No	No		No	No
CST1	protein	No	No		No	No
CST2	protein	No	No		No	No
CST3	protein	No	No		No	No
CST4	protein	No	No		No	No
CST6	protein	No	No		No	No
CTH	protein	No	No		No	No
CTNND1	protein	No	No		No	No
CTRB1	protein	No	No		No	No
CTSD	protein	No	No		No	No
CTSW	protein	No	Yes		No	No
CYB561	protein	No	No		No	No
CYP-20	protein	No	No		No	No
CYP2F1	protein	No	No		No	No
CYP3A5	protein	No	No		No	No
CYP7A1	protein	No	No		No	No
CYP19A1	protein	No	No		No	No
CYP21A2	protein	No	No		No	No
CYP21A1P	protein	No	No		No	No
CYP26A1	protein	No	No		No	No
DAB2	protein	No	No		No	No
DACH1	protein	No	No		No	No
DAP	protein	No	No		No	No
DAZL	protein	No	No		No	No
DBH	protein	No	No		No	No
ACE	protein	No	No		No	No
DDIT3	protein	No	No		No	No
DMXL1	protein	No	No		No	No
DEFA4	protein	No	Yes		No	No
DEFB4A	protein	No	No		No	No
DHCR24	protein	No	No		No	No
DIO1	protein	No	No		No	No
DLG2	protein	No	No	Yes	No	Yes
DLG3	protein	No	No		No	No
DLX5	protein	No	No		No	No
DMPK	protein	No	No		No	No
DNASE1L3	protein	No	No		No	No
DYNC1I1	protein	No	No		No	No
DNMT3B	protein	No	No		No	No
SLC26A3	protein	No	No		No	No
DRD5	protein	No	No		No	No
DSC2	protein	No	No		No	No
TSC22D3	protein	No	No		No	No
DUSP5	protein	No	No		No	No
DUSP6	protein	No	No		No	No
DYRK1A	protein	No	No		No	No
EBF1	protein	No	No		No	No
ECE1	protein	No	No		No	No
EFNA1	protein	No	No		No	No
EFNA2	protein	No	No		No	No
EFNA5	protein	No	No		No	No
CELSR3	protein	No	No		No	No
MEGF9	protein	No	No		No	No
EGR3	protein	No	No		No	No
ADGRE1	protein	No	No		No	No
EMX2	protein	No	No		No	No
EPHA1	protein	No	No		No	No
EPHA4	protein	No	No		No	No
EPHB4	protein	No	Yes		No	No
EPOR	protein	No	Yes		No	No
NR2F6	protein	No	No		No	No
EREG	protein	No	No		No	No
ESR2	protein	No	No		No	No
ESRRB	protein	No	No		No	No
ETV1	protein	No	No		No	No
ETV5	protein	No	No		No	No
EVC	protein	No	No		No	No
EXTL3	protein	No	No		No	No
F3	protein	No	No		No	No
F10	protein	No	No		No	No
[truncated: 2,192 more rows]
