# Supplementary material for: Gene expression networks regulated by human personality
Source: Mol Psychiatry. 2024 Mar 4;29(7):2241–60. doi: 10.1038/s41380-024-02484-x (PMC11408262; doi:10.1038/s41380-024-02484-x)
Supplement: Supplementary file 19 — Supplementary Table S12 [file 41380_2024_2484_MOESM19_ESM.xlsx]

## Sheet: Sheet1
TCMIN modules and overlap with GETs
Gene name	Seed	Molecule type (Fig 4A)	Functional module (Fig 4A)	Group (Fig 4B)	Type	wikigene_description
hsa-mir-34a-5p	1	microRNA	Seed	SASC_SAER
hsa-mir-1-3p	1	microRNA	Seed	SASC_SAER
hsa-mir-335-5p	1	microRNA	Seed	SASC_SAER
hsa-mir-15a-5p	0	microRNA
hsa-mir-16-5p	0	microRNA
hsa-mir-17-5p	0	microRNA
hsa-mir-18a-5p	0	microRNA
hsa-mir-20a-5p	0	microRNA
hsa-mir-23a-3p	0	microRNA
hsa-mir-24-3p	0	microRNA		SASC_SAER
hsa-mir-25-3p	0	microRNA
hsa-mir-29a-3p	0	microRNA
hsa-mir-93-5p	0	microRNA
hsa-mir-98-5p	0	microRNA		SASC_SAER
hsa-mir-29b-3p	0	microRNA
hsa-mir-106a-5p	0	microRNA
hsa-mir-208a-3p	0	microRNA
hsa-mir-211-5p	0	microRNA
hsa-mir-221-3p	0	microRNA
hsa-mir-15b-5p	0	microRNA
hsa-mir-23b-3p	0	microRNA
hsa-mir-130a-3p	0	microRNA
hsa-mir-143-3p	0	microRNA
hsa-mir-195-5p	0	microRNA
hsa-mir-106b-5p	0	microRNA
hsa-mir-29c-3p	0	microRNA
hsa-mir-301a-3p	0	microRNA
hsa-mir-130b-3p	0	microRNA
hsa-mir-362-5p	0	microRNA
hsa-mir-324-3p	0	microRNA
hsa-mir-424-5p	0	microRNA
hsa-mir-20b-5p	0	microRNA
hsa-mir-193b-3p	0	microRNA
hsa-mir-497-5p	0	microRNA
hsa-mir-498	0	microRNA		SASC_SAER
hsa-mir-519c-3p	0	microRNA
hsa-mir-526b-3p	0	microRNA
hsa-mir-519b-3p	0	microRNA
hsa-mir-519d-3p	0	microRNA
hsa-mir-519a-3p	0	microRNA
hsa-mir-499a-5p	0	microRNA
hsa-mir-92b-3p	0	microRNA
hsa-mir-615-3p	0	microRNA
hsa-mir-661	0	microRNA				microRNA 661
hsa-mir-653-5p	0	microRNA
hsa-mir-454-3p	0	microRNA
hsa-mir-769-3p	0	microRNA
hsa-mir-766-3p	0	microRNA
hsa-mir-106a-3p	0	microRNA
hsa-mir-296-3p	0	microRNA
hsa-mir-488-3p	0	microRNA
hsa-mir-508-5p	0	microRNA
hsa-mir-576-3p	0	microRNA
hsa-mir-877-5p	0	microRNA
hsa-mir-301b-3p	0	microRNA
hsa-mir-208b-3p	0	microRNA
hsa-mir-922	0	microRNA
hsa-mir-1301-3p	0	microRNA
hsa-mir-1182	0	microRNA
hsa-mir-1273a	0	microRNA
hsa-mir-3153	0	microRNA
hsa-mir-3154	0	microRNA
hsa-mir-3189-3p	0	microRNA
hsa-mir-3200-3p	0	microRNA
hsa-mir-4295	0	microRNA
hsa-mir-4251	0	microRNA
hsa-mir-4329	0	microRNA
hsa-mir-500b-5p	0	microRNA
hsa-mir-3666	0	microRNA
hsa-mir-4424	0	microRNA
hsa-mir-4486	0	microRNA
hsa-mir-4499	0	microRNA
hsa-mir-4649-5p	0	microRNA
hsa-mir-4708-5p	0	microRNA
hsa-mir-4747-5p	0	microRNA
hsa-mir-4770	0	microRNA
hsa-mir-4793-3p	0	microRNA
hsa-mir-1273f	0	microRNA
hsa-mir-5196-5p	0	microRNA
hsa-mir-5584-5p	0	microRNA
hsa-mir-5681a	0	microRNA
hsa-mir-212-5p	0	microRNA
hsa-mir-450a-1-3p	0	microRNA
hsa-mir-873-3p	0	microRNA
hsa-mir-1273g-3p	0	microRNA
hsa-mir-939-3p	0	microRNA
hsa-mir-6088	0	microRNA
hsa-mir-6512-3p	0	microRNA
hsa-mir-6716-5p	0	microRNA
hsa-mir-511-3p	0	microRNA		SASC_SAER
hsa-mir-510-3p	0	microRNA
hsa-mir-651-3p	0	microRNA
hsa-mir-6720-5p	0	microRNA
hsa-mir-6729-5p	0	microRNA
hsa-mir-6730-5p	0	microRNA
hsa-mir-6733-5p	0	microRNA
hsa-mir-6739-5p	0	microRNA
hsa-mir-6760-5p	0	microRNA
hsa-mir-6761-5p	0	microRNA
hsa-mir-6828-5p	0	microRNA
hsa-mir-6838-5p	0	microRNA
hsa-mir-6849-3p	0	microRNA
hsa-mir-6857-3p	0	microRNA
hsa-mir-7515	0	microRNA				uncharacterized LOC100506216
hsa-mir-7703	0	microRNA
hsa-mir-103a-3p	0	microRNA
hsa-mir-107	0	microRNA
hsa-mir-1276	0	microRNA
hsa-mir-132-5p	0	microRNA
hsa-mir-17-3p	0	microRNA
hsa-mir-182-5p	0	microRNA
hsa-mir-197-3p	0	microRNA
hsa-mir-204-5p	0	microRNA
hsa-mir-20a-3p	0	microRNA
hsa-mir-214-3p	0	microRNA
hsa-mir-221-5p	0	microRNA
hsa-mir-22-3p	0	microRNA
hsa-mir-22-5p	0	microRNA
hsa-mir-27a-3p	0	microRNA
hsa-mir-27b-3p	0	microRNA
hsa-mir-28-5p	0	microRNA
hsa-mir-299-5p	0	microRNA
hsa-mir-30b-3p	0	microRNA
hsa-mir-30b-5p	0	microRNA
hsa-mir-30c-1-3p	0	microRNA
hsa-mir-30c-2-3p	0	microRNA
hsa-mir-30c-5p	0	microRNA
hsa-mir-30d-5p	0	microRNA
hsa-mir-30e-5p	0	microRNA
hsa-mir-3605-5p	0	microRNA
hsa-mir-3679-5p	0	microRNA
hsa-mir-3687	0	microRNA
hsa-mir-3928-3p	0	microRNA
hsa-mir-522-5p	0	microRNA
hsa-mir-575	0	microRNA
hsa-mir-629-3p	0	microRNA
hsa-mir-631	0	microRNA
hsa-mir-708-5p	0	microRNA
hsa-mir-744-3p	0	microRNA
hsa-mir-766-5p	0	microRNA
hsa-mir-877-3p	0	microRNA
hsa-mir-941	0	microRNA
hsa-mir-124-3p	0	microRNA
hsa-mir-146a-5p	0	microRNA
hsa-mir-330-3p	0	microRNA
hsa-let-7a-5p	0	microRNA-let
hsa-let-7b-5p	0	microRNA-let
hsa-let-7c-5p	0	microRNA-let
hsa-let-7f-5p	0	microRNA-let
hsa-let-7g-5p	0	microRNA-let
hsa-let-7i-5p	0	microRNA-let
hsa-mir-1180-3p	0	microRNA
hsa-mir-125a-3p	0	microRNA
hsa-mir-1260a	0	microRNA
hsa-mir-1260b	0	microRNA
hsa-mir-1269a	0	microRNA
hsa-mir-1299	0	microRNA
hsa-mir-1307-5p	0	microRNA
hsa-mir-138-5p	0	microRNA
hsa-mir-141-5p	0	microRNA
hsa-mir-143-5p	0	microRNA
hsa-mir-1910-5p	0	microRNA
hsa-mir-196a-3p	0	microRNA
hsa-mir-200c-5p	0	microRNA
hsa-mir-302a-3p	0	microRNA
hsa-mir-3173-3p	0	microRNA
hsa-mir-3194-3p	0	microRNA
hsa-mir-324-5p	0	microRNA
hsa-mir-326	0	microRNA
hsa-mir-3619-3p	0	microRNA
hsa-mir-4496	0	microRNA
hsa-mir-4511	0	microRNA
hsa-mir-493-3p	0	microRNA
hsa-mir-516a-5p	0	microRNA
hsa-mir-520a-3p	0	microRNA
hsa-mir-532-5p	0	microRNA
hsa-mir-590-3p	0	microRNA
hsa-mir-624-5p	0	microRNA
hsa-mir-665	0	microRNA
hsa-mir-875-3p	0	microRNA
hsa-mir-93-3p	0	microRNA
hsa-mir-9-5p	0	microRNA
hsa-mir-155-5p	0	microRNA
hsa-mir-494-3p	0	microRNA
hsa-mir-191-5p	0	microRNA
hsa-mir-122-5p	0	microRNA
hsa-mir-181b-5p	0	microRNA
hsa-mir-181d-5p	0	microRNA
hsa-mir-200c-3p	0	microRNA
hsa-mir-374a-5p	0	microRNA
ACTG1	0	protein	hsa-mir-34a-5p			actin, gamma 1
ADARB1	0	protein	hsa-mir-34a-5p			adenosine deaminase, RNA-specific, B1
AP2A1	0	protein	hsa-mir-34a-5p			adaptor-related protein complex 2, alpha 1 subunit
AP2A2	0	protein	hsa-mir-34a-5p			adaptor-related protein complex 2, alpha 2 subunit
AP2B1	0	protein	hsa-mir-34a-5p			adaptor-related protein complex 2, beta 1 subunit
JAG1	0	protein	hsa-mir-34a-5p			jagged 1
AGTR1	0	protein	hsa-mir-34a-5p			angiotensin II receptor, type 1
CRYBG1	0	protein	hsa-mir-34a-5p
AKT1	0	protein	hsa-mir-34a-5p			v-akt murine thymoma viral oncogene homolog 1
ALDH9A1	0	protein	hsa-mir-34a-5p			aldehyde dehydrogenase 9 family, member A1
AKR1B1	0	protein	hsa-mir-34a-5p			aldo-keto reductase family 1, member B1 (aldose reductase)
ANK3	0	protein	hsa-mir-34a-5p			ankyrin 3, node of Ranvier (ankyrin G)
ANXA4	0	protein	hsa-mir-34a-5p			annexin A4
APAF1	0	protein	M2			apoptotic peptidase activating factor 1
APEH	0	protein	M3			acylaminoacyl-peptide hydrolase
BIRC2	0	protein	hsa-mir-34a-5p			baculoviral IAP repeat containing 2
BIRC3	0	protein	hsa-mir-34a-5p			baculoviral IAP repeat containing 3
XIAP	0	protein	hsa-mir-34a-5p			X-linked inhibitor of apoptosis
BIRC5	0	protein	M2			baculoviral IAP repeat containing 5
FASLG	0	protein	hsa-mir-34a-5p			Fas ligand (TNF superfamily, member 6)
AR	0	protein	hsa-mir-34a-5p			androgen receptor
AREG	0	protein	M2			amphiregulin
ARF6	0	protein	hsa-mir-34a-5p			ADP-ribosylation factor 6
ARHGAP1	0	protein	hsa-mir-34a-5p			Rho GTPase activating protein 1
ARHGDIB	0	protein	hsa-mir-34a-5p			Rho GDP dissociation inhibitor (GDI) beta
ATP6V1E1	0	protein	M3			ATPase, H+ transporting, lysosomal 31kDa, V1 subunit E1
AXL	0	protein	M3			AXL receptor tyrosine kinase
BAG1	0	protein	hsa-mir-34a-5p			BCL2-associated athanogene
BAK1	0	protein	hsa-mir-34a-5p			BCL2-antagonist/killer 1
BAX	0	protein	M3			BCL2-associated X protein
CCND1	0	protein	M3			cyclin D1
BCL2	0	protein	hsa-mir-34a-5p			B-cell CLL/lymphoma 2
BCL2A1	0	protein	M2			BCL2-related protein A1
BCL2L1	0	protein	hsa-mir-34a-5p			BCL2-like 1
BIK	0	protein	M2			BCL2-interacting killer (apoptosis-inducing)
BMP3	0	protein	hsa-mir-34a-5p			bone morphogenetic protein 3
BMP7	0	protein	M3	Personality-switch		bone morphogenetic protein 7
BNIP2	0	protein	hsa-mir-34a-5p			BCL2/adenovirus E1B 19kDa interacting protein 2
BNIP3	0	protein	hsa-mir-34a-5p			BCL2/adenovirus E1B 19kDa interacting protein 3
BRCA1	0	protein	M2			breast cancer 1, early onset
CACNB3	0	protein	M2			calcium channel, voltage-dependent, beta 3 subunit
CAD	0	protein	M3			carbamoyl-phosphate synthetase 2, aspartate transcarbamylase, and dihydroorotase
CALD1	0	protein	hsa-mir-34a-5p	Personality		caldesmon 1
CAPG	0	protein	M3			capping protein (actin filament), gelsolin-like
CAPN1	0	protein	M3			calpain 1, (mu/I) large subunit
CAPZB	0	protein	hsa-mir-34a-5p			capping protein (actin filament) muscle Z-line, beta
CASP1	0	protein	hsa-mir-34a-5p			caspase 1, apoptosis-related cysteine peptidase
CASP3	0	protein	hsa-mir-34a-5p			caspase 3, apoptosis-related cysteine peptidase
CASP6	0	protein	hsa-mir-34a-5p			caspase 6, apoptosis-related cysteine peptidase
CASP7	0	protein	hsa-mir-34a-5p			caspase 7, apoptosis-related cysteine peptidase
CASP8	0	protein	hsa-mir-34a-5p			caspase 8, apoptosis-related cysteine peptidase
CASP9	0	protein	hsa-mir-34a-5p			caspase 9, apoptosis-related cysteine peptidase
CASP10	0	protein	hsa-mir-34a-5p			caspase 10, apoptosis-related cysteine peptidase
CCND3	0	protein	hsa-mir-34a-5p			cyclin D3
CD27	0	protein	M2			CD27 molecule
CD40	0	protein	hsa-mir-34a-5p			CD40 molecule, TNF receptor superfamily member 5
CD40LG	0	protein	hsa-mir-34a-5p			CD40 ligand
CD44	0	protein	M3			CD44 molecule (Indian blood group)
CD70	0	protein	hsa-mir-34a-5p			CD70 molecule
CDC5L	0	protein	hsa-mir-34a-5p			cell division cycle 5-like
2007-09-01	0	protein	hsa-mir-34a-5p
CDC20	0	protein	hsa-mir-34a-5p			cell division cycle 20
CDC25A	0	protein	hsa-mir-34a-5p			cell division cycle 25A
CDC25C	0	protein	hsa-mir-34a-5p			cell division cycle 25C
CDK4	0	protein	M3			cyclin-dependent kinase 4
CDK6	0	protein	hsa-mir-34a-5p			cyclin-dependent kinase 6
CDKN1B	0	protein	hsa-mir-34a-5p			cyclin-dependent kinase inhibitor 1B (p27, Kip1)
CDKN2A	0	protein	hsa-mir-34a-5p			cyclin-dependent kinase inhibitor 2A
CDKN2C	0	protein	hsa-mir-34a-5p			cyclin-dependent kinase inhibitor 2C (p18, inhibits CDK4)
CEBPB	0	protein	hsa-mir-34a-5p			CCAAT/enhancer binding protein (C/EBP), beta
CFL1	0	protein	hsa-mir-34a-5p			cofilin 1 (non-muscle)
FOXN3	0	protein	hsa-mir-34a-5p			forkhead box N3
CIDEA	0	protein	hsa-mir-34a-5p			cell death-inducing DFFA-like effector a
AP2M1	0	protein	hsa-mir-34a-5p			adaptor-related protein complex 2, mu 1 subunit
CLTB	0	protein	hsa-mir-34a-5p			clathrin, light chain B
CPT2	0	protein	hsa-mir-34a-5p			carnitine palmitoyltransferase 2
CRABP2	0	protein	hsa-mir-34a-5p			cellular retinoic acid binding protein 2
CRYAA	0	protein	hsa-mir-34a-5p			crystallin, alpha A
CSE1L	0	protein	hsa-mir-34a-5p			CSE1 chromosome segregation 1-like (yeast)
CSF1R	0	protein	hsa-mir-34a-5p			colony stimulating factor 1 receptor
CTNNB1	0	protein	hsa-mir-34a-5p			catenin (cadherin-associated protein), beta 1, 88kDa
CYBB	0	protein	hsa-mir-34a-5p			cytochrome b-245, beta polypeptide
CYP51A1	0	protein	M2			cytochrome P450, family 51, subfamily A, polypeptide 1
DAPK1	0	protein	hsa-mir-34a-5p	Personality		death-associated protein kinase 1
GADD45A	0	protein	hsa-mir-34a-5p			growth arrest and DNA-damage-inducible, alpha
DDX10	0	protein	hsa-mir-34a-5p			DEAD (Asp-Glu-Ala-Asp) box polypeptide 10
DFFA	0	protein	hsa-mir-34a-5p			DNA fragmentation factor, 45kDa, alpha polypeptide
DGUOK	0	protein	hsa-mir-34a-5p			deoxyguanosine kinase
DHCR7	0	protein	M2			7-dehydrocholesterol reductase
SEPTIN1	0	protein	M2
DOCK3	0	protein	hsa-mir-34a-5p			dedicator of cytokinesis 3
RCAN1	0	protein	M2			regulator of calcineurin 1
DSP	0	protein	hsa-mir-34a-5p			desmoplakin
DTYMK	0	protein	hsa-mir-34a-5p			deoxythymidylate kinase (thymidylate kinase)
DUT	0	protein	hsa-mir-34a-5p			deoxyuridine triphosphatase
E2F1	0	protein	hsa-mir-34a-5p			E2F transcription factor 1
E2F3	0	protein	hsa-mir-34a-5p			E2F transcription factor 3
E2F5	0	protein	M4	SASC_SAER		E2F transcription factor 5, p130-binding
EFNB1	0	protein	hsa-mir-34a-5p			ephrin-B1
EPHA2	0	protein	hsa-mir-34a-5p			EPH receptor A2
EIF4G1	0	protein	M3			eukaryotic translation initiation factor 4 gamma, 1
SERPINB1	0	protein	M2			serpin peptidase inhibitor, clade B (ovalbumin), member 1
EMP1	0	protein	M2			epithelial membrane protein 1
CTTN	0	protein	M3			cortactin
EPB41L2	0	protein	M3			erythrocyte membrane protein band 4.1-like 2
EPHA5	0	protein	hsa-mir-34a-5p			EPH receptor A5
ERBB2	0	protein	hsa-mir-34a-5p			v-erb-b2 avian erythroblastic leukemia viral oncogene homolog 2
EXT2	0	protein	hsa-mir-34a-5p			exostosin glycosyltransferase 2
ACSL1	0	protein	M2			acyl-CoA synthetase long-chain family member 1
ACSL4	0	protein	hsa-mir-34a-5p			acyl-CoA synthetase long-chain family member 4
FAH	0	protein	hsa-mir-34a-5p			fumarylacetoacetate hydrolase (fumarylacetoacetase)
FEN1	0	protein	hsa-mir-34a-5p			flap structure-specific endonuclease 1
FH	0	protein	hsa-mir-34a-5p			fumarate hydratase
FKBP1B	0	protein	hsa-mir-34a-5p			FK506 binding protein 1B, 12.6 kDa
FLOT2	0	protein	M3			flotillin 2
FOS	0	protein	M2			FBJ murine osteosarcoma viral oncogene homolog
FUT8	0	protein	hsa-mir-34a-5p			fucosyltransferase 8 (alpha (1,6) fucosyltransferase)
GAS1	0	protein	hsa-mir-34a-5p			growth arrest-specific 1
GATA4	0	protein	M3	SASC_SAER		GATA binding protein 4
GDI1	0	protein	hsa-mir-34a-5p			GDP dissociation inhibitor 1
GFPT1	0	protein	M2			glutamine--fructose-6-phosphate transaminase 1
GFRA3	0	protein	hsa-mir-34a-5p			GDNF family receptor alpha 3
GMFB	0	protein	hsa-mir-34a-5p			glia maturation factor, beta
SFN	0	protein	M3			stratifin
GPI	0	protein	hsa-mir-34a-5p			glucose-6-phosphate isomerase
MKNK2	0	protein	M2			MAP kinase interacting serine/threonine kinase 2
GRB2	0	protein	hsa-mir-34a-5p			growth factor receptor-bound protein 2
GRINA	0	protein	hsa-mir-34a-5p			glutamate receptor, ionotropic, N-methyl D-aspartate-associated protein 1 (glutamate binding)
GRM7	0	protein	hsa-mir-34a-5p			glutamate receptor, metabotropic 7
GTF3C1	0	protein	hsa-mir-34a-5p			general transcription factor IIIC, polypeptide 1, alpha 220kDa
GYG1	0	protein	hsa-mir-34a-5p			glycogenin 1
HIST1H1C	0	protein	hsa-mir-34a-5p		Histone	histone cluster 1, H1c
HIST1H1D	0	protein	hsa-mir-34a-5p		Histone	histone cluster 1, H1d
HIST1H1E	0	protein	hsa-mir-34a-5p		Histone	histone cluster 1, H1e
HIST1H1B	0	protein	M3		Histone	histone cluster 1, H1b
HIST1H2AE	0	protein	hsa-mir-34a-5p		Histone	histone cluster 1, H2ae
HIST1H2AD	0	protein	hsa-mir-34a-5p		Histone	histone cluster 1, H2ad
HIST1H2BB	0	protein	hsa-mir-34a-5p		Histone	histone cluster 1, H2bb
H3F3A	0	protein	hsa-mir-34a-5p		Histone	H3 histone, family 3A
H3F3B	0	protein	M3		Histone	H3 histone, family 3B (H3.3B)
HIST1H1A	0	protein	hsa-mir-34a-5p		Histone	histone cluster 1, H1a
HSD17B10	0	protein	hsa-mir-34a-5p			hydroxysteroid (17-beta) dehydrogenase 10
HDAC1	0	protein	hsa-mir-34a-5p			histone deacetylase 1
HDLBP	0	protein	hsa-mir-34a-5p			high density lipoprotein binding protein
HMGB1	0	protein	hsa-mir-34a-5p			high mobility group box 1
HNF4A	0	protein	hsa-mir-34a-5p			hepatocyte nuclear factor 4, alpha
HNF4G	0	protein	hsa-mir-34a-5p			hepatocyte nuclear factor 4, gamma
HOXA13	0	protein	hsa-mir-34a-5p			homeobox A13
HOXB8	0	protein	hsa-mir-34a-5p			homeobox B8
HPRT1	0	protein	hsa-mir-34a-5p			hypoxanthine phosphoribosyltransferase 1
HSPA1A	0	protein	M2			heat shock 70kDa protein 1A
HSPA1B	0	protein	M2			heat shock 70kDa protein 1B
IFNB1	0	protein	hsa-mir-34a-5p			interferon, beta 1, fibroblast
IGF1R	0	protein	M2			insulin-like growth factor 1 receptor
IK	0	protein	hsa-mir-34a-5p			IK cytokine, down-regulator of HLA II
IL6R	0	protein	hsa-mir-34a-5p			interleukin 6 receptor
IL10	0	protein	hsa-mir-34a-5p			interleukin 10
IMPA1	0	protein	hsa-mir-34a-5p			inositol(myo)-1(or 4)-monophosphatase 1
IMPDH1	0	protein	M3			IMP (inosine 5'-monophosphate) dehydrogenase 1
IMPDH2	0	protein	hsa-mir-34a-5p			IMP (inosine 5'-monophosphate) dehydrogenase 2
INHBB	0	protein	M2			inhibin, beta B
ITGA6	0	protein	M3			integrin, alpha 6
ITGB3	0	protein	hsa-mir-34a-5p			integrin, beta 3 (platelet glycoprotein IIIa, antigen CD61)
JARID2	0	protein	hsa-mir-34a-5p			jumonji, AT rich interactive domain 2
KCNH1	0	protein	M2	Personality		potassium voltage-gated channel, subfamily H (eag-related), member 1
KCNH2	0	protein	M2			potassium voltage-gated channel, subfamily H (eag-related), member 2
KIF2A	0	protein	M3			kinesin heavy chain member 2A
KIF5B	0	protein	M3			kinesin family member 5B
KIT	0	protein	M2			v-kit Hardy-Zuckerman 4 feline sarcoma viral oncogene homolog
KLC1	0	protein	hsa-mir-34a-5p			kinesin light chain 1
KIF11	0	protein	hsa-mir-34a-5p			kinesin family member 11
KPNA1	0	protein	hsa-mir-34a-5p			karyopherin alpha 1 (importin alpha 5)
TNPO1	0	protein	hsa-mir-34a-5p			transportin 1
KTN1	0	protein	hsa-mir-34a-5p			kinectin 1 (kinesin receptor)
L1CAM	0	protein	M4			L1 cell adhesion molecule
STMN1	0	protein	hsa-mir-34a-5p			stathmin 1
LDHA	0	protein	hsa-mir-34a-5p			lactate dehydrogenase A
ABLIM1	0	protein	M2			actin binding LIM protein 1
LTA	0	protein	hsa-mir-34a-5p			lymphotoxin alpha
LTBR	0	protein	hsa-mir-34a-5p			lymphotoxin beta receptor (TNFR superfamily, member 3)
CAPRIN1	0	protein	M3			cell cycle associated protein 1
SMAD4	0	protein	hsa-mir-34a-5p			SMAD family member 4
MAGEA2	0	protein	hsa-mir-34a-5p			melanoma antigen family A, 2
MAGEA3	0	protein	hsa-mir-34a-5p			melanoma antigen family A, 3
MAGEA6	0	protein	hsa-mir-34a-5p			melanoma antigen family A, 6
MAGEA12	0	protein	hsa-mir-34a-5p			melanoma antigen family A, 12
MAP1B	0	protein	hsa-mir-34a-5p			microtubule-associated protein 1B
MAP4	0	protein	hsa-mir-34a-5p			microtubule-associated protein 4
MAZ	0	protein	hsa-mir-34a-5p		Zinc fingers	MYC-associated zinc finger protein (purine-binding transcription factor)
MCL1	0	protein	hsa-mir-34a-5p			myeloid cell leukemia sequence 1 (BCL2-related)
MCM2	0	protein	M3			minichromosome maintenance complex component 2
MCM3	0	protein	M3			minichromosome maintenance complex component 3
MCM4	0	protein	M3			minichromosome maintenance complex component 4
MCM5	0	protein	M3			minichromosome maintenance complex component 5
MCM6	0	protein	M3			minichromosome maintenance complex component 6
MCM7	0	protein	M3			minichromosome maintenance complex component 7
MDM4	0	protein	hsa-mir-34a-5p			Mdm4 p53 binding protein homolog (mouse)
ME1	0	protein	hsa-mir-34a-5p			malic enzyme 1, NADP(+)-dependent, cytosolic
MAP3K1	0	protein	hsa-mir-34a-5p		Ubiquitin	mitogen-activated protein kinase kinase kinase 1, E3 ubiquitin protein ligase
MET	0	protein	M3			met proto-oncogene
CXCL9	0	protein	M2			chemokine (C-X-C motif) ligand 9
MKI67	0	protein	M3			marker of proliferation Ki-67
MKLN1	0	protein	hsa-mir-34a-5p	Personality		muskelin 1, intracellular mediator containing kelch motifs
MAP3K9	0	protein	hsa-mir-34a-5p			mitogen-activated protein kinase kinase kinase 9
MLLT1	0	protein	hsa-mir-34a-5p	SASC_SAER		myeloid/lymphoid or mixed-lineage leukemia (trithorax homolog, Drosophila)
MMP7	0	protein	hsa-mir-34a-5p			matrix metallopeptidase 7 (matrilysin, uterine)
MOV10	0	protein	M3	Personality		Mov10, Moloney leukemia virus 10, homolog (mouse)
MRE11	0	protein	M3
MST1	0	protein	hsa-mir-34a-5p			macrophage stimulating 1 (hepatocyte growth factor-like)
MTAP	0	protein	hsa-mir-34a-5p			methylthioadenosine phosphorylase
MYB	0	protein	hsa-mir-34a-5p			v-myb avian myeloblastosis viral oncogene homolog
MYC	0	protein	M2			v-myc avian myelocytomatosis viral oncogene homolog
MYCN	0	protein	hsa-mir-34a-5p		NS development	v-myc avian myelocytomatosis viral oncogene neuroblastoma derived homolog
MYO1C	0	protein	hsa-mir-34a-5p			myosin IC
NAIP	0	protein	M3			NLR family, apoptosis inhibitory protein
NASP	0	protein	hsa-mir-34a-5p			nuclear autoantigenic sperm protein (histone-binding)
DRG1	0	protein	hsa-mir-34a-5p			developmentally regulated GTP binding protein 1
NEUROD2	0	protein	M2		NS development	neuronal differentiation 2
NFE2L1	0	protein	hsa-mir-34a-5p			nuclear factor, erythroid 2-like 1
NFKB1	0	protein	hsa-mir-34a-5p			nuclear factor of kappa light polypeptide gene enhancer in B-cells 1
CNOT4	0	protein	hsa-mir-34a-5p			CCR4-NOT transcription complex, subunit 4
NOTCH1	0	protein	hsa-mir-34a-5p			notch 1
NOTCH2	0	protein	M3			notch 2
YBX1	0	protein	hsa-mir-34a-5p			Y box binding protein 1
NT5E	0	protein	M3			5'-nucleotidase, ecto (CD73)
NUP98	0	protein	hsa-mir-34a-5p			nucleoporin 98kDa
NR4A2	0	protein	M2			nuclear receptor subfamily 4, group A, member 2
OPA1	0	protein	hsa-mir-34a-5p			optic atrophy 1 (autosomal dominant)
PAM	0	protein	hsa-mir-34a-5p	Personality		peptidylglycine alpha-amidating monooxygenase
PCBP2	0	protein	hsa-mir-34a-5p			poly(rC) binding protein 2
PDGFRA	0	protein	hsa-mir-34a-5p			platelet-derived growth factor receptor, alpha polypeptide
PDGFRB	0	protein	hsa-mir-34a-5p			platelet-derived growth factor receptor, beta polypeptide
PER1	0	protein	M2			period circadian clock 1
PIK3CG	0	protein	hsa-mir-34a-5p			phosphatidylinositol-4,5-bisphosphate 3-kinase, catalytic subunit gamma
PKP2	0	protein	hsa-mir-34a-5p			plakophilin 2
PLCG1	0	protein	hsa-mir-34a-5p			phospholipase C, gamma 1
PODXL	0	protein	hsa-mir-34a-5p			podocalyxin-like
POLD1	0	protein	M3			polymerase (DNA directed), delta 1, catalytic subunit
POLR2A	0	protein	hsa-mir-34a-5p	SASC_SAER		polymerase (RNA) II (DNA directed) polypeptide A, 220kDa
POU2F1	0	protein	hsa-mir-34a-5p	Personality		POU class 2 homeobox 1
POU5F1	0	protein	M2			POU class 5 homeobox 1
PPARA	0	protein	M2			peroxisome proliferator-activated receptor alpha
PPP1CC	0	protein	hsa-mir-34a-5p			protein phosphatase 1, catalytic subunit, gamma isozyme
PPP1R10	0	protein	M2			protein phosphatase 1, regulatory subunit 10
PPP3R1	0	protein	hsa-mir-34a-5p			protein phosphatase 3, regulatory subunit B, alpha
PRIM1	0	protein	hsa-mir-34a-5p			primase, DNA, polypeptide 1 (49kDa)
PRKD1	0	protein	hsa-mir-34a-5p	Personality		protein kinase D1
MAPK3	0	protein	hsa-mir-34a-5p			mitogen-activated protein kinase 3
MAP2K1	0	protein	hsa-mir-34a-5p			mitogen-activated protein kinase kinase 1
THAP12	0	protein	hsa-mir-34a-5p
PTMS	0	protein	hsa-mir-34a-5p			parathymosin
PTPRJ	0	protein	M2			protein tyrosine phosphatase, receptor type, J
PWP2	0	protein	hsa-mir-34a-5p			PWP2 periodic tryptophan protein homolog (yeast)
PYCR1	0	protein	hsa-mir-34a-5p			pyrroline-5-carboxylate reductase 1
PYGB	0	protein	M4			phosphorylase, glycogen
QDPR	0	protein	hsa-mir-34a-5p			quinoid dihydropteridine reductase
RAD51	0	protein	hsa-mir-34a-5p			RAD51 recombinase
RALB	0	protein	M3	Personality_SASC_SAER		v-ral simian leukemia viral oncogene homolog B
RAP2A	0	protein	hsa-mir-34a-5p			RAP2A, member of RAS oncogene family
RBP2	0	protein	hsa-mir-34a-5p			retinol binding protein 2, cellular
RCN1	0	protein	hsa-mir-34a-5p			reticulocalbin 1, EF-hand calcium binding domain
RPL37	0	protein	hsa-mir-34a-5p			ribosomal protein L37
RPS2	0	protein	hsa-mir-34a-5p			ribosomal protein S2
RPS7	0	protein	hsa-mir-34a-5p			ribosomal protein S7
RRAS	0	protein	hsa-mir-34a-5p			related RAS viral (r-ras) oncogene homolog
RRBP1	0	protein	M4			ribosome binding protein 1
RRM2	0	protein	hsa-mir-34a-5p			ribonucleotide reductase M2
RSU1	0	protein	hsa-mir-34a-5p			Ras suppressor protein 1
SORT1	0	protein	hsa-mir-34a-5p			sortilin 1
S100A2	0	protein	hsa-mir-34a-5p			S100 calcium binding protein A2
S100P	0	protein	hsa-mir-34a-5p			S100 calcium binding protein P
SAA1	0	protein	hsa-mir-34a-5p			serum amyloid A1
CCL22	0	protein	hsa-mir-34a-5p			chemokine (C-C motif) ligand 22
SHMT1	0	protein	hsa-mir-34a-5p			serine hydroxymethyltransferase 1 (soluble)
SKI	0	protein	hsa-mir-34a-5p			v-ski avian sarcoma viral oncogene homolog
SLC1A5	0	protein	hsa-mir-34a-5p			solute carrier family 1 (neutral amino acid transporter), member 5
SLC2A3	0	protein	M2			solute carrier family 2 (facilitated glucose transporter), member 3
SLC4A2	0	protein	hsa-mir-34a-5p			solute carrier family 4 (anion exchanger), member 2
SMARCA4	0	protein	hsa-mir-34a-5p			SWI/SNF related, matrix associated, actin dependent regulator of chromatin, subfamily a, member 4
SMARCC1	0	protein	M3	Personality		SWI/SNF related, matrix associated, actin dependent regulator of chromatin, subfamily c, member 1
SMARCC2	0	protein	hsa-mir-34a-5p			SWI/SNF related, matrix associated, actin dependent regulator of chromatin, subfamily c, member 2
SNAI1	0	protein	M2		Zinc fingers	snail family zinc finger 1
SNRPA1	0	protein	hsa-mir-34a-5p			small nuclear ribonucleoprotein polypeptide A'
SNTB2	0	protein	hsa-mir-34a-5p			syntrophin, beta 2 (dystrophin-associated protein A1, 59kDa, basic component 2)
SON	0	protein	hsa-mir-34a-5p			SON DNA binding protein
SOX2	0	protein	hsa-mir-34a-5p			SRY (sex determining region Y)-box 2
SPAM1	0	protein	hsa-mir-34a-5p			sperm adhesion molecule 1 (PH-20 hyaluronidase, zona pellucida binding)
SPI1	0	protein	hsa-mir-34a-5p			spleen focus forming virus (SFFV) proviral integration oncogene
SPTAN1	0	protein	hsa-mir-34a-5p			spectrin, alpha, non-erythrocytic 1
SPTBN1	0	protein	hsa-mir-34a-5p			spectrin, beta, non-erythrocytic 1
SRC	0	protein	hsa-mir-34a-5p			v-src avian sarcoma (Schmidt-Ruppin A-2) viral oncogene homolog
SSX5	0	protein	hsa-mir-34a-5p			synovial sarcoma, X breakpoint 5
STAT1	0	protein	hsa-mir-34a-5p			signal transducer and activator of transcription 1, 91kDa
HSPA13	0	protein	hsa-mir-34a-5p			heat shock protein 70kDa family, member 13
STX1A	0	protein	M2			syntaxin 1A (brain)
SUPT5H	0	protein	hsa-mir-34a-5p	Personality		suppressor of Ty 5 homolog (S. cerevisiae)
SURF4	0	protein	hsa-mir-34a-5p			surfeit 4
VAMP2	0	protein	hsa-mir-34a-5p		Synapsis	vesicle-associated membrane protein 2 (synaptobrevin 2)
SYT1	0	protein	M2		Synapsis	synaptotagmin I
MAP3K7	0	protein	hsa-mir-34a-5p			mitogen-activated protein kinase kinase kinase 7
TCF7	0	protein	hsa-mir-34a-5p	SASC_SAER		transcription factor 7 (T-cell specific, HMG-box)
TCOF1	0	protein	hsa-mir-34a-5p			Treacher Collins-Franceschetti syndrome 1
PPP1R11	0	protein	hsa-mir-34a-5p			protein phosphatase 1, regulatory (inhibitor) subunit 11
TFAM	0	protein	M3			transcription factor A, mitochondrial
TFRC	0	protein	hsa-mir-34a-5p			transferrin receptor
TGFBR2	0	protein	M2			transforming growth factor, beta receptor II (70/80kDa)
TGM2	0	protein	hsa-mir-34a-5p			transglutaminase 2
TLE3	0	protein	hsa-mir-34a-5p			transducin-like enhancer of split 3 (E(sp1) homolog, Drosophila)
TNF	0	protein	hsa-mir-34a-5p			tumor necrosis factor
TNFRSF1A	0	protein	hsa-mir-34a-5p			tumor necrosis factor receptor superfamily, member 1A
TP53	0	protein	hsa-mir-34a-5p			tumor protein p53
TP53BP2	0	protein	hsa-mir-34a-5p			tumor protein p53 binding protein, 2
TP73	0	protein	hsa-mir-34a-5p			tumor protein p73
TPD52	0	protein	hsa-mir-34a-5p			tumor protein D52
TPM1	0	protein	M3			tropomyosin 1 (alpha)
TRAF2	0	protein	hsa-mir-34a-5p			TNF receptor-associated factor 2
TRAF3	0	protein	hsa-mir-34a-5p			TNF receptor-associated factor 3
CCT3	0	protein	hsa-mir-34a-5p			chaperonin containing TCP1, subunit 3 (gamma)
TSN	0	protein	hsa-mir-34a-5p			translin
TXNRD1	0	protein	hsa-mir-34a-5p			thioredoxin reductase 1
TYMS	0	protein	hsa-mir-34a-5p			thymidylate synthetase
ZRSR1	0	protein	hsa-mir-34a-5p			signal recognition particle 19kDa
UBP1	0	protein	hsa-mir-34a-5p			upstream binding protein 1 (LBP-1a)
UCK2	0	protein	hsa-mir-34a-5p			uridine-cytidine kinase 2
VCL	0	protein	hsa-mir-34a-5p			vinculin
VEGFA	0	protein	M4			vascular endothelial growth factor A
WNT1	0	protein	hsa-mir-34a-5p			wingless-type MMTV integration site family, member 1
XBP1P1	0	protein	hsa-mir-34a-5p		Pseudogene
XRCC1	0	protein	hsa-mir-34a-5p			X-ray repair complementing defective repair in Chinese hamster cells 1
YY1	0	protein	hsa-mir-34a-5p			YY1 transcription factor
ZAP70	0	protein	hsa-mir-34a-5p			zeta-chain (TCR) associated protein kinase 70kDa
BAG6	0	protein	hsa-mir-34a-5p			BCL2-associated athanogene 6
AIMP2	0	protein	hsa-mir-34a-5p			aminoacyl tRNA synthetase complex-interacting multifunctional protein 2
SHOC2	0	protein	M2			soc-2 suppressor of clear homolog (C. elegans)
FOSL1	0	protein	hsa-mir-34a-5p			FOS-like antigen 1
KMT2D	0	protein	hsa-mir-34a-5p			lysine (K)-specific methyltransferase 2D
FXR1	0	protein	hsa-mir-34a-5p			fragile X mental retardation, autosomal homolog 1
HMGA2	0	protein	hsa-mir-34a-5p			high mobility group AT-hook 2
GDF5	0	protein	M2			growth differentiation factor 5
UBL4A	0	protein	hsa-mir-34a-5p		Ubiquitin	ubiquitin-like 4A
HIST3H3	0	protein	M3		Histone	histone cluster 3, H3
HIST1H4I	0	protein	M2		Histone	histone cluster 1, H4l
AXIN2	0	protein	hsa-mir-34a-5p			axin 2
HIST1H2AI	0	protein	hsa-mir-34a-5p		Histone	histone cluster 1, H2al
HIST1H2AK	0	protein	hsa-mir-34a-5p		Histone	histone cluster 1, H2ak
HIST1H2AJ	0	protein	hsa-mir-34a-5p		Histone	histone cluster 1, H2aj
HIST1H2AL	0	protein	hsa-mir-34a-5p		Histone	histone cluster 1, H2al
HIST1H2AC	0	protein	hsa-mir-34a-5p		Histone	histone cluster 1, H2ac
HIST1H2AB	0	protein	hsa-mir-34a-5p		Histone	histone cluster 1, H2ab
HIST1H2AM	0	protein	hsa-mir-34a-5p		Histone	histone cluster 1, H2am
HIST2H2AA3	0	protein	hsa-mir-34a-5p		Histone	histone cluster 2, H2aa3
HIST2H2AC	0	protein	M3	SASC_SAER	Histone	histone cluster 2, H2ac
HIST1H2BE	0	protein	hsa-mir-34a-5p		Histone	histone cluster 1, H2be
HIST1H2BO	0	protein	hsa-mir-34a-5p		Histone	histone cluster 1, H2bo
HIST2H2BE	0	protein	hsa-mir-34a-5p		Histone	histone cluster 2, H2be
HIST1H3A	0	protein	hsa-mir-34a-5p	SASC_SAER	Histone	histone cluster 1, H3a
HIST1H3D	0	protein	hsa-mir-34a-5p		Histone	histone cluster 1, H3d
HIST1H3C	0	protein	M2		Histone	histone cluster 1, H3c
HIST1H3E	0	protein	hsa-mir-34a-5p		Histone	histone cluster 1, H3e
HIST1H3I	0	protein	hsa-mir-34a-5p		Histone	histone cluster 1, H3i
HIST1H3G	0	protein	hsa-mir-34a-5p		Histone	histone cluster 1, H3g
HIST1H3J	0	protein	hsa-mir-34a-5p		Histone	histone cluster 1, H3j
HIST1H3H	0	protein	hsa-mir-34a-5p		Histone	histone cluster 1, H3h
HIST1H3B	0	protein	M3		Histone	histone cluster 1, H3b
HIST1H4A	0	protein	hsa-mir-34a-5p		Histone	histone cluster 1, H4a
HIST1H4D	0	protein	hsa-mir-34a-5p		Histone	histone cluster 1, H4d
HIST1H4F	0	protein	hsa-mir-34a-5p		Histone	histone cluster 1, H4f
HIST1H4K	0	protein	hsa-mir-34a-5p		Histone	histone cluster 1, H4k
HIST1H4J	0	protein	hsa-mir-34a-5p		Histone	histone cluster 1, H4j
HIST1H4C	0	protein	hsa-mir-34a-5p		Histone	histone cluster 1, H4c
HIST1H4H	0	protein	hsa-mir-34a-5p		Histone	histone cluster 1, H4h
HIST1H4B	0	protein	hsa-mir-34a-5p		Histone	histone cluster 1, H4b
HIST1H4E	0	protein	hsa-mir-34a-5p		Histone	histone cluster 1, H4e
HIST1H4L	0	protein	M2		Histone	histone cluster 1, H4l
HIST2H4A	0	protein	hsa-mir-34a-5p		Histone
DYRK3	0	protein	hsa-mir-34a-5p			dual-specificity tyrosine-(Y)-phosphorylation regulated kinase 3
HIRIP3	0	protein	hsa-mir-34a-5p			HIRA interacting protein 3
RAE1	0	protein	hsa-mir-34a-5p			ribonucleic acid export 1
DGKZ	0	protein	hsa-mir-34a-5p			diacylglycerol kinase, zeta
DEGS1	0	protein	hsa-mir-34a-5p			delta(4)-desaturase, sphingolipid 1
PDXK	0	protein	hsa-mir-34a-5p			pyridoxal (pyridoxine, vitamin B6) kinase
AKR7A2	0	protein	hsa-mir-34a-5p			aldo-keto reductase family 7, member A2 (aflatoxin aldehyde reductase)
NCOA1	0	protein	hsa-mir-34a-5p			nuclear receptor coactivator 1
NUMB	0	protein	M2			numb homolog (Drosophila)
BECN1	0	protein	hsa-mir-34a-5p			beclin 1, autophagy related
PEA15	0	protein	hsa-mir-34a-5p			phosphoprotein enriched in astrocytes 15
CDC23	0	protein	M2			cell division cycle 23
B4GALT3	0	protein	hsa-mir-34a-5p			UDP-Gal:betaGlcNAc beta 1,4- galactosyltransferase, polypeptide 3
SNX3	0	protein	hsa-mir-34a-5p			sorting nexin 3
CRADD	0	protein	hsa-mir-34a-5p			CASP2 and RIPK1 domain containing adaptor with death domain
HRK	0	protein	hsa-mir-34a-5p			harakiri, BCL2 interacting protein (contains only BH3 domain)
RIPK2	0	protein	M3			receptor-interacting serine-threonine kinase 2
TNFRSF6B	0	protein	hsa-mir-34a-5p			tumor necrosis factor receptor superfamily, member 6b, decoy
SNAP23	0	protein	hsa-mir-34a-5p		Synapsis	synaptosomal-associated protein, 23kDa
TNFRSF10B	0	protein	hsa-mir-34a-5p			tumor necrosis factor receptor superfamily, member 10b
TNFRSF10A	0	protein	hsa-mir-34a-5p			tumor necrosis factor receptor superfamily, member 10a
CFLAR	0	protein	hsa-mir-34a-5p			CASP8 and FADD-like apoptosis regulator
MTMR2	0	protein	hsa-mir-34a-5p			myotubularin related protein 2
BCL10	0	protein	hsa-mir-34a-5p			B-cell CLL/lymphoma 10
HIST1H3F	0	protein	hsa-mir-34a-5p		Histone	histone cluster 1, H3f
HIST1H2AG	0	protein	hsa-mir-34a-5p		Histone	histone cluster 1, H2ag
HIST1H2BJ	0	protein	hsa-mir-34a-5p		Histone	histone cluster 1, H2bj
H1FX	0	protein	M3		Histone	H1 histone family, member X
NOL3	0	protein	hsa-mir-34a-5p			nucleolar protein 3 (apoptosis repressor with CARD domain)
MAP3K14	0	protein	hsa-mir-34a-5p
AIP	0	protein	hsa-mir-34a-5p			aryl hydrocarbon receptor interacting protein
AIFM1	0	protein	hsa-mir-34a-5p			apoptosis-inducing factor, mitochondrion-associated, 1
CCNE2	0	protein	hsa-mir-34a-5p			cyclin E2
SYNGR2	0	protein	hsa-mir-34a-5p		Synapsis	synaptogyrin 2
DDX21	0	protein	hsa-mir-34a-5p			DEAD (Asp-Glu-Ala-Asp) box helicase 21
ZMYM4	0	protein	hsa-mir-34a-5p		Zinc fingers	zinc finger, MYM-type 4
LRRFIP1	0	protein	hsa-mir-34a-5p			leucine rich repeat (in FLII) interacting protein 1
MTA2	0	protein	M2	SASC_SAER		metastasis associated 1 family, member 2
MAGI1	0	protein	M2			membrane associated guanylate kinase, WW and PDZ domain containing 1
CYTH3	0	protein	M2			cytohesin 3
CYTH1	0	protein	M2			cytohesin 1
KLF4	0	protein	M2			Kruppel-like factor 4 (gut)
GTF3C3	0	protein	hsa-mir-34a-5p			general transcription factor IIIC, polypeptide 3, 102kDa
B4GALT5	0	protein	M2			UDP-Gal:betaGlcNAc beta 1,4- galactosyltransferase, polypeptide 5
TJP2	0	protein	hsa-mir-34a-5p			tight junction protein 2
ATG5	0	protein	hsa-mir-34a-5p			autophagy related 5
SLC4A7	0	protein	hsa-mir-34a-5p			solute carrier family 4, sodium bicarbonate cotransporter, member 7
BAG3	0	protein	hsa-mir-34a-5p			BCL2-associated athanogene 3
CLOCK	0	protein	hsa-mir-34a-5p			clock circadian regulator
KDM4A	0	protein	hsa-mir-34a-5p			lysine (K)-specific demethylase 4A
UBE3C	0	protein	hsa-mir-34a-5p		Ubiquitin	ubiquitin protein ligase E3C
BCLAF1	0	protein	hsa-mir-34a-5p			BCL2-associated transcription factor 1
DHX38	0	protein	hsa-mir-34a-5p			DEAH (Asp-Glu-Ala-His) box polypeptide 38
CKAP5	0	protein	hsa-mir-34a-5p			cytoskeleton associated protein 5
TATDN2	0	protein	hsa-mir-34a-5p			TatD DNase domain containing 2
RNF40	0	protein	hsa-mir-34a-5p		Zinc fingers	ring finger protein 40, E3 ubiquitin protein ligase
CTIF	0	protein	hsa-mir-34a-5p			CBP80/20-dependent translation initiation factor
RGP1	0	protein	M3			RGP1 retrograde golgi transport homolog (S. cerevisiae)
ZNF623	0	protein	hsa-mir-34a-5p		Zinc fingers	zinc finger protein 623
ZEB2	0	protein	M2		Zinc fingers	zinc finger E-box binding homeobox 2
CEP170	0	protein	hsa-mir-34a-5p			centrosomal protein 170kDa
WASHC5	0	protein	hsa-mir-34a-5p
G3BP2	0	protein	M3			GTPase activating protein (SH3 domain) binding protein 2
MFN2	0	protein	M3			mitofusin 2
GNPDA1	0	protein	hsa-mir-34a-5p			glucosamine-6-phosphate deaminase 1
BCL2L11	0	protein	hsa-mir-34a-5p			BCL2-like 11 (apoptosis facilitator)
TOM1	0	protein	hsa-mir-34a-5p			target of myb1 (chicken)
DNAJB6	0	protein	hsa-mir-34a-5p			DnaJ (Hsp40) homolog, subfamily B, member 6
UBA2	0	protein	hsa-mir-34a-5p		Ubiquitin	ubiquitin-like modifier activating enzyme 2
HUWE1	0	protein	hsa-mir-34a-5p		Ubiquitin	HECT, UBA and WWE domain containing 1, E3 ubiquitin protein ligase
UST	0	protein	M4			uronyl-2-sulfotransferase
NAMPT	0	protein	hsa-mir-34a-5p			nicotinamide phosphoribosyltransferase
RBM12	0	protein	hsa-mir-34a-5p			RNA binding motif protein 12
WASF2	0	protein	M3			WAS protein family, member 2
PLIN3	0	protein	hsa-mir-34a-5p			perilipin 3
STAM2	0	protein	hsa-mir-34a-5p			signal transducing adaptor molecule (SH3 domain and ITAM motif) 2
TRAIP	0	protein	hsa-mir-34a-5p			TRAF interacting protein
AKR1A1	0	protein	hsa-mir-34a-5p			aldo-keto reductase family 1, member A1 (aldehyde reductase)
NOD1	0	protein	hsa-mir-34a-5p			nucleotide-binding oligomerization domain containing 1
NDRG1	0	protein	M2			N-myc downstream regulated 1
FAM3C	0	protein	hsa-mir-34a-5p			family with sequence similarity 3, member C
VAV3	0	protein	hsa-mir-34a-5p			vav 3 guanine nucleotide exchange factor
TOMM40	0	protein	hsa-mir-34a-5p			translocase of outer mitochondrial membrane 40 homolog (yeast)
CHERP	0	protein	hsa-mir-34a-5p			calcium homeostasis endoplasmic reticulum protein
ATG7	0	protein	hsa-mir-34a-5p			autophagy related 7
TBL3	0	protein	hsa-mir-34a-5p			transducin (beta)-like 3
ERLIN1	0	protein	hsa-mir-34a-5p			ER lipid raft associated 1
RBCK1	0	protein	M2		Zinc fingers	RanBP-type and C3HC4-type zinc finger containing 1
TXNIP	0	protein	M2			thioredoxin interacting protein
IGF2BP3	0	protein	hsa-mir-34a-5p			insulin-like growth factor 2 mRNA binding protein 3
KHDRBS1	0	protein	hsa-mir-34a-5p			KH domain containing, RNA binding, signal transduction associated 1
RRAGA	0	protein	hsa-mir-34a-5p			Ras-related GTP binding A
STAG2	0	protein	hsa-mir-34a-5p			stromal antigen 2
UTP14A	0	protein	hsa-mir-34a-5p			UTP14, U3 small nucleolar ribonucleoprotein, homolog A (yeast)
PNPLA6	0	protein	M2			patatin-like phospholipase domain containing 6
SUGT1	0	protein	hsa-mir-34a-5p			SGT1, suppressor of G2 allele of SKP1 (S. cerevisiae)
EHD1	0	protein	hsa-mir-34a-5p			EH-domain containing 1
POP1	0	protein	hsa-mir-34a-5p			processing of precursor 1, ribonuclease P/MRP subunit (S. cerevisiae)
IMMT	0	protein	hsa-mir-34a-5p			inner membrane protein, mitochondrial
KIF2C	0	protein	M3			kinesin family member 2C
TPPP	0	protein	hsa-mir-34a-5p			tubulin polymerization promoting protein
NUPL2	0	protein	hsa-mir-34a-5p			nucleoporin like 2
HNRNPUL1	0	protein	hsa-mir-34a-5p			heterogeneous nuclear ribonucleoprotein U-like 1
HIBADH	0	protein	hsa-mir-34a-5p			3-hydroxyisobutyrate dehydrogenase
FICD	0	protein	M2			FIC domain containing
ERLIN2	0	protein	hsa-mir-34a-5p			ER lipid raft associated 2
NUDT5	0	protein	hsa-mir-34a-5p			nudix (nucleoside diphosphate linked moiety X)-type motif 5
NUDT3	0	protein	hsa-mir-34a-5p			nudix (nucleoside diphosphate linked moiety X)-type motif 3
STRAP	0	protein	hsa-mir-34a-5p			serine/threonine kinase receptor associated protein
BAZ2A	0	protein	hsa-mir-34a-5p		Zinc fingers	bromodomain adjacent to zinc finger domain, 2A
PLPBP	0	protein	hsa-mir-34a-5p
DDX19B	0	protein	M3			DEAD (Asp-Glu-Ala-Asp) box polypeptide 19B
ATXN2L	0	protein	hsa-mir-34a-5p			ataxin 2-like
KLF12	0	protein	hsa-mir-34a-5p			Kruppel-like factor 12
VPS45	0	protein	hsa-mir-34a-5p			vacuolar protein sorting 45 homolog (S. cerevisiae)
ECD	0	protein	hsa-mir-34a-5p			ecdysoneless homolog (Drosophila)
CBX3	0	protein	hsa-mir-34a-5p			chromobox homolog 3
ITGA11	0	protein	hsa-mir-34a-5p			integrin, alpha 11
COPZ1	0	protein	M3			coatomer protein complex, subunit zeta 1
CPEB3	0	protein	hsa-mir-34a-5p			cytoplasmic polyadenylation element binding protein 3
RALY	0	protein	hsa-mir-34a-5p			RALY heterogeneous nuclear ribonucleoprotein
NCBP2	0	protein	hsa-mir-34a-5p			nuclear cap binding protein subunit 2, 20kDa
RPIA	0	protein	hsa-mir-34a-5p			ribose 5-phosphate isomerase A
NT5C2	0	protein	hsa-mir-34a-5p			5'-nucleotidase, cytosolic II
KLHDC10	0	protein	hsa-mir-34a-5p			kelch domain containing 10
MAST3	0	protein	hsa-mir-34a-5p			microtubule associated serine/threonine kinase 3
RRP1B	0	protein	hsa-mir-34a-5p			ribosomal RNA processing 1B
PEG10	0	protein	hsa-mir-34a-5p			paternally expressed 10
POGZ	0	protein	hsa-mir-34a-5p			pogo transposable element with ZNF domain
TTLL12	0	protein	hsa-mir-34a-5p			tubulin tyrosine ligase-like family, member 12
METAP1	0	protein	hsa-mir-34a-5p			methionyl aminopeptidase 1
ATG4B	0	protein	hsa-mir-34a-5p			autophagy related 4B, cysteine peptidase
GANAB	0	protein	hsa-mir-34a-5p			glucosidase, alpha
ZC3H4	0	protein	hsa-mir-34a-5p		Zinc fingers	zinc finger CCCH-type containing 4
SYNE2	0	protein	M3			spectrin repeat containing, nuclear envelope 2
CAMTA1	0	protein	hsa-mir-34a-5p	Personality		calmodulin binding transcription activator 1
FAM208A	0	protein	M3			family with sequence similarity 208, member A
ANKS1A	0	protein	hsa-mir-34a-5p			ankyrin repeat and sterile alpha motif domain containing 1A
ACSL6	0	protein	hsa-mir-34a-5p			acyl-CoA synthetase long-chain family member 6
SATB2	0	protein	hsa-mir-34a-5p			SATB homeobox 2
U2SURP	0	protein	hsa-mir-34a-5p			U2 snRNP-associated SURP domain containing
UBR4	0	protein	hsa-mir-34a-5p	Personality	Ubiquitin	ubiquitin protein ligase E3 component n-recognin 4
LARP1	0	protein	hsa-mir-34a-5p			La ribonucleoprotein domain family, member 1
PUM2	0	protein	hsa-mir-34a-5p			pumilio RNA-binding family member 2
ADNP	0	protein	hsa-mir-34a-5p		NS development	activity-dependent neuroprotector homeobox
SIRT1	0	protein	hsa-mir-34a-5p			sirtuin 1
SF3B3	0	protein	hsa-mir-34a-5p			splicing factor 3b, subunit 3, 130kDa
SRRM2	0	protein	hsa-mir-34a-5p			serine/arginine repetitive matrix 2
NNT	0	protein	M2			nicotinamide nucleotide transhydrogenase
TNPO3	0	protein	hsa-mir-34a-5p			transportin 3
DDAH2	0	protein	hsa-mir-34a-5p			dimethylarginine dimethylaminohydrolase 2
DDAH1	0	protein	hsa-mir-34a-5p			dimethylarginine dimethylaminohydrolase 1
CASP14	0	protein	M2			caspase 14, apoptosis-related cysteine peptidase
SSBP2	0	protein	hsa-mir-34a-5p			single-stranded DNA binding protein 2
NUP62	0	protein	hsa-mir-34a-5p			nucleoporin 62kDa
FKBP8	0	protein	M2			FK506 binding protein 8, 38kDa
APOL2	0	protein	M2			apolipoprotein L, 2
BCL2L13	0	protein	hsa-mir-34a-5p			BCL2-like 13 (apoptosis facilitator)
KIF4A	0	protein	M3			kinesin family member 4A
RAB3GAP2	0	protein	hsa-mir-34a-5p			RAB3 GTPase activating protein subunit 2 (non-catalytic)
GEMIN5	0	protein	hsa-mir-34a-5p			gem (nuclear organelle) associated protein 5
RNF167	0	protein	hsa-mir-34a-5p		Zinc fingers	ring finger protein 167
GORASP2	0	protein	hsa-mir-34a-5p			golgi reassembly stacking protein 2, 55kDa
GIGYF2	0	protein	hsa-mir-34a-5p			GRB10 interacting GYF protein 2
RTL8A	0	protein	hsa-mir-34a-5p
GAPVD1	0	protein	hsa-mir-34a-5p			GTPase activating protein and VPS9 domains 1
TES	0	protein	hsa-mir-34a-5p			testis derived transcript (3 LIM domains)
PHF19	0	protein	hsa-mir-34a-5p		PHD finger	PHD finger protein 19
PLA2G2D	0	protein	hsa-mir-34a-5p			phospholipase A2, group IID
MYOF	0	protein	hsa-mir-34a-5p			myoferlin
2001-08-01	0	protein
FOXP1	0	protein	M4			forkhead box P1
ATP5S	0	protein	hsa-mir-34a-5p			ATP synthase, H+ transporting, mitochondrial Fo complex, subunit s (factor B)
CIDEB	0	protein	hsa-mir-34a-5p			cell death-inducing DFFA-like effector b
TNFRSF21	0	protein	hsa-mir-34a-5p			tumor necrosis factor receptor superfamily, member 21
TNRC18P2	0	protein	hsa-mir-34a-5p		Pseudogene
UBE2S	0	protein	hsa-mir-34a-5p		Ubiquitin	ubiquitin-conjugating enzyme E2S
POLL	0	protein	hsa-mir-34a-5p			polymerase (DNA directed), lambda
DLL1	0	protein	M2			delta-like 1 (Drosophila)
SLC6A16	0	protein	M2			solute carrier family 6, member 16
UHRF1	0	protein	M3
TMOD3	0	protein	M3			tropomodulin 3 (ubiquitous)
TMOD2	0	protein	M2	Personality	NS development	tropomodulin 2 (neuronal)
SENP1	0	protein	hsa-mir-34a-5p			SUMO1/sentrin specific peptidase 1
RBM15B	0	protein	hsa-mir-34a-5p			RNA binding motif protein 15B
SEC61A1	0	protein	M4			Sec61 alpha 1 subunit (S. cerevisiae)
SNX12	0	protein	hsa-mir-34a-5p			sorting nexin 12
UBQLN2	0	protein	hsa-mir-34a-5p			ubiquilin 2
CDON	0	protein	M2			cell adhesion associated, oncogene regulated
RDH11	0	protein	hsa-mir-34a-5p			retinol dehydrogenase 11 (all-trans/9-cis/11-cis)
MRNIP	0	protein	hsa-mir-34a-5p
LEF1	0	protein	hsa-mir-34a-5p			lymphoid enhancer-binding factor 1
IER5	0	protein	hsa-mir-34a-5p			immediate early response 5
BFAR	0	protein	hsa-mir-34a-5p			bifunctional apoptosis regulator
FZR1	0	protein	hsa-mir-34a-5p			fizzy/cell division cycle 20 related 1 (Drosophila)
TRPV2	0	protein	hsa-mir-34a-5p			transient receptor potential cation channel, subfamily V, member 2
ANAPC5	0	protein	hsa-mir-34a-5p			anaphase promoting complex subunit 5
NELFCD	0	protein	M3			negative elongation factor complex member C/D
SIRT7	0	protein	M2			sirtuin 7
SIRT6	0	protein	hsa-mir-34a-5p			sirtuin 6
GDE1	0	protein	hsa-mir-34a-5p			glycerophosphodiester phosphodiesterase 1
MED15	0	protein	hsa-mir-34a-5p			mediator complex subunit 15
PIGT	0	protein	M3			phosphatidylinositol glycan anchor biosynthesis, class T
ZFR	0	protein	hsa-mir-34a-5p		Zinc fingers	zinc finger RNA binding protein
CMPK1	0	protein	hsa-mir-34a-5p			cytidine monophosphate (UMP-CMP) kinase 1, cytosolic
WBP11	0	protein	hsa-mir-34a-5p			WW domain binding protein 11
GALNT7	0	protein	hsa-mir-34a-5p			UDP-N-acetyl-alpha-D-galactosamine:polypeptide N-acetylgalactosaminyltransferase 7 (GalNAc-T7)
CLIC5	0	protein	hsa-mir-34a-5p			chloride intracellular channel 5
CYCS	0	protein	hsa-mir-34a-5p			cytochrome c, somatic
TREM2	0	protein	hsa-mir-34a-5p			triggering receptor expressed on myeloid cells 2
XRN1	0	protein	M2			5'-3' exoribonuclease 1
PUS7	0	protein	hsa-mir-34a-5p			pseudouridylate synthase 7 homolog (S. cerevisiae)
DDX56	0	protein	hsa-mir-34a-5p			DEAD (Asp-Glu-Ala-Asp) box helicase 56
MARCH5	0	protein			Zinc fingers	membrane-associated ring finger (C3HC4) 5
ERCC6L	0	protein	hsa-mir-34a-5p			excision repair cross-complementing rodent repair deficiency, complementation group 6-like
UHRF1BP1	0	protein	hsa-mir-34a-5p			UHRF1 binding protein 1
KANSL2	0	protein	hsa-mir-34a-5p			KAT8 regulatory NSL complex subunit 2
USP47	0	protein	hsa-mir-34a-5p		Ubiquitin	ubiquitin specific peptidase 47
PTCD3	0	protein	hsa-mir-34a-5p			pentatricopeptide repeat domain 3
FIGN	0	protein	hsa-mir-34a-5p			fidgetin
INTS10	0	protein	hsa-mir-34a-5p			integrator complex subunit 10
OGFOD1	0	protein	hsa-mir-34a-5p			2-oxoglutarate and iron-dependent oxygenase domain containing 1
IMP3	0	protein	hsa-mir-34a-5p			IMP3, U3 small nucleolar ribonucleoprotein, homolog (yeast)
PPP6R3	0	protein	hsa-mir-34a-5p			protein phosphatase 6, regulatory subunit 3
MCM10	0	protein	hsa-mir-34a-5p			minichromosome maintenance complex component 10
YOD1	0	protein	hsa-mir-34a-5p		Ubiquitin	YOD1 deubiquitinase
CDKN2AIP	0	protein	hsa-mir-34a-5p			CDKN2A interacting protein
FAM46A	0	protein	hsa-mir-34a-5p			family with sequence similarity 46, member A
LRRC40	0	protein	hsa-mir-34a-5p			leucine rich repeat containing 40
PRPF40A	0	protein	hsa-mir-34a-5p			PRP40 pre-mRNA processing factor 40 homolog A (S. cerevisiae)
FRMD4A	0	protein	hsa-mir-34a-5p	Personality		FERM domain containing 4A
NSUN5	0	protein	hsa-mir-34a-5p			NOP2/Sun domain family, member 5
POLR3E	0	protein	hsa-mir-34a-5p			polymerase (RNA) III (DNA directed) polypeptide E (80kD)
UBAP2	0	protein	hsa-mir-34a-5p		Ubiquitin	ubiquitin associated protein 2
CMAS	0	protein	hsa-mir-34a-5p			cytidine monophosphate N-acetylneuraminic acid synthetase
DIABLO	0	protein	hsa-mir-34a-5p			diablo, IAP-binding mitochondrial protein
SAR1A	0	protein	hsa-mir-34a-5p			SAR1 homolog A (S. cerevisiae)
TM9SF3	0	protein	hsa-mir-34a-5p			transmembrane 9 superfamily member 3
CCNL1	0	protein	hsa-mir-34a-5p			cyclin L1
DDX24	0	protein	hsa-mir-34a-5p			DEAD (Asp-Glu-Ala-Asp) box helicase 24
TIGAR	0	protein	hsa-mir-34a-5p
RTN4	0	protein	hsa-mir-34a-5p			reticulon 4
CORO1B	0	protein	hsa-mir-34a-5p			coronin, actin binding protein, 1B
THOC2	0	protein	hsa-mir-34a-5p			THO complex 2
BIRC6	0	protein	hsa-mir-34a-5p			baculoviral IAP repeat containing 6
PRR12	0	protein	hsa-mir-34a-5p			proline rich 12
ESYT2	0	protein	hsa-mir-34a-5p		Synapsis	extended synaptotagmin-like protein 2
NUFIP2	0	protein	hsa-mir-34a-5p			nuclear fragile X mental retardation protein interacting protein 2
ALS2	0	protein	hsa-mir-34a-5p			amyotrophic lateral sclerosis 2 (juvenile)
RRAGD	0	protein	M2			Ras-related GTP binding D
TGIF2	0	protein	hsa-mir-34a-5p	SASC_SAER		TGFB-induced factor homeobox 2
AASDHPPT	0	protein	hsa-mir-34a-5p			aminoadipate-semialdehyde dehydrogenase-phosphopantetheinyl transferase
RBM26	0	protein	hsa-mir-34a-5p			RNA binding motif protein 26
MOAP1	0	protein	hsa-mir-34a-5p			modulator of apoptosis 1
NCAPG	0	protein	M3			non-SMC condensin I complex, subunit G
MMS19	0	protein	hsa-mir-34a-5p			MMS19 nucleotide excision repair homolog (S. cerevisiae)
GIGYF1	0	protein	hsa-mir-34a-5p			GRB10 interacting GYF protein 1
NUCKS1	0	protein	hsa-mir-34a-5p			nuclear casein kinase and cyclin-dependent kinase substrate 1
EPS8L2	0	protein	hsa-mir-34a-5p			EPS8-like 2
MRPS26	0	protein	hsa-mir-34a-5p			mitochondrial ribosomal protein S26
MTMR9	0	protein	hsa-mir-34a-5p			myotubularin related protein 9
YIPF2	0	protein	hsa-mir-34a-5p			Yip1 domain family, member 2
DDA1	0	protein	hsa-mir-34a-5p			DET1 and DDB1 associated 1
AHNAK	0	protein	M2			AHNAK nucleoprotein
TMEM109	0	protein	hsa-mir-34a-5p			transmembrane protein 109
DCTPP1	0	protein	M3			dCTP pyrophosphatase 1
WDR77	0	protein	hsa-mir-34a-5p			WD repeat domain 77
EFHD2	0	protein	hsa-mir-34a-5p			EF-hand domain family, member D2
VPS37B	0	protein	hsa-mir-34a-5p			vacuolar protein sorting 37 homolog B (S. cerevisiae)
CARF	0	protein	hsa-mir-34a-5p			calcium responsive transcription factor
MCMBP	0	protein	hsa-mir-34a-5p			minichromosome maintenance complex binding protein
NANOG	0	protein	M2			Nanog homeobox
ZNF614	0	protein	hsa-mir-34a-5p		Zinc fingers	zinc finger protein 614
PROSER1	0	protein	hsa-mir-34a-5p			proline and serine rich 1
EDEM3	0	protein	M2			ER degradation enhancer, mannosidase alpha-like 3
ULBP2	0	protein	hsa-mir-34a-5p			UL16 binding protein 2
DNAJC5	0	protein	hsa-mir-34a-5p			DnaJ (Hsp40) homolog, subfamily C, member 5
SLC35G2	0	protein	hsa-mir-34a-5p			solute carrier family 35, member G2
PRR3	0	protein	hsa-mir-34a-5p			proline rich 3
CYB5B	0	protein	hsa-mir-34a-5p			cytochrome b5 type B (outer mitochondrial membrane)
LNPK	0	protein	hsa-mir-34a-5p
SGPP1	0	protein	hsa-mir-34a-5p			sphingosine-1-phosphate phosphatase 1
TSPAN14	0	protein	hsa-mir-34a-5p			tetraspanin 14
SH3BGRL3	0	protein	M3			SH3 domain binding glutamic acid-rich protein like 3
SESN2	0	protein	M2			sestrin 2
ZNF644	0	protein	hsa-mir-34a-5p		Zinc fingers	zinc finger protein 644
NLRC5	0	protein	hsa-mir-34a-5p			NLR family, CARD domain containing 5
SETD3	0	protein	hsa-mir-34a-5p			SET domain containing 3
ZDHHC16	0	protein	hsa-mir-34a-5p		Zinc fingers	zinc finger, DHHC-type containing 16
LLPH	0	protein	hsa-mir-34a-5p		Synapsis	LLP homolog, long-term synaptic facilitation (Aplysia)
TMEM246	0	protein	hsa-mir-34a-5p			transmembrane protein 246
APOPT1	0	protein	hsa-mir-34a-5p			apoptogenic 1, mitochondrial
RAB11FIP4	0	protein	hsa-mir-34a-5p			RAB11 family interacting protein 4 (class II)
DCTN5	0	protein	hsa-mir-34a-5p			dynactin 5 (p25)
ACSS1	0	protein	hsa-mir-34a-5p			acyl-CoA synthetase short-chain family member 1
TNRC18	0	protein	hsa-mir-34a-5p			trinucleotide repeat containing 18
AFAP1L2	0	protein	hsa-mir-34a-5p			actin filament associated protein 1-like 2
PRRC2B	0	protein	hsa-mir-34a-5p			proline-rich coiled-coil 2B
FUT10	0	protein	hsa-mir-34a-5p			fucosyltransferase 10 (alpha (1,3) fucosyltransferase)
ADO	0	protein	hsa-mir-34a-5p			2-aminoethanethiol (cysteamine) dioxygenase
FAM104A	0	protein	hsa-mir-34a-5p			family with sequence similarity 104, member A
ATG4C	0	protein	hsa-mir-34a-5p			autophagy related 4C, cysteine peptidase
ATG4D	0	protein	hsa-mir-34a-5p			autophagy related 4D, cysteine peptidase
HIST1H2AH	0	protein	hsa-mir-34a-5p		Histone	histone cluster 1, H2ah
SHANK3	0	protein	hsa-mir-34a-5p			SH3 and multiple ankyrin repeat domains 3
KBTBD6	0	protein	hsa-mir-34a-5p			kelch repeat and BTB (POZ) domain containing 6
PAPLN	0	protein	hsa-mir-34a-5p			papilin, proteoglycan-like sulfated glycoprotein
ZNF551	0	protein	hsa-mir-34a-5p		Zinc fingers	zinc finger protein 551
MCFD2	0	protein	hsa-mir-34a-5p			multiple coagulation factor deficiency 2
ZNF598	0	protein	M2		Zinc fingers	zinc finger protein 598
BTF3L4	0	protein	hsa-mir-34a-5p			basic transcription factor 3-like 4
MTDH	0	protein	hsa-mir-34a-5p			metadherin
HIST3H2A	0	protein	hsa-mir-34a-5p		Histone	histone cluster 3, H2a
RWDD2A	0	protein	hsa-mir-34a-5p			RWD domain containing 2A
MBD6	0	protein	hsa-mir-34a-5p			methyl-CpG binding domain protein 6
VASN	0	protein	M2			vasorin
ATG4A	0	protein	hsa-mir-34a-5p			autophagy related 4A, cysteine peptidase
EVI5L	0	protein	hsa-mir-34a-5p			ecotropic viral integration site 5-like
HIST4H4	0	protein	hsa-mir-34a-5p		Histone	histone cluster 4, H4
SOCS4	0	protein	hsa-mir-34a-5p			suppressor of cytokine signaling 4
LRRC28	0	protein	hsa-mir-34a-5p			leucine rich repeat containing 28
ZSWIM7	0	protein	hsa-mir-34a-5p		Zinc fingers	zinc finger, SWIM-type containing 7
IRGQ	0	protein	hsa-mir-34a-5p			immunity-related GTPase family, Q
HIST2H3C	0	protein	M3		Histone	histone cluster 2, H3c
HIST3H2BB	0	protein	hsa-mir-34a-5p		Histone	histone cluster 3, H2bb
UBXN2B	0	protein	hsa-mir-34a-5p			UBX domain protein 2B
SLC2A14	1	protein	Seed	SASC_SAER		solute carrier family 2 (facilitated glucose transporter), member 14
CDAN1	0	protein	hsa-mir-34a-5p			codanin 1
KLB	0	protein	hsa-mir-34a-5p			klotho beta
TMEM167A	0	protein	hsa-mir-34a-5p			transmembrane protein 167A
VPS37D	0	protein	hsa-mir-34a-5p			vacuolar protein sorting 37 homolog D (S. cerevisiae)
RBM33	0	protein	hsa-mir-34a-5p			RNA binding motif protein 33
IFNLR1	0	protein	hsa-mir-34a-5p			interferon, lambda receptor 1
GPR156	0	protein	M2			G protein-coupled receptor 156
TPCN2	0	protein	hsa-mir-34a-5p			two pore segment channel 2
REEP3	0	protein	M2			receptor accessory protein 3
HIST1H2AA	0	protein	hsa-mir-34a-5p		Histone	histone cluster 1, H2aa
ADGRG3	0	protein	hsa-mir-34a-5p
AKR7L	0	protein	hsa-mir-34a-5p		Pseudogene
RICTOR	0	protein	M2			RPTOR independent companion of MTOR, complex 2
RNF169	0	protein	hsa-mir-34a-5p		Zinc fingers	ring finger protein 169
HIST1H2BA	0	protein	hsa-mir-34a-5p		Histone	histone cluster 1, H2ba
MFSD8	0	protein	hsa-mir-34a-5p			major facilitator superfamily domain containing 8
POTED	0	protein	hsa-mir-34a-5p			POTE ankyrin domain family
HIST2H2AB	0	protein	hsa-mir-34a-5p		Histone	histone cluster 2, H2ab
HIST2H3A	0	protein	M3		Histone	histone cluster 2, H3a
ATXN1L	0	protein	hsa-mir-34a-5p			ataxin 1-like
DGAT2L6	0	protein	hsa-mir-34a-5p			diacylglycerol O-acyltransferase 2-like 6
DNAAF3	0	protein	M2			dynein, axonemal, assembly factor 3
MIGA1	0	protein	hsa-mir-34a-5p
Crtc1	0	protein	hsa-mir-34a-5p			CREB regulated transcription coactivator 1
STAG3L3	0	protein	hsa-mir-34a-5p		Pseudogene	stromal antigen 3-like 2 (pseudogene)
C18orf32	0	protein	hsa-mir-34a-5p			chromosome 18 open reading frame 32
HIST2H4B	0	protein	hsa-mir-34a-5p		Histone	histone cluster 2, H4b
H3F3AP6	0	protein	hsa-mir-34a-5p		Pseudogene
HIST2H3D	0	protein	M3		Histone	histone cluster 2, H3d
HIST2H2AA4	0	protein	hsa-mir-34a-5p		Histone	histone cluster 2, H2aa4
GXYLT2	0	protein	hsa-mir-34a-5p			glucoside xylosyltransferase 2
D2HGDH	0	protein	hsa-mir-34a-5p			D-2-hydroxyglutarate dehydrogenase
HOTAIR	0	protein	hsa-mir-34a-5p			HOX transcript antisense RNA
CD24	0	protein	M1			CD24 molecule
ABCB7	0	protein	hsa-mir-1-3p	Personality		ATP-binding cassette, sub-family B (MDR/TAP), member 7
ACADVL	0	protein	hsa-mir-1-3p			acyl-CoA dehydrogenase, very long chain
ACP2	0	protein	hsa-mir-1-3p			acid phosphatase 2, lysosomal
ACTA1	0	protein	hsa-mir-1-3p			actin, alpha 1, skeletal muscle
ACTB	0	protein	hsa-mir-1-3p			actin, beta
ACTC1	0	protein	hsa-mir-1-3p			actin, alpha, cardiac muscle 1
ACTN4	0	protein	hsa-mir-1-3p			actinin, alpha 4
ACTN1	0	protein	hsa-mir-1-3p			actinin, alpha 1
ADAR	0	protein	hsa-mir-1-3p			adenosine deaminase, RNA-specific
AP1B1	0	protein	hsa-mir-1-3p			adaptor-related protein complex 1, beta 1 subunit
ALDH2	0	protein	M1	Personality		aldehyde dehydrogenase 2 family (mitochondrial)
ALPI	0	protein	hsa-mir-1-3p			alkaline phosphatase, intestinal
ANK1	0	protein	hsa-mir-1-3p			ankyrin 1, erythrocytic
ANPEP	0	protein	hsa-mir-1-3p			alanyl (membrane) aminopeptidase
ANXA2	0	protein	hsa-mir-1-3p			annexin A2
ARCN1	0	protein	hsa-mir-1-3p			archain 1
ARF3	0	protein	hsa-mir-1-3p			ADP-ribosylation factor 3
ARF4	0	protein	hsa-mir-1-3p			ADP-ribosylation factor 4
ARG1	0	protein	hsa-mir-1-3p			arginase 1
RHOC	0	protein	hsa-mir-1-3p	Personality		ras homolog family member C
ASPH	0	protein	hsa-mir-1-3p			aspartate beta-hydroxylase
ATP2B4	0	protein	M1			ATPase, Ca++ transporting, plasma membrane 4
ATP5E	0	protein	hsa-mir-1-3p			ATP synthase, H+ transporting, mitochondrial F1 complex, epsilon subunit
ATP6V1A	0	protein	hsa-mir-1-3p	Personality		ATPase, H+ transporting, lysosomal 70kDa, V1 subunit A
ATP6V1B2	0	protein	hsa-mir-1-3p			ATPase, H+ transporting, lysosomal 56/58kDa, V1 subunit B2
ATP6V1C1	0	protein	hsa-mir-1-3p			ATPase, H+ transporting, lysosomal 42kDa, V1 subunit C1
ATP6V0A1	0	protein	M1			ATPase, H+ transporting, lysosomal V0 subunit a1
BCKDHB	0	protein	hsa-mir-1-3p	Personality		branched chain keto acid dehydrogenase E1, beta polypeptide
HCN2	0	protein	hsa-mir-1-3p			hyperpolarization activated cyclic nucleotide-gated potassium channel 2
BDNF	0	protein	hsa-mir-1-3p		NS development	brain-derived neurotrophic factor
BRDT	0	protein	hsa-mir-1-3p			bromodomain, testis-specific
BTC	0	protein	hsa-mir-1-3p			betacellulin
C8A	0	protein	M1			complement component 8, alpha polypeptide
CA3	0	protein	M1			carbonic anhydrase III, muscle specific
CACNA2D1	0	protein	hsa-mir-1-3p			calcium channel, voltage-dependent, alpha 2/delta subunit 1
S100G	0	protein	hsa-mir-1-3p			S100 calcium binding protein G
CALM1	0	protein	hsa-mir-1-3p			calmodulin 1 (phosphorylase kinase, delta)
CALM2	0	protein	hsa-mir-1-3p			calmodulin 2 (phosphorylase kinase, delta)
CALM3	0	protein	M1			calmodulin 3 (phosphorylase kinase, delta)
CALR	0	protein	hsa-mir-1-3p			calreticulin
CAMK2G	0	protein	hsa-mir-1-3p			calcium/calmodulin-dependent protein kinase II gamma
CAPZA1	0	protein	hsa-mir-1-3p			capping protein (actin filament) muscle Z-line, alpha 1
CAST	0	protein	hsa-mir-1-3p	Personality		calpastatin
CD63	0	protein	hsa-mir-1-3p			CD63 molecule
CDC42	0	protein	hsa-mir-1-3p			cell division cycle 42
CDH2	0	protein	hsa-mir-1-3p		NS development	cadherin 2, type 1, N-cadherin (neuronal)
CDH4	0	protein	hsa-mir-1-3p			cadherin 4, type 1, R-cadherin (retinal)
CDH13	0	protein	hsa-mir-1-3p	Personality		cadherin 13
CDK9	0	protein	hsa-mir-1-3p			cyclin-dependent kinase 9
CEBPA	0	protein	hsa-mir-1-3p			CCAAT/enhancer binding protein (C/EBP), alpha
CENPF	0	protein	hsa-mir-1-3p			centromere protein F, 350/400kDa
CETN3	0	protein	hsa-mir-1-3p			centrin, EF-hand protein, 3
CTSC	0	protein	hsa-mir-1-3p			cathepsin C
CHML	0	protein				choroideremia-like (Rab escort protein 2)
AP1S1	0	protein	hsa-mir-1-3p			adaptor-related protein complex 1, sigma 1 subunit
AP2S1	0	protein	hsa-mir-1-3p			adaptor-related protein complex 2, sigma 1 subunit
CLCN3	0	protein	M1			chloride channel, voltage-sensitive 3
CLTC	0	protein	hsa-mir-1-3p			clathrin, heavy chain (Hc)
CNN3	0	protein	hsa-mir-1-3p			calponin 3, acidic
COL12A1	0	protein	hsa-mir-1-3p			collagen, type XII, alpha 1
COPB1	0	protein	hsa-mir-1-3p			coatomer protein complex, subunit beta 1
CPOX	0	protein	hsa-mir-1-3p			coproporphyrinogen oxidase
CRIP2	0	protein	M1			cysteine-rich protein 2
CRK	0	protein	hsa-mir-1-3p			v-crk avian sarcoma virus CT10 oncogene homolog
CRYGS	0	protein	M1			crystallin, gamma S
CSNK2A2	0	protein	hsa-mir-1-3p			casein kinase 2, alpha prime polypeptide
CSRP1	0	protein	hsa-mir-1-3p			cysteine and glycine-rich protein 1
SLC25A10	0	protein	hsa-mir-1-3p			solute carrier family 25 (mitochondrial carrier
CSTF3	0	protein	hsa-mir-1-3p			cleavage stimulation factor, 3' pre-RNA, subunit 3, 77kDa
CTBP1	0	protein	hsa-mir-1-3p			C-terminal binding protein 1
CTBP2	0	protein	hsa-mir-1-3p			C-terminal binding protein 2
DBN1	0	protein	hsa-mir-1-3p			drebrin 1
DDT	0	protein	hsa-mir-1-3p			D-dopachrome tautomerase
DDX5	0	protein	hsa-mir-1-3p			DEAD (Asp-Glu-Ala-Asp) box helicase 5
DDX6	0	protein	M1			DEAD (Asp-Glu-Ala-Asp) box helicase 6
DHX15	0	protein	hsa-mir-1-3p			DEAH (Asp-Glu-Ala-His) box helicase 15
DFNA5	0	protein	hsa-mir-1-3p			deafness, autosomal dominant 5
DSG2	0	protein	hsa-mir-1-3p			desmoglein 2
DTX1	0	protein	M1			deltex homolog 1 (Drosophila)
ECHS1	0	protein	hsa-mir-1-3p			enoyl CoA hydratase, short chain, 1, mitochondrial
EDN1	0	protein	hsa-mir-1-3p			endothelin 1
EGFR	0	protein	M1			epidermal growth factor receptor
EIF1AX	0	protein	hsa-mir-1-3p			eukaryotic translation initiation factor 1A, X-linked
EIF4E	0	protein	hsa-mir-1-3p			eukaryotic translation initiation factor 4E
EMD	0	protein	hsa-mir-1-3p			emerin
EMP3	0	protein	hsa-mir-1-3p	Personality		epithelial membrane protein 3
SLC29A1	0	protein	hsa-mir-1-3p			solute carrier family 29 (equilibrative nucleoside transporter), member 1
DMTN	0	protein	hsa-mir-1-3p			dematin actin binding protein
ETS1	0	protein	hsa-mir-1-3p			v-ets avian erythroblastosis virus E26 oncogene homolog 1
F2	0	protein	hsa-mir-1-3p			coagulation factor II (thrombin)
F2RL1	0	protein	hsa-mir-1-3p			coagulation factor II (thrombin) receptor-like 1
FABP3	0	protein	hsa-mir-1-3p			fatty acid binding protein 3, muscle and heart (mammary-derived growth inhibitor)
FASN	0	protein	hsa-mir-1-3p			fatty acid synthase
FBLN2	0	protein	M1			fibulin 2
FBN1	0	protein	hsa-mir-1-3p			fibrillin 1
FGFR2	0	protein				fibroblast growth factor receptor 2
FLNA	0	protein	hsa-mir-1-3p			filamin A, alpha
FLNB	0	protein	hsa-mir-1-3p			filamin B, beta
FLNC	0	protein	hsa-mir-1-3p			filamin C, gamma
FN1	0	protein	hsa-mir-1-3p			fibronectin 1
FOLR1	0	protein	hsa-mir-1-3p			folate receptor 1 (adult)
FRG1	0	protein	hsa-mir-1-3p			FSHD region gene 1
NR5A2	0	protein	hsa-mir-1-3p			nuclear receptor subfamily 5, group A, member 2
FYB1	0	protein	hsa-mir-1-3p
G6PD	0	protein	M1			glucose-6-phosphate dehydrogenase
GAK	0	protein	hsa-mir-1-3p			cyclin G associated kinase
GATA3	0	protein	hsa-mir-1-3p			GATA binding protein 3
GATA6	0	protein	hsa-mir-1-3p			GATA binding protein 6
GCH1	0	protein	M1			GTP cyclohydrolase 1
KAT2A	0	protein	hsa-mir-1-3p			K(lysine) acetyltransferase 2A
B4GALT1	0	protein	hsa-mir-1-3p			UDP-Gal:betaGlcNAc beta 1,4- galactosyltransferase, polypeptide 1
GJA1	0	protein	hsa-mir-1-3p	Personality		gap junction protein, alpha 1, 43kDa
GJB3	0	protein	hsa-mir-1-3p			gap junction protein, beta 3, 31kDa
GLI2	0	protein	hsa-mir-1-3p		Zinc fingers	GLI family zinc finger 2
GNAI1	0	protein	hsa-mir-1-3p			guanine nucleotide binding protein (G protein), alpha inhibiting activity polypeptide 1
GNAI2	0	protein	hsa-mir-1-3p			guanine nucleotide binding protein (G protein), alpha inhibiting activity polypeptide 2
GNAI3	0	protein	hsa-mir-1-3p			guanine nucleotide binding protein (G protein), alpha inhibiting activity polypeptide 3
GNAT2	0	protein	hsa-mir-1-3p			guanine nucleotide binding protein (G protein), alpha transducing activity polypeptide 2
GNB1	0	protein	hsa-mir-1-3p			guanine nucleotide binding protein (G protein), beta polypeptide 1
GNB2	0	protein				guanine nucleotide binding protein (G protein), beta polypeptide 2
GNG5	0	protein	hsa-mir-1-3p			guanine nucleotide binding protein (G protein), gamma 5
GNRHR	0	protein	hsa-mir-1-3p			gonadotropin-releasing hormone receptor
GPC1	0	protein	hsa-mir-1-3p			glypican 1
GPD2	0	protein	M1			glycerol-3-phosphate dehydrogenase 2 (mitochondrial)
CXCL1	0	protein	hsa-mir-1-3p			chemokine (C-X-C motif) ligand 1 (melanoma growth stimulating activity, alpha)
CXCL2	0	protein	M1			chemokine (C-X-C motif) ligand 2
CXCL3	0	protein	M1			chemokine (C-X-C motif) ligand 3
PDIA3	0	protein	hsa-mir-1-3p			protein disulfide isomerase family A, member 3
MSH6	0	protein	hsa-mir-1-3p			mutS homolog 6
GTF2H1	0	protein	hsa-mir-1-3p			general transcription factor IIH, polypeptide 1, 62kDa
HADH	0	protein	hsa-mir-1-3p			hydroxyacyl-CoA dehydrogenase
HDAC2	0	protein	hsa-mir-1-3p			histone deacetylase 2
HMOX1	0	protein	M1			heme oxygenase (decycling) 1
HNRNPA1	0	protein	hsa-mir-1-3p			heterogeneous nuclear ribonucleoprotein A1
HNRNPD	0	protein	hsa-mir-1-3p			heterogeneous nuclear ribonucleoprotein D (AU-rich element RNA binding protein 1, 37kDa)
HNRNPH1	0	protein	hsa-mir-1-3p			heterogeneous nuclear ribonucleoprotein H1 (H)
HNRNPU	0	protein	hsa-mir-1-3p			heterogeneous nuclear ribonucleoprotein U (scaffold attachment factor A)
HSPA4	0	protein	hsa-mir-1-3p			heat shock 70kDa protein 4
HSPD1	0	protein	hsa-mir-1-3p			heat shock 60kDa protein 1 (chaperonin)
DNAJB1	0	protein	hsa-mir-1-3p			DnaJ (Hsp40) homolog, subfamily B, member 1
IFIT2	0	protein	hsa-mir-1-3p			interferon-induced protein with tetratricopeptide repeats 2
IFIT1	0	protein	hsa-mir-1-3p			interferon-induced protein with tetratricopeptide repeats 1
IFIT3	0	protein	hsa-mir-1-3p			interferon-induced protein with tetratricopeptide repeats 3
IGF1	0	protein	hsa-mir-1-3p	Personality		insulin-like growth factor 1 (somatomedin C)
IGFBP7	0	protein	hsa-mir-1-3p			insulin-like growth factor binding protein 7
IL6	0	protein	M1			interleukin 6 (interferon, beta 2)
CXCL8	0	protein	M1
IL11	0	protein	hsa-mir-1-3p			interleukin 11
ISG20	0	protein	M1			interferon stimulated exonuclease gene 20kDa
ITGA1	0	protein	M1			integrin, alpha 1
ITGA3	0	protein	hsa-mir-1-3p			integrin, alpha 3 (antigen CD49C, alpha 3 subunit of VLA-3 receptor)
ITGB4	0	protein	M1			integrin, beta 4
JUP	0	protein	M1			junction plakoglobin
KCND1	0	protein	hsa-mir-1-3p			potassium voltage-gated channel, Shal-related subfamily, member 1
KCNE1	0	protein	hsa-mir-1-3p			potassium voltage-gated channel, Isk-related family, member 1
KCNJ2	0	protein	hsa-mir-1-3p			potassium inwardly-rectifying channel, subfamily J, member 2
KCNN4	0	protein	hsa-mir-1-3p			potassium intermediate/small conductance calcium-activated channel, subfamily N, member 4
KRAS	0	protein	hsa-mir-1-3p			Kirsten rat sarcoma viral oncogene homolog
LASP1	0	protein	hsa-mir-1-3p			LIM and SH3 protein 1
LCP1	0	protein	hsa-mir-1-3p			lymphocyte cytosolic protein 1 (L-plastin)
LETM1	0	protein	hsa-mir-1-3p			leucine zipper-EF-hand containing transmembrane protein 1
LGALS1	0	protein	hsa-mir-1-3p			lectin, galactoside-binding, soluble, 1
LGALS3BP	0	protein	hsa-mir-1-3p			lectin, galactoside-binding, soluble, 3 binding protein
LIFR	0	protein	M1			leukemia inhibitory factor receptor alpha
LIMS1	0	protein	hsa-mir-1-3p			LIM and senescent cell antigen-like domains 1
LIPC	0	protein	hsa-mir-1-3p	Personality		lipase, hepatic
FADS1	0	protein	M1			fatty acid desaturase 1
LMNB1	0	protein	hsa-mir-1-3p			lamin B1
LNPEP	0	protein	hsa-mir-1-3p			leucyl/cystinyl aminopeptidase
LRP1	0	protein	M1			low density lipoprotein receptor-related protein 1
TM4SF1	0	protein	hsa-mir-1-3p			transmembrane 4 L six family member 1
MARCKS	0	protein	hsa-mir-1-3p			myristoylated alanine-rich protein kinase C substrate
MAD2L1	0	protein	hsa-mir-1-3p			MAD2 mitotic arrest deficient-like 1 (yeast)
MAGEB3	0	protein				melanoma antigen family B, 3
MCAM	0	protein	hsa-mir-1-3p			melanoma cell adhesion molecule
MEF2A	0	protein	M1	Personality		myocyte enhancer factor 2A
MME	0	protein				membrane metallo-endopeptidase
MOBP	0	protein	hsa-mir-1-3p			myelin-associated oligodendrocyte basic protein
MPL	0	protein	hsa-mir-1-3p			myeloproliferative leukemia virus oncogene
ABCC1	0	protein	hsa-mir-1-3p			ATP-binding cassette, sub-family C (CFTR/MRP), member 1
MYO1B	0	protein	hsa-mir-1-3p			myosin IB
MSH2	0	protein	hsa-mir-1-3p			mutS homolog 2
COX1	0	protein	hsa-mir-1-3p
ND1	0	protein	hsa-mir-1-3p
MTX1	0	protein	hsa-mir-1-3p			metaxin 1
MYO1A	0	protein	hsa-mir-1-3p			myosin IA
NAB1	0	protein	M1			NGFI-A binding protein 1 (EGR1 binding protein 1)
NBL1	0	protein	hsa-mir-1-3p		NS development	neuroblastoma 1, DAN family BMP antagonist
NDUFS1	0	protein	hsa-mir-1-3p			NADH dehydrogenase (ubiquinone) Fe-S protein 1, 75kDa (NADH-coenzyme Q reductase)
NDUFS4	0	protein	hsa-mir-1-3p			NADH dehydrogenase (ubiquinone) Fe-S protein 4, 18kDa (NADH-coenzyme Q reductase)
NOTCH3	0	protein	M1			notch 3
PNP	0	protein	hsa-mir-1-3p			purine nucleoside phosphorylase
OAT	0	protein	hsa-mir-1-3p			ornithine aminotransferase
OXCT1	0	protein	hsa-mir-1-3p			3-oxoacid CoA transferase 1
OXTR	0	protein	hsa-mir-1-3p			oxytocin receptor
PAFAH1B3	0	protein	hsa-mir-1-3p			platelet-activating factor acetylhydrolase 1b, catalytic subunit 3 (29kDa)
PAX3	0	protein	hsa-mir-1-3p			paired box 3
PCDH7	0	protein	hsa-mir-1-3p			protocadherin 7
PFDN1	0	protein	hsa-mir-1-3p			prefoldin subunit 1
CDK14	0	protein	hsa-mir-1-3p			cyclin-dependent kinase 14
PGD	0	protein	hsa-mir-1-3p			phosphogluconate dehydrogenase
ABCB1	0	protein	hsa-mir-1-3p			ATP-binding cassette, sub-family B (MDR/TAP), member 1
SERPINB5	0	protein	M1			serpin peptidase inhibitor, clade B (ovalbumin), member 5
PIK3CA	0	protein	M1			phosphatidylinositol-4,5-bisphosphate 3-kinase, catalytic subunit alpha
PIM1	0	protein	M1			pim-1 oncogene
PLAGL2	0	protein	M1			pleiomorphic adenoma gene-like 2
PLCB3	0	protein	hsa-mir-1-3p			phospholipase C, beta 3 (phosphatidylinositol-specific)
PLS1	0	protein	hsa-mir-1-3p			plastin 1
PLS3	0	protein	hsa-mir-1-3p			plastin 3
PNN	0	protein	hsa-mir-1-3p			pinin, desmosome associated protein
POLR2I	0	protein	hsa-mir-1-3p			polymerase (RNA) II (DNA directed) polypeptide I, 14.5kDa
POLR2K	0	protein	hsa-mir-1-3p			polymerase (RNA) II (DNA directed) polypeptide K, 7.0kDa
POLRMT	0	protein	hsa-mir-1-3p			polymerase (RNA) mitochondrial (DNA directed)
PPARG	0	protein	hsa-mir-1-3p			peroxisome proliferator-activated receptor gamma
PPIA	0	protein	hsa-mir-1-3p			peptidylprolyl isomerase A (cyclophilin A)
PPIB	0	protein	hsa-mir-1-3p			peptidylprolyl isomerase B (cyclophilin B)
PPP2R1B	0	protein	hsa-mir-1-3p			protein phosphatase 2, regulatory subunit A, beta
PPP2R2A	0	protein	hsa-mir-1-3p			protein phosphatase 2, regulatory subunit B, alpha
PPP2R5A	0	protein	M1			protein phosphatase 2, regulatory subunit B', alpha
PRKAG1	0	protein	hsa-mir-1-3p			protein kinase, AMP-activated, gamma 1 non-catalytic subunit
PRKCE	0	protein	hsa-mir-1-3p	Personality		protein kinase C, epsilon
PRKG2	0	protein	M1			protein kinase, cGMP-dependent, type II
PSG3	0	protein	hsa-mir-1-3p			pregnancy specific beta-1-glycoprotein 3
PSG6	0	protein	hsa-mir-1-3p			pregnancy specific beta-1-glycoprotein 6
PSG9	0	protein	hsa-mir-1-3p			pregnancy specific beta-1-glycoprotein 9
PSMA7	0	protein	hsa-mir-1-3p			proteasome (prosome, macropain) subunit, alpha type, 7
PSME1	0	protein	hsa-mir-1-3p			proteasome (prosome, macropain) activator subunit 1 (PA28 alpha)
PTBP1	0	protein	hsa-mir-1-3p			polypyrimidine tract binding protein 1
TWF1	0	protein	hsa-mir-1-3p			twinfilin actin-binding protein 1
PTMA	0	protein	hsa-mir-1-3p			prothymosin, alpha
PTPN1	0	protein	hsa-mir-1-3p			protein tyrosine phosphatase, non-receptor type 1
PTPRD	0	protein	hsa-mir-1-3p	Personality		protein tyrosine phosphatase, receptor type, D
PTPRF	0	protein	hsa-mir-1-3p			protein tyrosine phosphatase, receptor type, F
MAP4K2	0	protein	hsa-mir-1-3p			mitogen-activated protein kinase kinase kinase kinase 2
RAB27B	0	protein	hsa-mir-1-3p			RAB27B, member RAS oncogene family
RAB5C	0	protein	hsa-mir-1-3p			RAB5C, member RAS oncogene family
RAP1B	0	protein	hsa-mir-1-3p			RAP1B, member of RAS oncogene family
RARB	0	protein	hsa-mir-1-3p			retinoic acid receptor, beta
RBBP5	0	protein	hsa-mir-1-3p			retinoblastoma binding protein 5
RFC2	0	protein	hsa-mir-1-3p			replication factor C (activator 1) 2, 40kDa
RFC5	0	protein	hsa-mir-1-3p			replication factor C (activator 1) 5, 36.5kDa
RRM1	0	protein	hsa-mir-1-3p			ribonucleotide reductase M1
S100A11	0	protein	hsa-mir-1-3p			S100 calcium binding protein A11
SALL2	0	protein	hsa-mir-1-3p			spalt-like transcription factor 2
SCN3A	0	protein	M1			sodium channel, voltage-gated, type III, alpha subunit
CCL2	0	protein	hsa-mir-1-3p			chemokine (C-C motif) ligand 2
CCL14	0	protein	M1			chemokine (C-C motif) ligand 14
SDC4	0	protein	hsa-mir-1-3p			syndecan 4
CXCL12	0	protein	hsa-mir-1-3p			chemokine (C-X-C motif) ligand 12
SEMG2	0	protein	hsa-mir-1-3p			semenogelin II
SRSF4	0	protein	hsa-mir-1-3p			serine/arginine-rich splicing factor 4
SRSF5	0	protein				serine/arginine-rich splicing factor 5
SRSF6	0	protein	hsa-mir-1-3p			serine/arginine-rich splicing factor 6
SRSF7	0	protein	hsa-mir-1-3p			serine/arginine-rich splicing factor 7
TRA2B	0	protein	hsa-mir-1-3p			transformer 2 beta homolog (Drosophila)
SLC8A1	0	protein	hsa-mir-1-3p			solute carrier family 8 (sodium/calcium exchanger), member 1
SLC25A1	0	protein	M1			solute carrier family 25 (mitochondrial carrier
SNAI2	0	protein	hsa-mir-1-3p		Zinc fingers	snail family zinc finger 2
SMARCA1	0	protein	hsa-mir-1-3p			SWI/SNF related, matrix associated, actin dependent regulator of chromatin, subfamily a, member 1
SMARCA2	0	protein	hsa-mir-1-3p			SWI/SNF related, matrix associated, actin dependent regulator of chromatin, subfamily a, member 2
SMARCB1	0	protein	hsa-mir-1-3p			SWI/SNF related, matrix associated, actin dependent regulator of chromatin, subfamily b, member 1
SOS2	0	protein	M1			son of sevenless homolog 2 (Drosophila)
SOX5	0	protein	M1			SRY (sex determining region Y)-box 5
SOX9	0	protein	M1			SRY (sex determining region Y)-box 9
SP1	0	protein	M1			Sp1 transcription factor
SPINK1	0	protein	hsa-mir-1-3p			serine peptidase inhibitor, Kazal type 1
SRI	0	protein	hsa-mir-1-3p			sorcin
AKR1D1	0	protein	hsa-mir-1-3p			aldo-keto reductase family 1, member D1
SRF	0	protein	hsa-mir-1-3p			serum response factor (c-fos serum response element-binding transcription factor)
SRP19	0	protein	hsa-mir-1-3p			signal recognition particle 19kDa
TROVE2	0	protein	hsa-mir-1-3p			TROVE domain family, member 2
SSR1	0	protein	hsa-mir-1-3p			signal sequence receptor, alpha
STXBP3	0	protein	hsa-mir-1-3p			syntaxin binding protein 3
VAMP7	0	protein	hsa-mir-1-3p			vesicle-associated membrane protein 7
SYPL1	0	protein	hsa-mir-1-3p		Synapsis	synaptophysin-like 1
TAT	0	protein	hsa-mir-1-3p			tyrosine aminotransferase
TBCD	0	protein	hsa-mir-1-3p			tubulin folding cofactor D
GCFC2	0	protein	hsa-mir-1-3p			GC-rich sequence DNA-binding factor 2
PRDX2	0	protein	hsa-mir-1-3p			peroxiredoxin 2
TH	0	protein	hsa-mir-1-3p			tyrosine hydroxylase
THBS1	0	protein	hsa-mir-1-3p			thrombospondin 1
THY1	0	protein	hsa-mir-1-3p			Thy-1 cell surface antigen
TIMP3	0	protein	M1			TIMP metallopeptidase inhibitor 3
TKT	0	protein	hsa-mir-1-3p			transketolase
SEC62	0	protein	hsa-mir-1-3p			SEC62 homolog (S. cerevisiae)
TLR4	0	protein	M1			toll-like receptor 4
TSPAN4	0	protein	hsa-mir-1-3p			tetraspanin 4
TMSB4X	0	protein	hsa-mir-1-3p			thymosin beta 4, X-linked
TPD52L2	0	protein	hsa-mir-1-3p			tumor protein D52-like 2
TPM2	0	protein	hsa-mir-1-3p			tropomyosin 2 (beta)
TPM3	0	protein	hsa-mir-1-3p			tropomyosin 3
TPM4	0	protein	hsa-mir-1-3p			tropomyosin 4
HSP90B1	0	protein	M1			heat shock protein 90kDa beta (Grp94), member 1
TRPS1	0	protein	hsa-mir-1-3p			trichorhinophalangeal syndrome I
TSHR	0	protein	M1			thyroid stimulating hormone receptor
TWIST1	0	protein	hsa-mir-1-3p			twist family bHLH transcription factor 1
UBE2I	0	protein	hsa-mir-1-3p		Ubiquitin	ubiquitin-conjugating enzyme E2I
UBTF	0	protein	hsa-mir-1-3p			upstream binding transcription factor, RNA polymerase I
UGT8	0	protein	hsa-mir-1-3p			UDP glycosyltransferase 8
UTRN	0	protein	hsa-mir-1-3p	Personality		utrophin
VASP	0	protein	hsa-mir-1-3p			vasodilator-stimulated phosphoprotein
WEE1	0	protein	hsa-mir-1-3p			WEE1 G2 checkpoint kinase
YWHAZ	0	protein	hsa-mir-1-3p			tyrosine 3-monooxygenase/tryptophan 5-monooxygenase activation protein, zeta
ZNF79	0	protein	hsa-mir-1-3p		Zinc fingers	zinc finger protein 79
TRIM26	0	protein	hsa-mir-1-3p			tripartite motif containing 26
ZNF185	0	protein	hsa-mir-1-3p		Zinc fingers	zinc finger protein 185 (LIM domain)
ZNF207	0	protein	hsa-mir-1-3p		Zinc fingers	zinc finger protein 207
ZNF215	0	protein	hsa-mir-1-3p		Zinc fingers	zinc finger protein 215
PXDN	0	protein	hsa-mir-1-3p			peroxidasin homolog (Drosophila)
SLBP	0	protein	hsa-mir-1-3p			stem-loop binding protein
HSD17B8	0	protein	hsa-mir-1-3p			hydroxysteroid (17-beta) dehydrogenase 8
ADAM12	0	protein	hsa-mir-1-3p			ADAM metallopeptidase domain 12
ANP32A	0	protein	hsa-mir-1-3p			acidic (leucine-rich) nuclear phosphoprotein 32 family, member A
COIL	0	protein	hsa-mir-1-3p			coilin
SYMPK	0	protein	hsa-mir-1-3p			symplekin
CHAF1B	0	protein	hsa-mir-1-3p			chromatin assembly factor 1, subunit B (p60)
ARID1A	0	protein	hsa-mir-1-3p			AT rich interactive domain 1A (SWI-like)
PICALM	0	protein	hsa-mir-1-3p			phosphatidylinositol binding clathrin assembly protein
FZD7	0	protein	hsa-mir-1-3p			frizzled family receptor 7
TAGLN2	0	protein	hsa-mir-1-3p			transgelin 2
STK24	0	protein	hsa-mir-1-3p	Personality		serine/threonine kinase 24
CAVIN2	0	protein	hsa-mir-1-3p
CUL4B	0	protein	hsa-mir-1-3p			cullin 4B
ELP1	0	protein	hsa-mir-1-3p
API5	0	protein	hsa-mir-1-3p			apoptosis inhibitor 5
PIR	0	protein	hsa-mir-1-3p			pirin (iron-binding nuclear protein)
AP3B1	0	protein	hsa-mir-1-3p			adaptor-related protein complex 3, beta 1 subunit
PLPP2	0	protein	hsa-mir-1-3p
PSMG1	0	protein				proteasome (prosome, macropain) assembly chaperone 1
SSNA1	0	protein	hsa-mir-1-3p			Sjogren syndrome nuclear autoantigen 1
OASL	0	protein	hsa-mir-1-3p			2'-5'-oligoadenylate synthetase-like
SRSF9	0	protein	hsa-mir-1-3p			serine/arginine-rich splicing factor 9
EDF1	0	protein	hsa-mir-1-3p			endothelial differentiation-related factor 1
GPAA1	0	protein	hsa-mir-1-3p			glycosylphosphatidylinositol anchor attachment 1
FADD	0	protein	hsa-mir-1-3p			Fas (TNFRSF6)-associated via death domain
DLK1	0	protein	hsa-mir-1-3p			delta-like 1 homolog (Drosophila)
SUCLA2	0	protein	hsa-mir-1-3p			succinate-CoA ligase, ADP-forming, beta subunit
TRIM24	0	protein	hsa-mir-1-3p			tripartite motif containing 24
NRP1	0	protein	M1		NS development	neuropilin 1
AKAP4	0	protein	hsa-mir-1-3p			A kinase (PRKA) anchor protein 4
FUBP1	0	protein	hsa-mir-1-3p			far upstream element (FUSE) binding protein 1
AP1M1	0	protein	hsa-mir-1-3p			adaptor-related protein complex 1, mu 1 subunit
HERC2	0	protein	hsa-mir-1-3p		Ubiquitin	E3 ubiquitin-protein ligase HERC2-like
FUBP3	0	protein	hsa-mir-1-3p			far upstream element (FUSE) binding protein 3
AP3D1	0	protein	M1			adaptor-related protein complex 3, delta 1 subunit
TRPA1	0	protein	hsa-mir-1-3p			transient receptor potential cation channel, subfamily A, member 1
CLDN12	0	protein	hsa-mir-1-3p			claudin 12
ASH2L	0	protein				ash2 (absent, small, or homeotic)-like (Drosophila)
RGN	0	protein	hsa-mir-1-3p			regucalcin
KRT75	0	protein	hsa-mir-1-3p			keratin 75
SCAF11	0	protein	hsa-mir-1-3p			SR-related CTD-associated factor 11
PDLIM7	0	protein	hsa-mir-1-3p			PDZ and LIM domain 7 (enigma)
BCL7B	0	protein	hsa-mir-1-3p			B-cell CLL/lymphoma 7B
EFTUD2	0	protein	hsa-mir-1-3p			elongation factor Tu GTP binding domain containing 2
ARHGAP29	0	protein	hsa-mir-1-3p			Rho GTPase activating protein 29
ZNF264	0	protein	hsa-mir-1-3p		Zinc fingers	zinc finger protein 264
GSTO1	0	protein	hsa-mir-1-3p			glutathione S-transferase omega 1
AIM2	0	protein	hsa-mir-1-3p			absent in melanoma 2
HAND2	0	protein	hsa-mir-1-3p			heart and neural crest derivatives expressed 2
IL27RA	0	protein	hsa-mir-1-3p			interleukin 27 receptor, alpha
MPDU1	0	protein	hsa-mir-1-3p			mannose-P-dolichol utilization defect 1
BAG5	0	protein	hsa-mir-1-3p			BCL2-associated athanogene 5
BAG4	0	protein	hsa-mir-1-3p			BCL2-associated athanogene 4
MINPP1	0	protein	hsa-mir-1-3p			multiple inositol-polyphosphate phosphatase 1
CDC42BPB	0	protein	hsa-mir-1-3p			CDC42 binding protein kinase beta (DMPK-like)
RBM39	0	protein	hsa-mir-1-3p			RNA binding motif protein 39
AKAP12	0	protein	M1			A kinase (PRKA) anchor protein 12
RIN1	0	protein	hsa-mir-1-3p			Ras and Rab interactor 1
ISG15	0	protein	hsa-mir-1-3p		Ubiquitin	ISG15 ubiquitin-like modifier
TTC37	0	protein	hsa-mir-1-3p			tetratricopeptide repeat domain 37
HS2ST1	0	protein	hsa-mir-1-3p			heparan sulfate 2-O-sulfotransferase 1
MDC1	0	protein	hsa-mir-1-3p			mediator of DNA-damage checkpoint 1
RAPGEF2	0	protein	M1			Rap guanine nucleotide exchange factor (GEF) 2
RIMS2	0	protein	hsa-mir-1-3p		Synapsis	regulating synaptic membrane exocytosis 2
HDAC4	0	protein	hsa-mir-1-3p			histone deacetylase 4
MATR3	0	protein	hsa-mir-1-3p			matrin 3
IST1	0	protein	hsa-mir-1-3p			increased sodium tolerance 1 homolog (yeast)
MRPL19	0	protein	hsa-mir-1-3p			mitochondrial ribosomal protein L19
SFI1	0	protein	hsa-mir-1-3p			Sfi1 homolog, spindle assembly associated (yeast)
ZC3H11A	0	protein	M1		Zinc fingers	zinc finger CCCH-type containing 11A
TOX4	0	protein	hsa-mir-1-3p			TOX high mobility group box family member 4
POM121	0	protein	hsa-mir-1-3p			POM121 transmembrane nucleoporin
NUAK1	0	protein	hsa-mir-1-3p			NUAK family, SNF1-like kinase, 1
TELO2	0	protein	hsa-mir-1-3p			telomere maintenance 2
FIG4	0	protein	M1			FIG4 homolog, SAC1 lipid phosphatase domain containing (S. cerevisiae)
MRC2	0	protein	hsa-mir-1-3p			mannose receptor, C type 2
RABGAP1L	0	protein	hsa-mir-1-3p			RAB GTPase activating protein 1-like
SEC16A	0	protein	hsa-mir-1-3p			SEC16 homolog A (S. cerevisiae)
HCN4	0	protein	hsa-mir-1-3p			hyperpolarization activated cyclic nucleotide-gated potassium channel 4
SMC4	0	protein	hsa-mir-1-3p			structural maintenance of chromosomes 4
ABCB6	0	protein	hsa-mir-1-3p			ATP-binding cassette, sub-family B (MDR/TAP), member 6
PQBP1	0	protein	hsa-mir-1-3p			polyglutamine binding protein 1
ARPC5	0	protein	hsa-mir-1-3p			actin related protein 2/3 complex, subunit 5, 16kDa
TSPAN1	0	protein	hsa-mir-1-3p			tetraspanin 1
HIPK3	0	protein	M1			homeodomain interacting protein kinase 3
G3BP1	0	protein	hsa-mir-1-3p			GTPase activating protein (SH3 domain) binding protein 1
ABI2	0	protein	hsa-mir-1-3p			abl-interactor 2
CEBPZ	0	protein	hsa-mir-1-3p			CCAAT/enhancer binding protein (C/EBP), zeta
ALG3	0	protein	hsa-mir-1-3p			ALG3, alpha-1,3- mannosyltransferase
MFSD10	0	protein	hsa-mir-1-3p			major facilitator superfamily domain containing 10
STX6	0	protein	hsa-mir-1-3p			syntaxin 6
COQ7	0	protein	hsa-mir-1-3p			coenzyme Q7 homolog, ubiquinone (yeast)
RABEPK	0	protein	hsa-mir-1-3p			Rab9 effector protein with kelch motifs
SRRM1	0	protein	hsa-mir-1-3p			serine/arginine repetitive matrix 1
SPRY2	0	protein	hsa-mir-1-3p			sprouty homolog 2 (Drosophila)
ABCC4	0	protein	hsa-mir-1-3p	Personality		ATP-binding cassette, sub-family C (CFTR/MRP), member 4
SIGMAR1	0	protein	hsa-mir-1-3p			sigma non-opioid intracellular receptor 1
PGRMC2	0	protein	hsa-mir-1-3p	Personality		progesterone receptor membrane component 2
CAP1	0	protein	hsa-mir-1-3p			CAP, adenylate cyclase-associated protein 1 (yeast)
SEMA4D	0	protein	M1			sema domain, immunoglobulin domain (Ig), transmembrane domain (TM) and short cytoplasmic domain, (semaphorin) 4D
IPO8	0	protein	hsa-mir-1-3p			importin 8
P3H3	0	protein	M1
ANP32B	0	protein	hsa-mir-1-3p			acidic (leucine-rich) nuclear phosphoprotein 32 family, member B
PROCR	0	protein	hsa-mir-1-3p			protein C receptor, endothelial
IFI44	0	protein	hsa-mir-1-3p			interferon-induced protein 44
MTHFS	0	protein	hsa-mir-1-3p	Personality		5,10-methenyltetrahydrofolate synthetase (5-formyltetrahydrofolate cyclo-ligase)
DRAP1	0	protein	hsa-mir-1-3p			DR1-associated protein 1 (negative cofactor 2 alpha)
MXD4	0	protein	M1			MAX dimerization protein 4
P3H4	0	protein	hsa-mir-1-3p
STAMBP	0	protein	hsa-mir-1-3p			STAM binding protein
GNA13	0	protein	hsa-mir-1-3p			guanine nucleotide binding protein (G protein), alpha 13
B3GNT2	0	protein	hsa-mir-1-3p			UDP-GlcNAc:betaGal beta-1,3-N-acetylglucosaminyltransferase 2
NFAT5	0	protein	M1			nuclear factor of activated T-cells 5, tonicity-responsive
NUP50	0	protein	hsa-mir-1-3p			nucleoporin 50kDa
PLK2	0	protein	hsa-mir-1-3p			polo-like kinase 2
ZBTB6	0	protein	hsa-mir-1-3p		Zinc fingers	zinc finger and BTB domain containing 6
ARPP19	0	protein	hsa-mir-1-3p			cAMP-regulated phosphoprotein, 19kDa
MTHFD2	0	protein	hsa-mir-1-3p			methylenetetrahydrofolate dehydrogenase (NADP+ dependent) 2, methenyltetrahydrofolate cyclohydrolase
RPP40	0	protein	hsa-mir-1-3p			ribonuclease P/MRP 40kDa subunit
FRS2	0	protein	hsa-mir-1-3p			fibroblast growth factor receptor substrate 2
GPR83	0	protein	hsa-mir-1-3p			G protein-coupled receptor 83
BLCAP	0	protein	hsa-mir-1-3p	Personality_SASC_SAER		bladder cancer associated protein
EHMT2	0	protein	hsa-mir-1-3p			euchromatic histone-lysine N-methyltransferase 2
PRSS21	0	protein	hsa-mir-1-3p			protease, serine, 21 (testisin)
KDELR1	0	protein	hsa-mir-1-3p			KDEL (Lys-Asp-Glu-Leu) endoplasmic reticulum protein retention receptor 1
YWHAQ	0	protein	hsa-mir-1-3p			tyrosine 3-monooxygenase/tryptophan 5-monooxygenase activation protein, theta
FERMT2	0	protein	hsa-mir-1-3p			fermitin family member 2
ILVBL	0	protein	hsa-mir-1-3p			ilvB (bacterial acetolactate synthase)-like
SLC27A4	0	protein	hsa-mir-1-3p			solute carrier family 27 (fatty acid transporter), member 4
NUDT21	0	protein	hsa-mir-1-3p			nudix (nucleoside diphosphate linked moiety X)-type motif 21
SNRNP35	0	protein	hsa-mir-1-3p			small nuclear ribonucleoprotein 35kDa (U11/U12)
PWP1	0	protein	hsa-mir-1-3p			PWP1 homolog (S. cerevisiae)
RABL2B	0	protein	hsa-mir-1-3p			RAB, member of RAS oncogene family-like 2B
RABL2A	0	protein	hsa-mir-1-3p			RAB, member of RAS oncogene family-like 2A
PSIP1	0	protein	hsa-mir-1-3p			PC4 and SFRS1 interacting protein 1
RASSF1	0	protein	hsa-mir-1-3p			Ras association (RalGDS/AF-6) domain family member 1
SEC23IP	0	protein	hsa-mir-1-3p			SEC23 interacting protein
PDCD10	0	protein	hsa-mir-1-3p			programmed cell death 10
NXPH2	0	protein	hsa-mir-1-3p		NS development	neurexophilin 2
MAN1B1	0	protein	hsa-mir-1-3p			mannosidase, alpha, class 1B, member 1
XPOT	0	protein	hsa-mir-1-3p			exportin, tRNA
DDX42	0	protein	hsa-mir-1-3p			DEAD (Asp-Glu-Ala-Asp) box helicase 42
EXOC3	0	protein	hsa-mir-1-3p			exocyst complex component 3
TWF2	0	protein	hsa-mir-1-3p			twinfilin actin-binding protein 2
COPG1	0	protein	M1			coatomer protein complex, subunit gamma 1
RAB11FIP2	0	protein	hsa-mir-1-3p			RAB11 family interacting protein 2 (class I)
CHSY1	0	protein	hsa-mir-1-3p			chondroitin sulfate synthase 1
FNDC3A	0	protein	hsa-mir-1-3p			fibronectin type III domain containing 3A
INPP5F	0	protein	M1			inositol polyphosphate-5-phosphatase F
DKK1	0	protein	M1			dickkopf WNT signaling pathway inhibitor 1
TMCC1	0	protein	hsa-mir-1-3p			transmembrane and coiled-coil domain family 1
USP33	0	protein	hsa-mir-1-3p		Ubiquitin	ubiquitin specific peptidase 33
MON2	0	protein	hsa-mir-1-3p			MON2 homolog (S. cerevisiae)
MRPS27	0	protein	hsa-mir-1-3p			mitochondrial ribosomal protein S27
2006-09-01	0	protein	hsa-mir-1-3p
TBC1D9	0	protein	hsa-mir-1-3p			TBC1 domain family, member 9 (with GRAM domain)
MPRIP	0	protein	hsa-mir-1-3p	Personality		myosin phosphatase Rho interacting protein
EFR3A	0	protein	hsa-mir-1-3p			EFR3 homolog A (S. cerevisiae)
XPO6	0	protein	hsa-mir-1-3p			exportin 6
NUP210	0	protein	M1			nucleoporin 210kDa
PACS2	0	protein	hsa-mir-1-3p			phosphofurin acidic cluster sorting protein 2
RPRD2	0	protein	M1			regulation of nuclear pre-mRNA domain containing 2
NUP160	0	protein	hsa-mir-1-3p			nucleoporin 160kDa
NCAPD3	0	protein	hsa-mir-1-3p			non-SMC condensin II complex, subunit D3
TRIM2	0	protein	M1			tripartite motif containing 2
DPY19L1	0	protein	hsa-mir-1-3p			dpy-19-like 1 (C. elegans)
ESYT1	0	protein	hsa-mir-1-3p		Synapsis	extended synaptotagmin-like protein 1
SYNE1	0	protein	hsa-mir-1-3p	Personality		spectrin repeat containing, nuclear envelope 1
ARHGEF18	0	protein	hsa-mir-1-3p			Rho/Rac guanine nucleotide exchange factor (GEF) 18
CTDNEP1	0	protein	hsa-mir-1-3p			CTD nuclear envelope phosphatase 1
EXOSC2	0	protein	hsa-mir-1-3p			exosome component 2
COTL1	0	protein	hsa-mir-1-3p			coactosin-like 1 (Dictyostelium)
NCS1	0	protein	hsa-mir-1-3p		NS development	neuronal calcium sensor 1
TPSD1	0	protein	hsa-mir-1-3p			tryptase delta 1
SLC44A1	0	protein	hsa-mir-1-3p			solute carrier family 44 (choline transporter), member 1
CBX5	0	protein	hsa-mir-1-3p			chromobox homolog 5
LRRC8B	0	protein	hsa-mir-1-3p			leucine rich repeat containing 8 family, member B
SLC39A14	0	protein	hsa-mir-1-3p			solute carrier family 39 (zinc transporter), member 14
MMD	0	protein	M1			monocyte to macrophage differentiation-associated
SNAPIN	0	protein	hsa-mir-1-3p			SNAP-associated protein
WBP2	0	protein	M1			WW domain binding protein 2
LEMD3	0	protein	M1			LEM domain containing 3
ORC3	0	protein	hsa-mir-1-3p			origin recognition complex, subunit 3
CORO1C	0	protein	hsa-mir-1-3p			coronin, actin binding protein, 1C
CD2AP	0	protein	hsa-mir-1-3p			CD2-associated protein
POLA2	0	protein	hsa-mir-1-3p			polymerase (DNA directed), alpha 2, accessory subunit
PLXNB2	0	protein	hsa-mir-1-3p			plexin B2
STX12	0	protein	hsa-mir-1-3p			syntaxin 12
SGK3	0	protein	hsa-mir-1-3p			serum/glucocorticoid regulated kinase family, member 3
FTSJ1	0	protein	hsa-mir-1-3p			FtsJ RNA methyltransferase homolog 1 (E. coli)
MOB4	0	protein	hsa-mir-1-3p			MOB family member 4, phocein
ATL3	0	protein	hsa-mir-1-3p			atlastin GTPase 3
SIN3A	0	protein	hsa-mir-1-3p			SIN3 transcription regulator family member A
KANK2	0	protein	hsa-mir-1-3p			KN motif and ankyrin repeat domains 2
TMEM87A	0	protein	hsa-mir-1-3p			transmembrane protein 87A
HIGD1A	0	protein	hsa-mir-1-3p			HIG1 hypoxia inducible domain family, member 1A
ANKRD17	0	protein	hsa-mir-1-3p			ankyrin repeat domain 17
ABHD12	0	protein	hsa-mir-1-3p			abhydrolase domain containing 12
EDRF1	0	protein	hsa-mir-1-3p			erythroid differentiation regulatory factor 1
ZBTB20	0	protein	M1	Personality	Zinc fingers	zinc finger and BTB domain containing 20
NOC2L	0	protein				nucleolar complex associated 2 homolog (S. cerevisiae)
PTPN22	0	protein	hsa-mir-1-3p	Personality		protein tyrosine phosphatase, non-receptor type 22 (lymphoid)
KLHL3	0	protein	hsa-mir-1-3p			kelch-like family member 3
FBXO22	0	protein	hsa-mir-1-3p			F-box protein 22
INTS6	0	protein	hsa-mir-1-3p			integrator complex subunit 6
RGS17	0	protein	hsa-mir-1-3p			regulator of G-protein signaling 17
OSTF1	0	protein	hsa-mir-1-3p			osteoclast stimulating factor 1
BSCL2	0	protein	hsa-mir-1-3p			Berardinelli-Seip congenital lipodystrophy 2 (seipin)
NPTN	0	protein	hsa-mir-1-3p		NS development	neuroplastin
PPA2	0	protein	hsa-mir-1-3p			pyrophosphatase (inorganic) 2
TRAPPC3	0	protein	hsa-mir-1-3p			trafficking protein particle complex 3
FILIP1	0	protein				filamin A interacting protein 1
BRPF3	0	protein	hsa-mir-1-3p		PHD finger	bromodomain and PHD finger containing, 3
SERP1	0	protein	hsa-mir-1-3p			stress-associated endoplasmic reticulum protein 1
CHMP2A	0	protein	hsa-mir-1-3p			charged multivesicular body protein 2A
PDCD4	0	protein	M1			programmed cell death 4 (neoplastic transformation inhibitor)
SULT1B1	0	protein	hsa-mir-1-3p			sulfotransferase family, cytosolic, 1B, member 1
RAB30	0	protein	hsa-mir-1-3p			RAB30, member RAS oncogene family
ZNF638	0	protein	hsa-mir-1-3p		Zinc fingers	zinc finger protein 638
EML4	0	protein	hsa-mir-1-3p	Personality		echinoderm microtubule associated protein like 4
CCDC22	0	protein	hsa-mir-1-3p			coiled-coil domain containing 22
MACROD1	0	protein	hsa-mir-1-3p			MACRO domain containing 1
ORMDL2	0	protein	hsa-mir-1-3p			ORM1-like 2 (S. cerevisiae)
CNIH4	0	protein	hsa-mir-1-3p			cornichon family AMPA receptor auxiliary protein 4
DROSHA	0	protein	hsa-mir-1-3p			drosha, ribonuclease type III
PACSIN3	0	protein	hsa-mir-1-3p		NS development	protein kinase C and casein kinase substrate in neurons 3
CPSF1	0	protein	hsa-mir-1-3p			cleavage and polyadenylation specific factor 1, 160kDa
SAC3D1	0	protein	hsa-mir-1-3p			SAC3 domain containing 1
DPP7	0	protein	hsa-mir-1-3p			dipeptidyl-peptidase 7
CERS2	0	protein	hsa-mir-1-3p			ceramide synthase 2
PSAT1	0	protein	hsa-mir-1-3p			phosphoserine aminotransferase 1
SLC39A3	0	protein	hsa-mir-1-3p			solute carrier family 39 (zinc transporter), member 3
NOP53	0	protein	hsa-mir-1-3p
KLK12	0	protein	hsa-mir-1-3p			kallikrein-related peptidase 12
CHST11	0	protein	hsa-mir-1-3p			carbohydrate (chondroitin 4) sulfotransferase 11
MYEF2	0	protein	hsa-mir-1-3p			myelin expression factor 2
HP1BP3	0	protein	hsa-mir-1-3p			heterochromatin protein 1, binding protein 3
F11R	0	protein	M1			F11 receptor
COQ6	0	protein	hsa-mir-1-3p			coenzyme Q6 monooxygenase
IFT52	0	protein	hsa-mir-1-3p			intraflagellar transport 52 homolog (Chlamydomonas)
MECR	0	protein	hsa-mir-1-3p			mitochondrial trans-2-enoyl-CoA reductase
COMMD2	0	protein	hsa-mir-1-3p			COMM domain containing 2
GOLGA7	0	protein	hsa-mir-1-3p			golgin A7
ANGPTL4	0	protein	hsa-mir-1-3p			angiopoietin-like 4
DYNC1LI1	0	protein	hsa-mir-1-3p			dynein, cytoplasmic 1, light intermediate chain 1
HSD17B11	0	protein	hsa-mir-1-3p			hydroxysteroid (17-beta) dehydrogenase 11
HERC5	0	protein	hsa-mir-1-3p		Ubiquitin	HECT and RLD domain containing E3 ubiquitin protein ligase 5
CLEC1A	0	protein	hsa-mir-1-3p			C-type lectin domain family 1, member A
HOOK1	0	protein	M1			hook microtubule-tethering protein 1
UBR5	0	protein	hsa-mir-1-3p		Ubiquitin	ubiquitin protein ligase E3 component n-recognin 5
YTHDF2	0	protein	hsa-mir-1-3p			YTH domain family, member 2
RNF138	0	protein	hsa-mir-1-3p		Zinc fingers	ring finger protein 138, E3 ubiquitin protein ligase
IP6K2	0	protein	hsa-mir-1-3p			inositol hexakisphosphate kinase 2
ANKFY1	0	protein	hsa-mir-1-3p			ankyrin repeat and FYVE domain containing 1
HACD3	0	protein	hsa-mir-1-3p
ETV7	0	protein	hsa-mir-1-3p			ets variant 7
KLF13	0	protein	M1			Kruppel-like factor 13
CPSF3	0	protein	hsa-mir-1-3p			cleavage and polyadenylation specific factor 3, 73kDa
RSF1	0	protein	hsa-mir-1-3p			remodeling and spacing factor 1
CHRAC1	0	protein	hsa-mir-1-3p			chromatin accessibility complex 1
DCUN1D1	0	protein	hsa-mir-1-3p			DCN1, defective in cullin neddylation 1, domain containing 1
DNAJC10	0	protein	hsa-mir-1-3p			DnaJ (Hsp40) homolog, subfamily C, member 10
ANKIB1	0	protein	M1			ankyrin repeat and IBR domain containing 1
RBM47	0	protein	M1			RNA binding motif protein 47
ADAMTSL4	0	protein	hsa-mir-1-3p			ADAMTS-like 4
MTMR12	0	protein	hsa-mir-1-3p	Personality		myotubularin related protein 12
EPB41L4B	0	protein	hsa-mir-1-3p			erythrocyte membrane protein band 4.1 like 4B
LZTFL1	0	protein	M1			leucine zipper transcription factor-like 1
KLHDC4	0	protein	M1			kelch domain containing 4
TRPM4	0	protein	M1			transient receptor potential cation channel, subfamily M, member 4
SYTL2	0	protein	hsa-mir-1-3p		Synapsis	synaptotagmin-like 2
DNAAF5	0	protein
C1orf27	0	protein	hsa-mir-1-3p			chromosome 1 open reading frame 27
C1orf56	0	protein	hsa-mir-1-3p			chromosome 1 open reading frame 56
SLC35A5	0	protein	M1			solute carrier family 35, member A5
PLEKHB2	0	protein	hsa-mir-1-3p			pleckstrin homology domain containing, family B (evectins) member 2
ARGLU1	0	protein	hsa-mir-1-3p			arginine and glutamate rich 1
RBM28	0	protein	hsa-mir-1-3p			RNA binding motif protein 28
LRRC8D	0	protein	hsa-mir-1-3p			leucine rich repeat containing 8 family, member D
FANCI	0	protein	hsa-mir-1-3p			Fanconi anemia, complementation group I
UBA6	0	protein	hsa-mir-1-3p		Ubiquitin	ubiquitin-like modifier activating enzyme 6
ASXL2	0	protein	hsa-mir-1-3p			additional sex combs like 2 (Drosophila)
VPS53	0	protein	hsa-mir-1-3p			vacuolar protein sorting 53 homolog (S. cerevisiae)
PGM2	0	protein	hsa-mir-1-3p			phosphoglucomutase 2
GIMAP4	0	protein	hsa-mir-1-3p			GTPase, IMAP family member 4
SPTLC3	0	protein	hsa-mir-1-3p			serine palmitoyltransferase, long chain base subunit 3
LIN7C	0	protein	hsa-mir-1-3p			lin-7 homolog C (C. elegans)
WDR33	0	protein	hsa-mir-1-3p			WD repeat domain 33
LRRC59	0	protein	hsa-mir-1-3p			leucine rich repeat containing 59
ETNK1	0	protein	hsa-mir-1-3p			ethanolamine kinase 1
SOX6	0	protein	hsa-mir-1-3p			SRY (sex determining region Y)-box 6
DDX60	0	protein	hsa-mir-1-3p			DEAD (Asp-Glu-Ala-Asp) box polypeptide 60
ZNF280C	0	protein	hsa-mir-1-3p		Zinc fingers	zinc finger protein 280C
BCAS4	0	protein	hsa-mir-1-3p			breast carcinoma amplified sequence 4
PPP4R3A	0	protein	hsa-mir-1-3p
IPO9	0	protein	hsa-mir-1-3p			importin 9
WDR11	0	protein	hsa-mir-1-3p			WD repeat domain 11
PARVA	0	protein	hsa-mir-1-3p			parvin, alpha
UGGT2	0	protein	hsa-mir-1-3p			UDP-glucose glycoprotein glucosyltransferase 2
TTC17	0	protein	hsa-mir-1-3p			tetratricopeptide repeat domain 17
EXOC2	0	protein	hsa-mir-1-3p			exocyst complex component 2
TDP1	0	protein	hsa-mir-1-3p			tyrosyl-DNA phosphodiesterase 1
CAND1	0	protein	hsa-mir-1-3p			cullin-associated and neddylation-dissociated 1
PLGRKT	0	protein	hsa-mir-1-3p			plasminogen receptor, C-terminal lysine transmembrane protein
UNC45A	0	protein	hsa-mir-1-3p			unc-45 homolog A (C. elegans)
NXT2	0	protein	hsa-mir-1-3p			nuclear transport factor 2-like export factor 2
RCC2	0	protein	hsa-mir-1-3p			regulator of chromosome condensation 2
BCAP29	0	protein	hsa-mir-1-3p			B-cell receptor-associated protein 29
LRRC8A	0	protein	M1			leucine rich repeat containing 8 family, member A
CDC42SE1	0	protein	hsa-mir-1-3p			CDC42 small effector 1
UGGT1	0	protein	M1			UDP-glucose glycoprotein glucosyltransferase 1
SDR39U1	0	protein	hsa-mir-1-3p			short chain dehydrogenase/reductase family 39U, member 1
AGTRAP	0	protein	hsa-mir-1-3p			angiotensin II receptor-associated protein
NAT14	0	protein	hsa-mir-1-3p			N-acetyltransferase 14 (GCN5-related, putative)
ATP13A1	0	protein	hsa-mir-1-3p			ATPase type 13A1
DOLPP1	0	protein	hsa-mir-1-3p			dolichyldiphosphatase 1
CYP20A1	0	protein	hsa-mir-1-3p			cytochrome P450, family 20, subfamily A, polypeptide 1
PPM1H	0	protein	M1			protein phosphatase, Mg2+/Mn2+ dependent, 1H
ERMN	0	protein	hsa-mir-1-3p			ermin, ERM-like protein
CNOT6	0	protein	hsa-mir-1-3p			CCR4-NOT transcription complex, subunit 6
SRGAP1	0	protein	M1			SLIT-ROBO Rho GTPase activating protein 1
KLHL42	0	protein	hsa-mir-1-3p			kelch-like family member 42
PREX1	0	protein	hsa-mir-1-3p			phosphatidylinositol-3,4,5-trisphosphate-dependent Rac exchange factor 1
WDFY1	0	protein	hsa-mir-1-3p			WD repeat and FYVE domain containing 1
POGK	0	protein	hsa-mir-1-3p			pogo transposable element with KRAB domain
KIAA1522	0	protein	M1			KIAA1522
RNF213	0	protein	M1		Zinc fingers	ring finger protein 213
SHTN1	0	protein	hsa-mir-1-3p
MIER1	0	protein	hsa-mir-1-3p	Personality		mesoderm induction early response 1, transcriptional regulator
SUGP1	0	protein	hsa-mir-1-3p			SURP and G patch domain containing 1
PTBP2	0	protein	hsa-mir-1-3p			polypyrimidine tract binding protein 2
SNX6	0	protein	hsa-mir-1-3p			sorting nexin 6
RXFP1	0	protein	hsa-mir-1-3p			relaxin/insulin-like family peptide receptor 1
AFAP1	0	protein	hsa-mir-1-3p			actin filament associated protein 1
C12orf10	0	protein	hsa-mir-1-3p			chromosome 12 open reading frame 10
SLC25A19	0	protein	hsa-mir-1-3p			solute carrier family 25 (mitochondrial thiamine pyrophosphate carrier), member 19
SH2D4A	0	protein	hsa-mir-1-3p			SH2 domain containing 4A
XPNPEP3	0	protein	hsa-mir-1-3p			X-prolyl aminopeptidase (aminopeptidase P) 3, putative
GOLPH3	0	protein	hsa-mir-1-3p			golgi phosphoprotein 3 (coat-protein)
IRF2BPL	0	protein	hsa-mir-1-3p			interferon regulatory factor 2 binding protein-like
HIF3A	0	protein	hsa-mir-1-3p			hypoxia inducible factor 3, alpha subunit
NXN	0	protein	hsa-mir-1-3p	Personality		nucleoredoxin
SUSD1	0	protein	hsa-mir-1-3p			sushi domain containing 1
CREB3L2	0	protein	hsa-mir-1-3p			cAMP responsive element binding protein 3-like 2
FNDC3B	0	protein	M1			fibronectin type III domain containing 3B
GNPNAT1	0	protein	hsa-mir-1-3p			glucosamine-phosphate N-acetyltransferase 1
PLEKHG2	0	protein	hsa-mir-1-3p	Personality		pleckstrin homology domain containing, family G (with RhoGef domain) member 2
CDCP1	0	protein	M1			CUB domain containing protein 1
RSRC2	0	protein				arginine/serine-rich coiled-coil 2
DDX50	0	protein	hsa-mir-1-3p			DEAD (Asp-Glu-Ala-Asp) box polypeptide 50
TMEM106C	0	protein	hsa-mir-1-3p			transmembrane protein 106C
RBM42	0	protein	hsa-mir-1-3p			RNA binding motif protein 42
CRELD2	0	protein	hsa-mir-1-3p			cysteine-rich with EGF-like domains 2
SH3TC2	0	protein	M1			SH3 domain and tetratricopeptide repeats 2
EFCAB1	0	protein	hsa-mir-1-3p			EF-hand calcium binding domain 1
SLC25A22	0	protein	hsa-mir-1-3p			solute carrier family 25 (mitochondrial carrier: glutamate), member 22
C12orf49	0	protein	hsa-mir-1-3p			chromosome 12 open reading frame 49
EHMT1	0	protein	hsa-mir-1-3p			euchromatic histone-lysine N-methyltransferase 1
AGMAT	0	protein	hsa-mir-1-3p			agmatine ureohydrolase (agmatinase)
QSER1	0	protein	hsa-mir-1-3p			glutamine and serine rich 1
FAM57A	0	protein	hsa-mir-1-3p			family with sequence similarity 57, member A
DCAKD	0	protein	M1			dephospho-CoA kinase domain containing
CCDC134	0	protein	hsa-mir-1-3p			coiled-coil domain containing 134
SYNPO2L	0	protein	hsa-mir-1-3p		Synapsis	synaptopodin 2-like
WLS	0	protein	hsa-mir-1-3p			wntless Wnt ligand secretion mediator
CCDC170	0	protein	hsa-mir-1-3p			coiled-coil domain containing 170
HSD3B7	0	protein	M1			hydroxy-delta-5-steroid dehydrogenase, 3 beta- and steroid delta-isomerase 7
TNKS2	0	protein	M1			tankyrase, TRF1-interacting ankyrin-related ADP-ribose polymerase 2
TMX1	0	protein	hsa-mir-1-3p			thioredoxin-related transmembrane protein 1
ANP32E	0	protein	hsa-mir-1-3p			acidic (leucine-rich) nuclear phosphoprotein 32 family, member E
UNC93B1	0	protein	M1			unc-93 homolog B1 (C. elegans)
VMP1	0	protein	hsa-mir-1-3p			vacuole membrane protein 1
NETO2	0	protein	hsa-mir-1-3p		NS development	neuropilin (NRP) and tolloid (TLL)-like 2
TRIM56	0	protein	hsa-mir-1-3p			tripartite motif containing 56
HYI	0	protein	hsa-mir-1-3p			hydroxypyruvate isomerase (putative)
ADPGK	0	protein	hsa-mir-1-3p			ADP-dependent glucokinase
ABHD11	0	protein	hsa-mir-1-3p			abhydrolase domain containing 11
THAP2	0	protein	hsa-mir-1-3p			THAP domain containing, apoptosis associated protein 2
RASSF5	0	protein	M1			Ras association (RalGDS/AF-6) domain family member 5
FAM167A	0	protein	hsa-mir-1-3p			family with sequence similarity 167, member A
LONP2	0	protein	hsa-mir-1-3p			lon peptidase 2, peroxisomal
ARMC10	0	protein	hsa-mir-1-3p			armadillo repeat containing 10
RAB34	0	protein	hsa-mir-1-3p			RAB34, member RAS oncogene family
LRRC8C	0	protein	hsa-mir-1-3p	Personality		leucine rich repeat containing 8 family, member C
ZBED3	0	protein	hsa-mir-1-3p		Zinc fingers	zinc finger, BED-type containing 3
NIFK	0	protein	hsa-mir-1-3p			nucleolar protein interacting with the FHA domain of MKI67
PARD6B	0	protein	M1			par-6 family cell polarity regulator beta
DPY30	0	protein	hsa-mir-1-3p			dpy-30 homolog (C. elegans)
KDM2B	0	protein	hsa-mir-1-3p			lysine (K)-specific demethylase 2B
HINT2	0	protein	hsa-mir-1-3p			histidine triad nucleotide binding protein 2
CBX2	0	protein	hsa-mir-1-3p			chromobox homolog 2
UNC119B	0	protein	hsa-mir-1-3p			unc-119 homolog B (C. elegans)
CBR4	0	protein	hsa-mir-1-3p			carbonyl reductase 4
AIFM2	0	protein	hsa-mir-1-3p			apoptosis-inducing factor, mitochondrion-associated, 2
PLXDC2	0	protein	hsa-mir-1-3p			plexin domain containing 2
TNS4	0	protein	M1			tensin 4
PPP1R16A	0	protein	hsa-mir-1-3p			protein phosphatase 1, regulatory subunit 16A
ZCCHC3	0	protein	hsa-mir-1-3p		Zinc fingers	zinc finger, CCHC domain containing 3
ALG2	0	protein	hsa-mir-1-3p			ALG2, alpha-1,3/1,6-mannosyltransferase
TNKS1BP1	0	protein	hsa-mir-1-3p			tankyrase 1 binding protein 1, 182kDa
CEP295	0	protein	hsa-mir-1-3p
FHDC1	0	protein	hsa-mir-1-3p			FH2 domain containing 1
RRP36	0	protein	hsa-mir-1-3p			ribosomal RNA processing 36 homolog (S. cerevisiae)
HPS4	0	protein	hsa-mir-1-3p			Hermansky-Pudlak syndrome 4
LHX4	0	protein	hsa-mir-1-3p			LIM homeobox 4
PHLDB2	0	protein	hsa-mir-1-3p	Personality		pleckstrin homology-like domain, family B, member 2
FRMD7	0	protein	hsa-mir-1-3p			FERM domain containing 7
ZNF622	0	protein	hsa-mir-1-3p		Zinc fingers	zinc finger protein 622
ZNF799	0	protein	hsa-mir-1-3p		Zinc fingers	zinc finger protein 799
SEC11C	0	protein	hsa-mir-1-3p			SEC11 homolog C (S. cerevisiae)
FMNL3	0	protein	M1			formin-like 3
PLXNA4	0	protein	M1	Personality_SASC_SAER		plexin A4
YTHDC1	0	protein	hsa-mir-1-3p			YTH domain containing 1
RFT1	0	protein	hsa-mir-1-3p			RFT1 homolog (S. cerevisiae)
PXYLP1	0	protein	M1
CCDC102A	0	protein	hsa-mir-1-3p			coiled-coil domain containing 102A
NT5C1B	0	protein	hsa-mir-1-3p			5'-nucleotidase, cytosolic IB
ZNF561	0	protein	hsa-mir-1-3p		Zinc fingers	zinc finger protein 561
MRFAP1	0	protein	hsa-mir-1-3p			Morf4 family associated protein 1
MYOCD	0	protein				myocardin
PIGS	0	protein	hsa-mir-1-3p			phosphatidylinositol glycan anchor biosynthesis, class S
SFXN1	0	protein	hsa-mir-1-3p			sideroflexin 1
PAXBP1	0	protein	hsa-mir-1-3p			PAX3 and PAX7 binding protein 1
GTF3C6	0	protein	hsa-mir-1-3p			general transcription factor IIIC, polypeptide 6, alpha 35kDa
AHNAK2	0	protein	hsa-mir-1-3p			AHNAK nucleoprotein 2
C12orf57	0	protein	hsa-mir-1-3p			chromosome 12 open reading frame 57
LARP4	0	protein	hsa-mir-1-3p			La ribonucleoprotein domain family, member 4
TRIM9	0	protein	M1			tripartite motif containing 9
FMNL2	0	protein	hsa-mir-1-3p	Personality		formin-like 2
OSBPL7	0	protein	hsa-mir-1-3p			oxysterol binding protein-like 7
OSBPL10	0	protein	hsa-mir-1-3p	Personality		oxysterol binding protein-like 10
PTPMT1	0	protein	hsa-mir-1-3p			protein tyrosine phosphatase, mitochondrial 1
CCDC124	0	protein	hsa-mir-1-3p			coiled-coil domain containing 124
SLC26A7	0	protein	M1			solute carrier family 26 (anion exchanger), member 7
IQCD	0	protein	hsa-mir-1-3p			IQ motif containing D
DHRS1	0	protein	hsa-mir-1-3p			dehydrogenase/reductase (SDR family) member 1
RAB39B	0	protein				RAB39B, member RAS oncogene family
FGD4	0	protein	hsa-mir-1-3p			FYVE, RhoGEF and PH domain containing 4
FOXN4	0	protein	hsa-mir-1-3p			forkhead box N4
SHE	0	protein	hsa-mir-1-3p			Src homology 2 domain containing E
CCSAP	0	protein	M1			centriole, cilia and spindle-associated protein
ERICH3	0	protein	hsa-mir-1-3p
UHMK1	0	protein	M1			U2AF homology motif (UHM) kinase 1
IQGAP3	0	protein	hsa-mir-1-3p			IQ motif containing GTPase activating protein 3
PLEKHH2	0	protein	M1			pleckstrin homology domain containing, family H (with MyTH4 domain) member 2
AP1S3	0	protein	hsa-mir-1-3p			adaptor-related protein complex 1, sigma 3 subunit
OCIAD2	0	protein	hsa-mir-1-3p			OCIA domain containing 2
GNPDA2	0	protein	hsa-mir-1-3p			glucosamine-6-phosphate deaminase 2
CD109	0	protein	hsa-mir-1-3p			CD109 molecule
TMEM68	0	protein	hsa-mir-1-3p			transmembrane protein 68
GPAT4	0	protein	hsa-mir-1-3p
MYO3B	0	protein	M1			myosin IIIB
S100A16	0	protein	hsa-mir-1-3p			S100 calcium binding protein A16
BRI3BP	0	protein	hsa-mir-1-3p			BRI3 binding protein
RIMS4	0	protein	hsa-mir-1-3p		Synapsis	regulating synaptic membrane exocytosis 4
TRPM6	0	protein	hsa-mir-1-3p			transient receptor potential cation channel, subfamily M, member 6
SRXN1	0	protein	hsa-mir-1-3p			sulfiredoxin 1
SREK1	0	protein	hsa-mir-1-3p			splicing regulatory glutamine/lysine-rich protein 1
STK35	0	protein	hsa-mir-1-3p			serine/threonine kinase 35
AMDHD1	0	protein	M1			amidohydrolase domain containing 1
TSPAN19	0	protein	hsa-mir-1-3p			tetraspanin 19
FAM216B	0	protein	M1			family with sequence similarity 216, member B
HNRNPA1L2	0	protein	hsa-mir-1-3p			heterogeneous nuclear ribonucleoprotein A1-like 2
PRIMA1	0	protein	hsa-mir-1-3p			proline rich membrane anchor 1
FAM81A	0	protein	hsa-mir-1-3p			family with sequence similarity 81, member A
ANKRD29	0	protein	M1			ankyrin repeat domain 29
SPC24	0	protein	hsa-mir-1-3p			SPC24, NDC80 kinetochore complex component
KNCN	0	protein	hsa-mir-1-3p			kinocilin
LCA5L	0	protein	hsa-mir-1-3p			Leber congenital amaurosis 5-like
AMZ1	0	protein	hsa-mir-1-3p			archaelysin family metallopeptidase 1
MGC27345	0	protein	hsa-mir-1-3p
DGKH	0	protein	hsa-mir-1-3p			diacylglycerol kinase, eta
REM2	0	protein	hsa-mir-1-3p			RAS (RAD and GEM)-like GTP binding 2
SAMD15	0	protein	hsa-mir-1-3p			sterile alpha motif domain containing 15
SPRED1	0	protein	M1			sprouty-related, EVH1 domain containing 1
ZNF579	0	protein	M1		Zinc fingers	zinc finger protein 579
C6orf118	0	protein	hsa-mir-1-3p			chromosome 6 open reading frame 118
PKD1L1	0	protein				polycystic kidney disease 1 like 1
ZNF384	0	protein	hsa-mir-1-3p		Zinc fingers	zinc finger protein 384
ARID2	0	protein	hsa-mir-1-3p			AT rich interactive domain 2 (ARID, RFX-like)
ZNF48	0	protein	hsa-mir-1-3p		Zinc fingers	zinc finger protein 48
FBXO45	0	protein	hsa-mir-1-3p			F-box protein 45
UNC13D	0	protein	M1			unc-13 homolog D (C. elegans)
HACD2	0	protein	M1
PDE12	0	protein	hsa-mir-1-3p			phosphodiesterase 12
TIGD4	0	protein	hsa-mir-1-3p			tigger transposable element derived 4
SMIM14	0	protein	M1			small integral membrane protein 14
SPERT	0	protein	hsa-mir-1-3p			spermatid associated
DOK6	0	protein	M1			docking protein 6
SLC16A9	0	protein	hsa-mir-1-3p			solute carrier family 16, member 9
HNRNPA3	0	protein	hsa-mir-1-3p			heterogeneous nuclear ribonucleoprotein A3
OARD1	0	protein	hsa-mir-1-3p			O-acyl-ADP-ribose deacylase 1
PI16	0	protein	hsa-mir-1-3p			peptidase inhibitor 16
ZBTB9	0	protein	hsa-mir-1-3p		Zinc fingers	zinc finger and BTB domain containing 9
LRWD1	0	protein	hsa-mir-1-3p			leucine-rich repeats and WD repeat domain containing 1
DEFB125	0	protein	hsa-mir-1-3p			defensin, beta 125
PRR14L	0	protein	hsa-mir-1-3p			proline rich 14-like
SLC25A30	0	protein	M1			solute carrier family 25, member 30
MMS22L	0	protein	hsa-mir-1-3p			MMS22-like, DNA repair protein
FBXO33	0	protein	hsa-mir-1-3p			F-box protein 33
ELMOD2	0	protein	hsa-mir-1-3p			ELMO/CED-12 domain containing 2
BCL6B	0	protein	hsa-mir-1-3p			B-cell CLL/lymphoma 6, member B
EML3	0	protein	hsa-mir-1-3p			echinoderm microtubule associated protein like 3
PLCXD2	0	protein	hsa-mir-1-3p	Personality		phosphatidylinositol-specific phospholipase C, X domain containing 2
SELENOH	0	protein	hsa-mir-1-3p
RCOR2	0	protein	hsa-mir-1-3p			REST corepressor 2
C12orf40	0	protein	M1			chromosome 12 open reading frame 40
CHAMP1	0	protein	hsa-mir-1-3p			chromosome alignment maintaining phosphoprotein 1
GPR137C	0	protein	hsa-mir-1-3p			G protein-coupled receptor 137C
ZNF326	0	protein	hsa-mir-1-3p		Zinc fingers	zinc finger protein 326
SH3PXD2B	0	protein	M1			SH3 and PX domains 2B
C5orf51	0	protein	hsa-mir-1-3p			chromosome 5 open reading frame 51
PTMAP7	0	protein
UBAC2	0	protein	hsa-mir-1-3p	Personality		UBA domain containing 2
ABCB5	0	protein	hsa-mir-1-3p			ATP-binding cassette, sub-family B (MDR/TAP), member 5
TUBB2B	0	protein	hsa-mir-1-3p			tubulin, beta 2B class IIb
C2orf48	0	protein	hsa-mir-1-3p			chromosome 2 open reading frame 48
ZNF568	0	protein	M1		Zinc fingers	zinc finger protein 568
MAST4	0	protein	hsa-mir-1-3p			microtubule associated serine/threonine kinase family member 4
PTAR1	0	protein	hsa-mir-1-3p			protein prenyltransferase alpha subunit repeat containing 1
AGRN	0	protein	hsa-mir-1-3p			agrin
NSUN4	0	protein	hsa-mir-1-3p			NOP2/Sun domain family, member 4
VSTM5	0	protein	hsa-mir-1-3p			V-set and transmembrane domain containing 5
RBM12B	0	protein	hsa-mir-1-3p			RNA binding motif protein 12B
FAM102A	0	protein	M1			family with sequence similarity 102, member A
MYO18A	0	protein	M1			myosin XVIIIA
C17orf102	0	protein	hsa-mir-1-3p			chromosome 17 open reading frame 102
H3F3C	0	protein	hsa-mir-1-3p		Histone	H3 histone, family 3C
CCDC88C	0	protein	M1			coiled-coil domain containing 88C
GPX1P1	0	protein	hsa-mir-1-3p		Pseudogene
DDTL	0	protein	hsa-mir-1-3p			D-dopachrome tautomerase-like
POM121C	0	protein	hsa-mir-1-3p			POM121 transmembrane nucleoporin C
SMKR1	0	protein	hsa-mir-1-3p			small lysine-rich protein 1
CCDC180	0	protein	M1			coiled-coil domain containing 180
NT5C1B-RDH14	0	protein	hsa-mir-1-3p			NT5C1B-RDH14 readthrough
SERPINA3	0	protein	hsa-mir-335-5p			serpin peptidase inhibitor, clade A (alpha-1 antiproteinase, antitrypsin), member 3
ABAT	0	protein	hsa-mir-335-5p			4-aminobutyrate aminotransferase
ABCA3	0	protein	hsa-mir-335-5p			ATP-binding cassette, sub-family A (ABC1), member 3
ABCA4	0	protein	hsa-mir-335-5p			ATP-binding cassette, sub-family A (ABC1), member 4
ACACA	0	protein	hsa-mir-335-5p			acetyl-CoA carboxylase alpha
ACR	0	protein	hsa-mir-335-5p			acrosin
ACVR1	0	protein	hsa-mir-335-5p			activin A receptor, type I
ACVR2B	0	protein	hsa-mir-335-5p			activin A receptor, type IIB
ADAM8	0	protein	hsa-mir-335-5p			ADAM metallopeptidase domain 8
ADCY6	0	protein	hsa-mir-335-5p			adenylate cyclase 6
ADCY7	0	protein	hsa-mir-335-5p			adenylate cyclase 7
ADH6	0	protein	hsa-mir-335-5p			alcohol dehydrogenase 6 (class V)
ADH7	0	protein	hsa-mir-335-5p			alcohol dehydrogenase 7 (class IV), mu or sigma polypeptide
PARP1	0	protein	hsa-mir-335-5p			poly (ADP-ribose) polymerase 1
AGRP	0	protein	hsa-mir-335-5p			agouti related protein homolog (mouse)
ALDOA	0	protein	hsa-mir-335-5p			aldolase A, fructose-bisphosphate
ALDOC	0	protein	hsa-mir-335-5p			aldolase C, fructose-bisphosphate
AMELY	0	protein	hsa-mir-335-5p			amelogenin, Y-linked
AMHR2	0	protein	hsa-mir-335-5p			anti-Mullerian hormone receptor, type II
AMPD3	0	protein	hsa-mir-335-5p			adenosine monophosphate deaminase 3
BIN1	0	protein	hsa-mir-335-5p			bridging integrator 1
AMT	0	protein	hsa-mir-335-5p			aminomethyltransferase
AMY1B	0	protein	hsa-mir-335-5p			amylase, alpha 1B (salivary)
AMY1C	0	protein	hsa-mir-335-5p			amylase, alpha 1C (salivary)
ANG	0	protein	hsa-mir-335-5p			angiogenin, ribonuclease, RNase A family, 5
ANK2	0	protein	hsa-mir-335-5p		NS development	ankyrin 2, neuronal
ANXA1	0	protein	hsa-mir-335-5p			annexin A1
ANXA11	0	protein	hsa-mir-335-5p			annexin A11
APBB1	0	protein	hsa-mir-335-5p			amyloid beta (A4) precursor protein-binding, family B, member 1 (Fe65)
APBB2	0	protein	hsa-mir-335-5p			amyloid beta (A4) precursor protein-binding, family B, member 2
APLP1	0	protein	hsa-mir-335-5p			amyloid beta (A4) precursor-like protein 1
APOC1	0	protein	hsa-mir-335-5p			apolipoprotein C-I
APOH	0	protein	hsa-mir-335-5p			apolipoprotein H (beta-2-glycoprotein I)
KLK3	0	protein	hsa-mir-335-5p			kallikrein-related peptidase 3
AQP5	0	protein	hsa-mir-335-5p			aquaporin 5
RHOB	0	protein	hsa-mir-335-5p			ras homolog family member B
ARHGAP5	0	protein	hsa-mir-335-5p			Rho GTPase activating protein 5
ARNTL	0	protein	hsa-mir-335-5p			aryl hydrocarbon receptor nuclear translocator-like
ARRB1	0	protein	hsa-mir-335-5p			arrestin, beta 1
ARSA	0	protein	hsa-mir-335-5p			arylsulfatase A
ARSF	0	protein	hsa-mir-335-5p			arylsulfatase F
ART3	0	protein	hsa-mir-335-5p			ADP-ribosyltransferase 3
ASAH1	0	protein	hsa-mir-335-5p			N-acylsphingosine amidohydrolase (acid ceramidase) 1
ASCL2	0	protein	hsa-mir-335-5p			achaete-scute family bHLH transcription factor 2
ASGR1	0	protein	hsa-mir-335-5p			asialoglycoprotein receptor 1
ASIP	0	protein	hsa-mir-335-5p			agouti signaling protein
ASTN1	0	protein	hsa-mir-335-5p			astrotactin 1
ATOH1	0	protein	hsa-mir-335-5p			atonal homolog 1 (Drosophila)
ATP1B2	0	protein	hsa-mir-335-5p			ATPase, Na+/K+ transporting, beta 2 polypeptide
ATP7A	0	protein	hsa-mir-335-5p			ATPase, Cu++ transporting, alpha polypeptide
AVP	0	protein	hsa-mir-335-5p			arginine vasopressin
AVPR1B	0	protein	hsa-mir-335-5p			arginine vasopressin receptor 1B
BAAT	0	protein	hsa-mir-335-5p			bile acid CoA: amino acid N-acyltransferase (glycine N-choloyltransferase)
ADGRB3	0	protein	hsa-mir-335-5p
NKX3-2	0	protein	hsa-mir-335-5p			NK3 homeobox 2
BCHE	0	protein	hsa-mir-335-5p			butyrylcholinesterase
BCL2L2	0	protein	hsa-mir-335-5p			BCL2-like 2
BCL6	0	protein	hsa-mir-335-5p			B-cell CLL/lymphoma 6
BCL7A	0	protein	hsa-mir-335-5p			B-cell CLL/lymphoma 7A
OPN1SW	0	protein	hsa-mir-335-5p			opsin 1 (cone pigments), short-wave-sensitive
CFB	0	protein	hsa-mir-335-5p			complement factor B
BNC1	0	protein	hsa-mir-335-5p			basonuclin 1
BMP1	0	protein	hsa-mir-335-5p			bone morphogenetic protein 1
BMP2	0	protein	hsa-mir-335-5p			bone morphogenetic protein 2
DST	0	protein	hsa-mir-335-5p			dystonin
KLF9	0	protein	hsa-mir-335-5p			Kruppel-like factor 9
SERPING1	0	protein	hsa-mir-335-5p			serpin peptidase inhibitor, clade G (C1 inhibitor), member 1
C1QA	0	protein	hsa-mir-335-5p			complement component 1, q subcomponent, A chain
C1S	0	protein	hsa-mir-335-5p			complement component 1, s subcomponent
C2	0	protein	hsa-mir-335-5p			complement component 2
C5AR1	0	protein	hsa-mir-335-5p			complement component 5a receptor 1
C8G	0	protein	hsa-mir-335-5p			complement component 8, gamma polypeptide
MRPL49	0	protein	hsa-mir-335-5p			mitochondrial ribosomal protein L49
MPPED2	0	protein	hsa-mir-335-5p			metallophosphoesterase domain containing 2
DAGLA	0	protein	hsa-mir-335-5p			diacylglycerol lipase, alpha
LDLRAD4	0	protein	hsa-mir-335-5p			low density lipoprotein receptor class A domain containing 4
CA5A	0	protein	hsa-mir-335-5p			carbonic anhydrase VA, mitochondrial
CA12	0	protein	hsa-mir-335-5p			carbonic anhydrase XII
CACNA1B	0	protein	hsa-mir-335-5p			calcium channel, voltage-dependent, N type, alpha 1B subunit
DDR1	0	protein	hsa-mir-335-5p			discoidin domain receptor tyrosine kinase 1
CACNG1	0	protein	hsa-mir-335-5p			calcium channel, voltage-dependent, gamma subunit 1
CALB2	0	protein	hsa-mir-335-5p			calbindin 2
CAMLG	0	protein	hsa-mir-335-5p			calcium modulating ligand
CASQ1	0	protein	hsa-mir-335-5p			calsequestrin 1 (fast-twitch, skeletal muscle)
RUNX2	0	protein	hsa-mir-335-5p			runt-related transcription factor 2
CCND2	0	protein	hsa-mir-335-5p			cyclin D2
CCNG2	0	protein	hsa-mir-335-5p			cyclin G2
CCNT1	0	protein	hsa-mir-335-5p			cyclin T1
CD1D	0	protein	hsa-mir-335-5p			CD1d molecule
CD5L	0	protein	hsa-mir-335-5p			CD5 molecule-like
CD8A	0	protein	hsa-mir-335-5p			CD8a molecule
CD9	0	protein	hsa-mir-335-5p			CD9 molecule
CD14	0	protein	hsa-mir-335-5p			CD14 molecule
CD22	0	protein	hsa-mir-335-5p			CD22 molecule
CD24P4	0	protein	hsa-mir-335-5p		Pseudogene
CD33	0	protein	hsa-mir-335-5p			CD33 molecule
CD36	0	protein	hsa-mir-335-5p			CD36 molecule (thrombospondin receptor)
CD37	0	protein	hsa-mir-335-5p			CD37 molecule
CD38	0	protein	hsa-mir-335-5p			CD38 molecule
ENTPD3	0	protein	hsa-mir-335-5p			ectonucleoside triphosphate diphosphohydrolase 3
CD69	0	protein	hsa-mir-335-5p			CD69 molecule
CD79A	0	protein	hsa-mir-335-5p			CD79a molecule, immunoglobulin-associated alpha
CDA	0	protein	hsa-mir-335-5p			cytidine deaminase
CDH3	0	protein	hsa-mir-335-5p			cadherin 3, type 1, P-cadherin (placental)
CDH5	0	protein	hsa-mir-335-5p	Personality		cadherin 5, type 2 (vascular endothelium)
CDH11	0	protein	hsa-mir-335-5p			cadherin 11, type 2, OB-cadherin (osteoblast)
CDKN1A	0	protein	hsa-mir-335-5p			cyclin-dependent kinase inhibitor 1A (p21, Cip1)
CDKN1C	0	protein	hsa-mir-335-5p			cyclin-dependent kinase inhibitor 1C (p57, Kip2)
CDR1	0	protein	hsa-mir-335-5p			cerebellar degeneration-related protein 1, 34kDa
CDS1	0	protein	hsa-mir-335-5p			CDP-diacylglycerol synthase (phosphatidate cytidylyltransferase) 1
CDX2	0	protein	hsa-mir-335-5p			caudal type homeobox 2
CDX4	0	protein	hsa-mir-335-5p			caudal type homeobox 4
CEACAM5	0	protein	hsa-mir-335-5p			carcinoembryonic antigen-related cell adhesion molecule 5
CEL	0	protein	hsa-mir-335-5p			carboxyl ester lipase
CFTR	0	protein	hsa-mir-335-5p			cystic fibrosis transmembrane conductance regulator (ATP-binding cassette sub-family C, member 7)
CGA	0	protein	hsa-mir-335-5p			glycoprotein hormones, alpha polypeptide
CEACAM3	0	protein	hsa-mir-335-5p			carcinoembryonic antigen-related cell adhesion molecule 3
CEACAM8	0	protein	hsa-mir-335-5p			carcinoembryonic antigen-related cell adhesion molecule 8
CHAT	0	protein	hsa-mir-335-5p	Personality		choline O-acetyltransferase
CHI3L2	0	protein	hsa-mir-335-5p			chitinase 3-like 2
CHRM2	0	protein	hsa-mir-335-5p			cholinergic receptor, muscarinic 2
LYST	0	protein	hsa-mir-335-5p			lysosomal trafficking regulator
CHRM3	0	protein	hsa-mir-335-5p	Personality		cholinergic receptor, muscarinic 3
CHRNA7	0	protein	hsa-mir-335-5p		NS development	cholinergic receptor, nicotinic, alpha 7 (neuronal)
CHRNB4	0	protein	hsa-mir-335-5p		NS development	cholinergic receptor, nicotinic, beta 4 (neuronal)
CLCN2	0	protein	hsa-mir-335-5p			chloride channel, voltage-sensitive 2
CLCN6	0	protein	hsa-mir-335-5p			chloride channel, voltage-sensitive 6
CLIC2	0	protein	hsa-mir-335-5p			chloride intracellular channel 2
CCR4	0	protein	hsa-mir-335-5p			chemokine (C-C motif) receptor 4
CCR7	0	protein	hsa-mir-335-5p			chemokine (C-C motif) receptor 7
CNGB1	0	protein	hsa-mir-335-5p			cyclic nucleotide gated channel beta 1
PLK3	0	protein	hsa-mir-335-5p			polo-like kinase 3
COL3A1	0	protein	hsa-mir-335-5p			collagen, type III, alpha 1
COL4A5	0	protein	hsa-mir-335-5p			collagen, type IV, alpha 5
COL6A1	0	protein	hsa-mir-335-5p			collagen, type VI, alpha 1
COL8A2	0	protein	hsa-mir-335-5p			collagen, type VIII, alpha 2
COL9A2	0	protein	hsa-mir-335-5p			collagen, type IX, alpha 2
COL9A3	0	protein	hsa-mir-335-5p			collagen, type IX, alpha 3
COL10A1	0	protein	hsa-mir-335-5p			collagen, type X, alpha 1
COL11A1	0	protein	hsa-mir-335-5p			collagen, type XI, alpha 1
COL15A1	0	protein	hsa-mir-335-5p			collagen, type XV, alpha 1
COPA	0	protein	hsa-mir-335-5p			coatomer protein complex, subunit alpha
MAP3K8	0	protein	hsa-mir-335-5p			mitogen-activated protein kinase kinase kinase 8
COX8A	0	protein	hsa-mir-335-5p			cytochrome c oxidase subunit VIIIA (ubiquitous)
CPE	0	protein	hsa-mir-335-5p			carboxypeptidase E
CLDN4	0	protein	hsa-mir-335-5p			claudin 4
CLDN7	0	protein	hsa-mir-335-5p			claudin 7
CPT1B	0	protein	hsa-mir-335-5p			carnitine palmitoyltransferase 1B (muscle)
CRABP1	0	protein	hsa-mir-335-5p			cellular retinoic acid binding protein 1
ATF2	0	protein	hsa-mir-335-5p			activating transcription factor 2
CRHR2	0	protein	hsa-mir-335-5p			corticotropin releasing hormone receptor 2
CRKL	0	protein	hsa-mir-335-5p			v-crk avian sarcoma virus CT10 oncogene homolog-like
HAPLN1	0	protein	hsa-mir-335-5p			hyaluronan and proteoglycan link protein 1
CRYBA1	0	protein	hsa-mir-335-5p			crystallin, beta A1
CRYBA2	0	protein	hsa-mir-335-5p			crystallin, beta A2
CRYGC	0	protein	hsa-mir-335-5p			crystallin, gamma C
CSF1	0	protein	hsa-mir-335-5p			colony stimulating factor 1 (macrophage)
CSN3	0	protein	hsa-mir-335-5p			casein kappa
CST1	0	protein	hsa-mir-335-5p			cystatin SN
CST2	0	protein	hsa-mir-335-5p			cystatin SA
CST3	0	protein	hsa-mir-335-5p			cystatin C
CST4	0	protein	hsa-mir-335-5p			cystatin S
CST6	0	protein	hsa-mir-335-5p			cystatin E/M
CTH	0	protein	hsa-mir-335-5p			cystathionase (cystathionine gamma-lyase)
CTNND1	0	protein	hsa-mir-335-5p			catenin (cadherin-associated protein), delta 1
CTRB1	0	protein	hsa-mir-335-5p			chymotrypsinogen B1
CTSD	0	protein	hsa-mir-335-5p			cathepsin D
CTSW	0	protein	hsa-mir-335-5p			cathepsin W
CYB561	0	protein	hsa-mir-335-5p			cytochrome b561
CYP2E1	0	protein	hsa-mir-335-5p			cytochrome P450, family 2, subfamily E, polypeptide 1
CYP2F1	0	protein	hsa-mir-335-5p			cytochrome P450, family 2, subfamily F, polypeptide 1
CYP3A5	0	protein	hsa-mir-335-5p			cytochrome P450, family 3, subfamily A, polypeptide 5
CYP7A1	0	protein	hsa-mir-335-5p			cytochrome P450, family 7, subfamily A, polypeptide 1
CYP19A1	0	protein	hsa-mir-335-5p			cytochrome P450, family 19, subfamily A, polypeptide 1
CYP21A2	0	protein	hsa-mir-335-5p			cytochrome P450, family 21, subfamily A, polypeptide 2
CYP21A1P	0	protein	hsa-mir-335-5p		Pseudogene	cytochrome P450, family 21, subfamily A, polypeptide 1 pseudogene
CYP26A1	0	protein	hsa-mir-335-5p			cytochrome P450, family 26, subfamily A, polypeptide 1
DAB2	0	protein	hsa-mir-335-5p			Dab, mitogen-responsive phosphoprotein, homolog 2 (Drosophila)
DACH1	0	protein	hsa-mir-335-5p			dachshund homolog 1 (Drosophila)
DAP	0	protein	hsa-mir-335-5p			death-associated protein
DAZL	0	protein	hsa-mir-335-5p			deleted in azoospermia-like
DBH	0	protein	hsa-mir-335-5p			dopamine beta-hydroxylase (dopamine beta-monooxygenase)
ACE	0	protein	hsa-mir-335-5p			angiotensin I converting enzyme
DDIT3	0	protein	hsa-mir-335-5p			DNA-damage-inducible transcript 3
DMXL1	0	protein	hsa-mir-335-5p			Dmx-like 1
DEFA4	0	protein	hsa-mir-335-5p			defensin, alpha 4, corticostatin
DEFB4A	0	protein	hsa-mir-335-5p			defensin, beta 4A
DHCR24	0	protein	hsa-mir-335-5p			24-dehydrocholesterol reductase
DIO1	0	protein	hsa-mir-335-5p			deiodinase, iodothyronine, type I
DLG2	0	protein	hsa-mir-335-5p	Personality		discs, large homolog 2 (Drosophila)
DLG3	0	protein	hsa-mir-335-5p			discs, large homolog 3 (Drosophila)
DLX5	0	protein	hsa-mir-335-5p			distal-less homeobox 5
DMPK	0	protein	hsa-mir-335-5p			dystrophia myotonica-protein kinase
DNASE1L3	0	protein	hsa-mir-335-5p			deoxyribonuclease I-like 3
DYNC1I1	0	protein	hsa-mir-335-5p			dynein, cytoplasmic 1, intermediate chain 1
DNMT3B	0	protein	hsa-mir-335-5p			DNA (cytosine-5-)-methyltransferase 3 beta
SLC26A3	0	protein	hsa-mir-335-5p			solute carrier family 26 (anion exchanger), member 3
DRD5	0	protein	hsa-mir-335-5p			dopamine receptor D5
DSC2	0	protein	hsa-mir-335-5p			desmocollin 2
TSC22D3	0	protein	hsa-mir-335-5p			TSC22 domain family, member 3
DUSP5	0	protein	hsa-mir-335-5p			dual specificity phosphatase 5
DUSP6	0	protein	hsa-mir-335-5p			dual specificity phosphatase 6
DYRK1A	0	protein	hsa-mir-335-5p			dual-specificity tyrosine-(Y)-phosphorylation regulated kinase 1A
EBF1	0	protein	hsa-mir-335-5p			early B-cell factor 1
ECE1	0	protein	hsa-mir-335-5p			endothelin converting enzyme 1
EFNA1	0	protein	hsa-mir-335-5p			ephrin-A1
EFNA2	0	protein	hsa-mir-335-5p			ephrin-A2
EFNA5	0	protein	hsa-mir-335-5p			ephrin-A5
CELSR3	0	protein	hsa-mir-335-5p			cadherin, EGF LAG seven-pass G-type receptor 3
MEGF9	0	protein	hsa-mir-335-5p			multiple EGF-like-domains 9
EGR3	0	protein	hsa-mir-335-5p			early growth response 3
ADGRE1	0	protein	hsa-mir-335-5p
EMX2	0	protein	hsa-mir-335-5p			empty spiracles homeobox 2
EPHA1	0	protein	hsa-mir-335-5p			EPH receptor A1
EPHA4	0	protein	hsa-mir-335-5p			EPH receptor A4
EPHB4	0	protein	hsa-mir-335-5p			EPH receptor B4
EPOR	0	protein	hsa-mir-335-5p			erythropoietin receptor
NR2F6	0	protein	hsa-mir-335-5p			nuclear receptor subfamily 2, group F, member 6
EREG	0	protein	hsa-mir-335-5p			epiregulin
ESR2	0	protein	hsa-mir-335-5p			estrogen receptor 2 (ER beta)
ESRRB	0	protein	hsa-mir-335-5p			estrogen-related receptor beta
ETV1	0	protein	hsa-mir-335-5p			ets variant 1
ETV5	0	protein	hsa-mir-335-5p			ets variant 5
EVC	0	protein	hsa-mir-335-5p			Ellis van Creveld syndrome
EXTL3	0	protein	hsa-mir-335-5p			exostosin-like glycosyltransferase 3
F3	0	protein	hsa-mir-335-5p			coagulation factor III (thromboplastin, tissue factor)
F10	0	protein	hsa-mir-335-5p			coagulation factor X
[truncated: 2,192 more rows]
