# Supplementary material for: Gene expression networks regulated by human personality
Source: Mol Psychiatry. 2024 Mar 4;29(7):2241–60. doi: 10.1038/s41380-024-02484-x (PMC11408262; doi:10.1038/s41380-024-02484-x)
Supplement: Supplementary file 20 — Supplementary Table S13 [file 41380_2024_2484_MOESM20_ESM.xlsx]

## Sheet: Sheet1
lncRNAs from the personality list interacting with the three TCMIN hub- microRNAs.
ID	only human	in the network	GWAS Catalog Phenotype	Diseases
ADAMTS9-AS2	no	no/ interact with	BMI-adjusted waist-hip ratio, waist-hip ratio, blood urea nitrogen measurement, type 2 diabetes mellitus
AP4B1-AS1	no	yes		Congenital Nervous System Disorder, Nervous System Diseases, Autoimmune Thyroiditis
C5orf66	no	yes	BMI-adjusted hip circumference, body height
CASC15	yes	yes
CYP51A1-AS1	no	no/ interact with	hemoglobin measurement, hematocrit, longevity, eosinophil count
ENTPD1-AS1	no	yes	venous thromboembolism, DNA methylation, glycerophospholipid measurement, phosphatidylinositol measurement
CYYR1-AS1	no	yes	lymphocyte count, body height, sex hormone-binding globulin measurement, age at menopause
LINC00472	yes	yes	heel bone mineral density, stroke, coronary artery disease,
LINC00540	no	yes	ascending aortic diameter, heel bone mineral density, brain measurement,
LINC00630	no	yes
LINC01090	no	no/ interact with	mathematical ability, type 2 diabetes mellitus, educational attainment,triglyceride measurement
LINC01124	no	yes	lobe attachment, Attached earlobe, PHF-tau measurement
LINC01250	no	no/ interact with	insomnia measurement, lifestyle measurement, anxiety disorder measurement,cognitive decline measurement, Abnormality of refraction
LINC01450	yes	yes	glomerular filtration rate, creatinine measurement, erythrocyte count, hematocrit
LMCD1-AS1	yes	yes	Abnormality of refraction, mathematical ability, platelet count
SLC8A1-AS1	no	no/ interact with	body mass index, PHF-tau measurement, body height
STARD4-AS1	no	no/ interact with	eosinophil count, platelet count,platelet crit, mean corpuscular hemoglobin concentration
UGDH-AS1	yes	yes	mean corpuscular volume, mean corpuscular hemoglobin concentration, mean corpuscular hemoglobin,childhood onset asthma, apolipoprotein A 1 measurement
ZNF503-AS1	yes	yes	blood protein measurement, basophil count, body height, educational attainment
ZNF571-AS1	yes	yes	calcium measurement,Abnormality of refraction, triglyceride measurement, trauma exposure measurement
