# Supplementary material for: Gene expression networks regulated by human personality
Source: Mol Psychiatry. 2024 Mar 4;29(7):2241–60. doi: 10.1038/s41380-024-02484-x (PMC11408262; doi:10.1038/s41380-024-02484-x)
Supplement: Supplementary file 21 — Supplementary Table S14 [file 41380_2024_2484_MOESM21_ESM.xlsx]

## Sheet: Sheet1
		RPS Database results
	REFERENCE DATA
	Number of all Reviewed LLPS-RNA in RPS database	73
	Number of all HighThroughput LLPS-RNA in RPS database	9571
	Temperament-Character integration network Gene number	4376
	Human genome total number of genes (GRCh38.p13)	61035
			REVIEWED TABLE
	Data related to the reviewed LLPS-RNA found in the T-C network			23
	Condensate types	Number	Percentage of LLPS-RNA in the Temp-Char integration Network (4376) per condensate type	Percentage of reviewed LLPS-RNA in RPS in the T-C network from the total LLPS annotated in the database per condensate type	Percentage of reviewed LLPS-RNA found in the T_C Network respect the total number of genes in the human genome (61035) per condensate type
	Liquid droplet	5	0.11426	6.84932	0.00819202
	Meshlike network	6	0.137112	8.21918	0.00983043
	Nuclear granule	1	0.0228519	1.36986	0.0016384
	P-body	1	0.0228519	1.36986	0.0016384
	Stress granule	8	0.182815	10.9589	0.0131072
	TIS granule	2	0.0457038	6.84932	0.00327681
	Total Nr. of RPS in the T-C network without duplicates	23	0.525594	31.5068	0.0376833
	Data related to all reviewed LLPS-RNA in the RPS database (73)	73
	Condensate types	Number		Percentage of reviewed LLPS-RNA types in the RPS database per condensate type (73)	Percentage of reviewed LLPS-RNA from the RPS database in the human genome (61035) per condensate type
	Cajal body	1		1.36986	0.0016384
	Histone locus body	1		1.36986	0.0016384
	Liquid droplet	14		19.1781	0.0229377
	Meshlike network	28		38.3562	0.0458753
	Microspeckle	1		1.36986	0.0016384
	Nuclear granule	1		1.36986	0.0016384
	Nuclear speckle	1		1.36986	0.0016384
	Nucleolus	3		4.10959	0.00491521
	Paraspeckle	1		1.36986	0.0016384
	P-body	7		9.58904	0.0114688
	Stress granule	18		24.6575	0.0294913
	TIS granule	6		8.21918	0.00983043
	Total general*	82		112.329
	Total without duplicates	73		100	0.119604
	*Some genes can condensate into different forms			*Some genes can condensate into different forms
	Number of all HighThroughput RPS in database (9571) in Temperament-Character integration network Gene number (4376)			1698
	Condensate types	Number	Percentage of high-throughput LLPS-RNA in the Temp-Char integration Network (4376) per condensate type	Percentage of high-throughput LLPS-RNA in RPS in the T-C network from the total LLPS annotated in the database per condensate type	Percentage of high-throughput LLPS-RNA found in the T_C Network respect the total number of genes in the human genome (61035) per condensate type
	P-body	787	17.9845	8.22276	1.28942
	RNA granule	134	3.06216	1.40006	0.219546
	Stress granule	778	17.7788	8.12872	1.27468
	Total general*	1699
	Total without duplicates	1698	38.8026	17.7411	2.78201
	*Some genes can condensate into different forms
	Number of all HighThroughput RPS in database (9571)	9571
	Condensate types	NumberAll		Percentage of high-throughput LLPS-RNA types in the RPS database per condensate type (9571)	Percentage of high-throughput LLPS-RNA from the RPS database in the human genome (61035) per condensate type
	P-body	8425		88.0263	13.8036
	RNA granule	1141		11.9214	1.86942
	Stress granule	3625		37.8748	5.93922
	Total general*	13191		137.823
	Total without duplicates	9571		100	15.6812
	*Some genes can condensate into different forms			*Some genes can condensate into different forms
