# Supplementary material for: Gene expression networks regulated by human personality
Source: Mol Psychiatry. 2024 Mar 4;29(7):2241–60. doi: 10.1038/s41380-024-02484-x (PMC11408262; doi:10.1038/s41380-024-02484-x)
Supplement: Supplementary file 22 — Supplementary Table S15 [file 41380_2024_2484_MOESM22_ESM.xlsx]

## Sheet: Sheet2
TCMIN Extended
v_name	biotype	RNA type	Specific functions	switch genes	SASC_SAER network	In personality List	New in TCMIN extended
hsa-mir-26b-5p	miRNA	miRNA			Yes		Yes
hsa-mir-574-5p	miRNA	miRNA			Yes		Yes
hsa-mir-7-5p	miRNA	miRNA			Yes		Yes
LMCD1-AS1	ncRNA	antisense				Yes	Yes
ZNF571-AS1	ncRNA	antisense				Yes	Yes
LINC00630	ncRNA	linCRNA				Yes	Yes
ENTPD1-AS1	ncRNA	antisense				Yes	Yes
AP4B1-AS1	ncRNA	antisense				Yes	Yes
LINC01124	ncRNA	linCRNA				Yes	Yes
C5orf66						Yes	Yes
CYYR1-AS1	ncRNA	antisense				Yes	Yes
LINC00472	ncRNA	linCRNA				Yes	Yes
LINC01250	ncRNA	linCRNA				Yes	Yes
LINC01090	ncRNA	linCRNA				Yes	Yes
LINC00540	ncRNA	linCRNA				Yes	Yes
CASC15	ncRNA	lincRNA				Yes	Yes
hsa-let-7d-5p	miRNA	miRNA					Yes
hsa-let-7e-5p	miRNA	miRNA					Yes
hsa-mir-1180-5p	miRNA	miRNA					Yes
hsa-mir-1224-5p	miRNA	miRNA					Yes
hsa-mir-1247-5p	miRNA	miRNA					Yes
hsa-mir-1266-3p	miRNA	miRNA					Yes
hsa-mir-1270	miRNA	miRNA					Yes
hsa-mir-1277-5p	miRNA	miRNA					Yes
hsa-mir-128-3p	miRNA	miRNA					Yes
hsa-mir-1286	miRNA	miRNA					Yes
hsa-mir-1287-5p	miRNA	miRNA					Yes
hsa-mir-129-5p	miRNA	miRNA					Yes
hsa-mir-1294	miRNA	miRNA					Yes
hsa-mir-1297	miRNA	miRNA					Yes
hsa-mir-130a-5p	miRNA	miRNA					Yes
hsa-mir-139-5p	miRNA	miRNA					Yes
hsa-mir-144-3p	miRNA	miRNA					Yes
hsa-mir-145-5p	miRNA	miRNA					Yes
hsa-mir-147b	miRNA	miRNA					Yes
hsa-mir-149-5p	miRNA	miRNA					Yes
hsa-mir-150-5p	miRNA	miRNA					Yes
hsa-mir-153-3p	miRNA	miRNA					Yes
hsa-mir-154-3p	miRNA	miRNA					Yes
hsa-mir-188-5p	miRNA	miRNA					Yes
hsa-mir-1908-5p	miRNA	miRNA					Yes
hsa-mir-190a-5p	miRNA	miRNA					Yes
hsa-mir-190b	miRNA	miRNA					Yes
hsa-mir-193a-3p	miRNA	miRNA					Yes
hsa-mir-196a-5p	miRNA	miRNA					Yes
hsa-mir-196b-5p	miRNA	miRNA					Yes
hsa-mir-199a-3p	miRNA	miRNA					Yes
hsa-mir-199a-5p	miRNA	miRNA					Yes
hsa-mir-199b-3p	miRNA	miRNA					Yes
hsa-mir-199b-5p	miRNA	miRNA					Yes
hsa-mir-2116-3p	miRNA	miRNA					Yes
hsa-mir-216a-3p	miRNA	miRNA					Yes
hsa-mir-216b-5p	miRNA	miRNA					Yes
hsa-mir-2355-3p	miRNA	miRNA					Yes
hsa-mir-23c	miRNA	miRNA					Yes
hsa-mir-2467-3p	miRNA	miRNA					Yes
hsa-mir-2682-5p	miRNA	miRNA					Yes
hsa-mir-26a-5p	miRNA	miRNA					Yes
hsa-mir-28-3p	miRNA	miRNA					Yes
hsa-mir-300	miRNA	miRNA					Yes
hsa-mir-302b-3p	miRNA	miRNA					Yes
hsa-mir-302c-3p	miRNA	miRNA					Yes
hsa-mir-302d-3p	miRNA	miRNA					Yes
hsa-mir-302e	miRNA	miRNA					Yes
hsa-mir-30a-5p	miRNA	miRNA					Yes
hsa-mir-31-5p	miRNA	miRNA					Yes
hsa-mir-3121-3p	miRNA	miRNA					Yes
hsa-mir-3129-5p	miRNA	miRNA					Yes
hsa-mir-3150b-3p	miRNA	miRNA					Yes
hsa-mir-3163	miRNA	miRNA					Yes
hsa-mir-3164	miRNA	miRNA					Yes
hsa-mir-3171	miRNA	miRNA					Yes
hsa-mir-3174	miRNA	miRNA					Yes
hsa-mir-3180	miRNA	miRNA					Yes
hsa-mir-3180-3p	miRNA	miRNA					Yes
hsa-mir-3184-5p	miRNA	miRNA					Yes
hsa-mir-3196	miRNA	miRNA					Yes
hsa-mir-3200-5p	miRNA	miRNA					Yes
hsa-mir-330-5p	miRNA	miRNA					Yes
hsa-mir-342-3p	miRNA	miRNA					Yes
hsa-mir-345-5p	miRNA	miRNA					Yes
hsa-mir-34b-5p	miRNA	miRNA					Yes
hsa-mir-3611	miRNA	miRNA					Yes
hsa-mir-3612	miRNA	miRNA					Yes
hsa-mir-3619-5p	miRNA	miRNA					Yes
hsa-mir-365a-3p	miRNA	miRNA					Yes
hsa-mir-365b-3p	miRNA	miRNA					Yes
hsa-mir-3681-3p	miRNA	miRNA					Yes
hsa-mir-3690	miRNA	miRNA					Yes
hsa-mir-370-5p	miRNA	miRNA					Yes
hsa-mir-372-3p	miRNA	miRNA					Yes
hsa-mir-373-3p	miRNA	miRNA					Yes
hsa-mir-374b-3p	miRNA	miRNA					Yes
hsa-mir-374c-3p	miRNA	miRNA					Yes
hsa-mir-377-3p	miRNA	miRNA					Yes
hsa-mir-378a-3p	miRNA	miRNA					Yes
hsa-mir-378b	miRNA	miRNA					Yes
hsa-mir-378c	miRNA	miRNA					Yes
hsa-mir-378d	miRNA	miRNA					Yes
hsa-mir-378e	miRNA	miRNA					Yes
hsa-mir-378f	miRNA	miRNA					Yes
hsa-mir-378h	miRNA	miRNA					Yes
hsa-mir-378i	miRNA	miRNA					Yes
hsa-mir-381-3p	miRNA	miRNA					Yes
hsa-mir-409-3p	miRNA	miRNA					Yes
hsa-mir-422a	miRNA	miRNA					Yes
hsa-mir-423-5p	miRNA	miRNA					Yes
hsa-mir-425-5p	miRNA	miRNA					Yes
hsa-mir-432-5p	miRNA	miRNA					Yes
hsa-mir-4436a	miRNA	miRNA					Yes
hsa-mir-4458	miRNA	miRNA					Yes
hsa-mir-4465	miRNA	miRNA					Yes
hsa-mir-449c-5p	miRNA	miRNA					Yes
hsa-mir-4500	miRNA	miRNA					Yes
hsa-mir-450b-5p	miRNA	miRNA					Yes
hsa-mir-4524a-5p	miRNA	miRNA					Yes
hsa-mir-4524b-5p	miRNA	miRNA					Yes
hsa-mir-455-3p	miRNA	miRNA					Yes
hsa-mir-4761-3p	miRNA	miRNA					Yes
hsa-mir-4766-5p	miRNA	miRNA					Yes
hsa-mir-4784	miRNA	miRNA					Yes
hsa-mir-483-3p	miRNA	miRNA					Yes
hsa-mir-483-5p	miRNA	miRNA					Yes
hsa-mir-485-3p	miRNA	miRNA					Yes
hsa-mir-485-5p	miRNA	miRNA					Yes
hsa-mir-487a-3p	miRNA	miRNA					Yes
hsa-mir-490-3p	miRNA	miRNA					Yes
hsa-mir-493-5p	miRNA	miRNA					Yes
hsa-mir-499b-5p	miRNA	miRNA					Yes
hsa-mir-5000-3p	miRNA	miRNA					Yes
hsa-mir-506-5p	miRNA	miRNA					Yes
hsa-mir-509-3p	miRNA	miRNA					Yes
hsa-mir-510-5p	miRNA	miRNA					Yes
hsa-mir-518d-5p	miRNA	miRNA					Yes
hsa-mir-518e-5p	miRNA	miRNA					Yes
hsa-mir-518f-5p	miRNA	miRNA					Yes
hsa-mir-5195-3p	miRNA	miRNA					Yes
hsa-mir-519a-5p	miRNA	miRNA					Yes
hsa-mir-519b-5p	miRNA	miRNA					Yes
hsa-mir-519c-5p	miRNA	miRNA					Yes
hsa-mir-520b	miRNA	miRNA					Yes
hsa-mir-520c-3p	miRNA	miRNA					Yes
hsa-mir-520c-5p	miRNA	miRNA					Yes
hsa-mir-520d-3p	miRNA	miRNA					Yes
hsa-mir-520e	miRNA	miRNA					Yes
hsa-mir-523-5p	miRNA	miRNA					Yes
hsa-mir-524-3p	miRNA	miRNA					Yes
hsa-mir-525-3p	miRNA	miRNA					Yes
hsa-mir-526a	miRNA	miRNA					Yes
hsa-mir-526b-5p	miRNA	miRNA					Yes
hsa-mir-539-3p	miRNA	miRNA					Yes
hsa-mir-541-3p	miRNA	miRNA					Yes
hsa-mir-542-3p	miRNA	miRNA					Yes
hsa-mir-543	miRNA	miRNA					Yes
hsa-mir-556-5p	miRNA	miRNA					Yes
hsa-mir-5586-5p	miRNA	miRNA					Yes
hsa-mir-574-3p	miRNA	miRNA					Yes
hsa-mir-582-3p	miRNA	miRNA					Yes
hsa-mir-589-5p	miRNA	miRNA					Yes
hsa-mir-599	miRNA	miRNA					Yes
hsa-mir-620	miRNA	miRNA					Yes
hsa-mir-624-3p	miRNA	miRNA					Yes
hsa-mir-628-5p	miRNA	miRNA					Yes
hsa-mir-642a-3p	miRNA	miRNA					Yes
hsa-mir-642a-5p	miRNA	miRNA					Yes
hsa-mir-642b-3p	miRNA	miRNA					Yes
hsa-mir-650	miRNA	miRNA					Yes
hsa-mir-6509-3p	miRNA	miRNA					Yes
hsa-mir-6509-5p	miRNA	miRNA					Yes
hsa-mir-654-3p	miRNA	miRNA					Yes
hsa-mir-654-5p	miRNA	miRNA					Yes
hsa-mir-663a	miRNA	miRNA					Yes
hsa-mir-6746-5p	miRNA	miRNA					Yes
hsa-mir-675-3p	miRNA	miRNA					Yes
hsa-mir-676-3p	miRNA	miRNA					Yes
hsa-mir-6787-5p	miRNA	miRNA					Yes
hsa-mir-6816-5p	miRNA	miRNA					Yes
hsa-mir-6820-3p	miRNA	miRNA					Yes
hsa-mir-6866-3p	miRNA	miRNA					Yes
hsa-mir-6884-5p	miRNA	miRNA					Yes
hsa-mir-7114-3p	miRNA	miRNA					Yes
hsa-mir-7151-5p	miRNA	miRNA					Yes
hsa-mir-761	miRNA	miRNA					Yes
hsa-mir-875-5p	miRNA	miRNA					Yes
hsa-mir-942-5p	miRNA	miRNA					Yes
hsa-mir-944	miRNA	miRNA					Yes
hsa-mir-34a-5p	miRNA	miRNA			Yes		No
hsa-mir-1-3p	miRNA	miRNA			Yes		No
hsa-mir-335-5p	miRNA	miRNA			Yes		No
hsa-mir-24-3p	miRNA	miRNA			Yes		No
hsa-mir-98-5p	miRNA	miRNA			Yes		No
hsa-mir-498	miRNA	miRNA			Yes		No
hsa-mir-511-3p	miRNA	miRNA			Yes		No
BMP7	protein			Yes		Yes	No
CALD1	protein					Yes	No
DAPK1	protein					Yes	No
E2F5	protein				Yes		No
GATA4	protein				Yes		No
KCNH1	protein					Yes	No
MKLN1	protein					Yes	No
MLLT1	protein				Yes		No
MOV10	protein					Yes	No
PAM	protein					Yes	No
POLR2A	protein				Yes		No
POU2F1	protein					Yes	No
PRKD1	protein					Yes	No
RALB	protein				Yes	Yes	No
SMARCC1	protein					Yes	No
SUPT5H	protein					Yes	No
TCF7	protein				Yes		No
HIST2H2AC	protein		Histone		Yes		No
HIST1H3A	protein		Histone		Yes		No
MTA2	protein				Yes		No
CAMTA1	protein					Yes	No
UBR4	protein		Ubiquitin			Yes	No
TMOD2	protein		NS_develop.			Yes	No
FRMD4A	protein					Yes	No
TGIF2	protein				Yes		No
SLC2A14	protein				Yes		No
ABCB7	protein					Yes	No
ALDH2	protein					Yes	No
RHOC	protein					Yes	No
ATP6V1A	protein					Yes	No
BCKDHB	protein					Yes	No
CAST	protein					Yes	No
CDH13	protein					Yes	No
EMP3	protein					Yes	No
GJA1	protein					Yes	No
IGF1	protein					Yes	No
LIPC	protein					Yes	No
MEF2A	protein					Yes	No
PRKCE	protein					Yes	No
PTPRD	protein					Yes	No
UTRN	protein					Yes	No
STK24	protein					Yes	No
ABCC4	protein					Yes	No
PGRMC2	protein					Yes	No
MTHFS	protein					Yes	No
BLCAP	protein				Yes	Yes	No
MPRIP	protein					Yes	No
SYNE1	protein					Yes	No
ZBTB20	protein		zinc_finger			Yes	No
PTPN22	protein					Yes	No
EML4	protein					Yes	No
MTMR12	protein					Yes	No
MIER1	protein					Yes	No
NXN	protein					Yes	No
PLEKHG2	protein					Yes	No
LRRC8C	protein					Yes	No
PHLDB2	protein					Yes	No
PLXNA4	protein				Yes	Yes	No
FMNL2	protein					Yes	No
OSBPL10	protein					Yes	No
PLCXD2	protein					Yes	No
UBAC2	protein					Yes	No
CDH5	protein					Yes	No
CHAT	protein					Yes	No
CHRM3	protein					Yes	No
DLG2	protein					Yes	No
FPR1	protein					Yes	No
GLRA2	protein				Yes	Yes	No
GRM5	protein					Yes	No
HBE1	protein					Yes	No
ITPR2	protein					Yes	No
LSAMP	protein					Yes	No
MAN1A1	protein					Yes	No
MGAT3	protein					Yes	No
NR3C2	protein			Yes		Yes	No
MMP14	protein					Yes	No
MYO7A	protein					Yes	No
NTRK2	protein		NS_develop.			Yes	No
NTSR1	protein		NS_develop.			Yes	No
PDE4D	protein					Yes	No
PTPRN2	protein					Yes	No
REST	protein				Yes		No
RGS13	protein			Yes		Yes	No
RPS6KA2	protein					Yes	No
ATXN1	protein					Yes	No
SRL	protein					Yes	No
SHH	protein					Yes	No
SLC6A12	protein		NS_develop.			Yes	No
SVIL	protein					Yes	No
TFE3	protein				Yes		No
UGDH	protein					Yes	No
SORBS2	protein					Yes	No
PPFIBP1	protein					Yes	No
MAPKAPK5	protein					Yes	No
UNC5C	protein					Yes	No
SKAP2	protein					Yes	No
NAALAD2	protein					Yes	No
SH2B3	protein					Yes	No
FUT9	protein					Yes	No
KDM5B	protein				Yes		No
CYSLTR1	protein					Yes	No
PPARGC1A	protein					Yes	No
ABHD2	protein					Yes	No
RAPGEF4	protein					Yes	No
PTPRT	protein					Yes	No
POU6F2	protein					Yes	No
DAAM1	protein					Yes	No
PDZD2	protein					Yes	No
SMG1	protein					Yes	No
KDM4C	protein				Yes	Yes	No
PHF8	protein				Yes		No
VPS8	protein			Yes		Yes	No
MACF1	protein					Yes	No
SOSTDC1	protein					Yes	No
TENM4	protein					Yes	No
BBS9	protein					Yes	No
LMCD1	protein					Yes	No
GULP1	protein					Yes	No
LRP1B	protein					Yes	No
SOBP	protein					Yes	No
PPP1R9A	protein					Yes	No
DMRT3	protein					Yes	No
LGR6	protein					Yes	No
MCPH1	protein					Yes	No
CLMN	protein					Yes	No
CHST9	protein					Yes	No
FSCB	protein					Yes	No
ZNF503	protein		zinc_finger	Yes			No
ZNF341	protein		zinc_finger		Yes		No
FGD3	protein					Yes	No
ATP6AP1L	protein					Yes	No
TMEM132C	protein					Yes	No
TP53INP1	protein					Yes	No
LRRK2	protein					Yes	No
ZNF641	protein		zinc_finger		Yes		No
KCNH8	protein					Yes	No
SAMD8	protein					Yes	No
FAAH2	protein					Yes	No
PRICKLE2	protein					Yes	No
TAPT1	protein					Yes	No
SLC44A5	protein			Yes		Yes	No
HECTD4	protein		Ubiquitin			Yes	No
RSPO1	protein					Yes	No
RBM43	protein					Yes	No
CEP85L	protein					Yes	No
SSRP1	protein				Yes		No
UBC	protein		Ubiquitin		Yes		No
hsa-mir-15a-5p	miRNA	miRNA					No
hsa-mir-16-5p	miRNA	miRNA					No
hsa-mir-17-5p	miRNA	miRNA					No
hsa-mir-18a-5p	miRNA	miRNA					No
hsa-mir-20a-5p	miRNA	miRNA					No
hsa-mir-23a-3p	miRNA	miRNA					No
hsa-mir-25-3p	miRNA	miRNA					No
hsa-mir-29a-3p	miRNA	miRNA					No
hsa-mir-93-5p	miRNA	miRNA					No
hsa-mir-29b-3p	miRNA	miRNA					No
hsa-mir-106a-5p	miRNA	miRNA					No
hsa-mir-208a-3p	miRNA	miRNA					No
hsa-mir-211-5p	miRNA	miRNA					No
hsa-mir-221-3p	miRNA	miRNA					No
hsa-mir-15b-5p	miRNA	miRNA					No
hsa-mir-23b-3p	miRNA	miRNA					No
hsa-mir-130a-3p	miRNA	miRNA					No
hsa-mir-143-3p	miRNA	miRNA					No
hsa-mir-195-5p	miRNA	miRNA					No
hsa-mir-106b-5p	miRNA	miRNA					No
hsa-mir-29c-3p	miRNA	miRNA					No
hsa-mir-301a-3p	miRNA	miRNA					No
hsa-mir-130b-3p	miRNA	miRNA					No
hsa-mir-362-5p	miRNA	miRNA					No
hsa-mir-324-3p	miRNA	miRNA					No
hsa-mir-424-5p	miRNA	miRNA					No
hsa-mir-20b-5p	miRNA	miRNA					No
hsa-mir-193b-3p	miRNA	miRNA					No
hsa-mir-497-5p	miRNA	miRNA					No
hsa-mir-519c-3p	miRNA	miRNA					No
hsa-mir-526b-3p	miRNA	miRNA					No
hsa-mir-519b-3p	miRNA	miRNA					No
hsa-mir-519d-3p	miRNA	miRNA					No
hsa-mir-519a-3p	miRNA	miRNA					No
hsa-mir-499a-5p	miRNA	miRNA					No
hsa-mir-92b-3p	miRNA	miRNA					No
hsa-mir-615-3p	miRNA	miRNA					No
hsa-mir-661	miRNA	miRNA					No
hsa-mir-653-5p	miRNA	miRNA					No
hsa-mir-454-3p	miRNA	miRNA					No
hsa-mir-769-3p	miRNA	miRNA					No
hsa-mir-766-3p	miRNA	miRNA					No
hsa-mir-106a-3p	miRNA	miRNA					No
hsa-mir-296-3p	miRNA	miRNA					No
hsa-mir-488-3p	miRNA	miRNA					No
hsa-mir-508-5p	miRNA	miRNA					No
hsa-mir-576-3p	miRNA	miRNA					No
hsa-mir-877-5p	miRNA	miRNA					No
hsa-mir-301b-3p	miRNA	miRNA					No
hsa-mir-208b-3p	miRNA	miRNA					No
hsa-mir-922	miRNA	miRNA					No
hsa-mir-1301-3p	miRNA	miRNA					No
hsa-mir-1182	miRNA	miRNA					No
hsa-mir-1273a	miRNA	miRNA					No
hsa-mir-3153	miRNA	miRNA					No
hsa-mir-3154	miRNA	miRNA					No
hsa-mir-3189-3p	miRNA	miRNA					No
hsa-mir-3200-3p	miRNA	miRNA					No
hsa-mir-4295	miRNA	miRNA					No
hsa-mir-4251	miRNA	miRNA					No
hsa-mir-4329	miRNA	miRNA					No
hsa-mir-500b-5p	miRNA	miRNA					No
hsa-mir-3666	miRNA	miRNA					No
hsa-mir-4424	miRNA	miRNA					No
hsa-mir-4486	miRNA	miRNA					No
hsa-mir-4499	miRNA	miRNA					No
hsa-mir-4649-5p	miRNA	miRNA					No
hsa-mir-4708-5p	miRNA	miRNA					No
hsa-mir-4747-5p	miRNA	miRNA					No
hsa-mir-4770	miRNA	miRNA					No
hsa-mir-4793-3p	miRNA	miRNA					No
hsa-mir-1273f	miRNA	miRNA					No
hsa-mir-5196-5p	miRNA	miRNA					No
hsa-mir-5584-5p	miRNA	miRNA					No
hsa-mir-5681a	miRNA	miRNA					No
hsa-mir-212-5p	miRNA	miRNA					No
hsa-mir-450a-1-3p	miRNA	miRNA					No
hsa-mir-873-3p	miRNA	miRNA					No
hsa-mir-1273g-3p	miRNA	miRNA					No
hsa-mir-939-3p	miRNA	miRNA					No
hsa-mir-6088	miRNA	miRNA					No
hsa-mir-6512-3p	miRNA	miRNA					No
hsa-mir-6716-5p	miRNA	miRNA					No
hsa-mir-510-3p	miRNA	miRNA					No
hsa-mir-651-3p	miRNA	miRNA					No
hsa-mir-6720-5p	miRNA	miRNA					No
hsa-mir-6729-5p	miRNA	miRNA					No
hsa-mir-6730-5p	miRNA	miRNA					No
hsa-mir-6733-5p	miRNA	miRNA					No
hsa-mir-6739-5p	miRNA	miRNA					No
hsa-mir-6760-5p	miRNA	miRNA					No
hsa-mir-6761-5p	miRNA	miRNA					No
hsa-mir-6828-5p	miRNA	miRNA					No
hsa-mir-6838-5p	miRNA	miRNA					No
hsa-mir-6849-3p	miRNA	miRNA					No
hsa-mir-6857-3p	miRNA	miRNA					No
hsa-mir-7515	miRNA	miRNA					No
hsa-mir-7703	miRNA	miRNA					No
hsa-mir-103a-3p	miRNA	miRNA					No
hsa-mir-107	miRNA	miRNA					No
hsa-mir-1276	miRNA	miRNA					No
hsa-mir-132-5p	miRNA	miRNA					No
hsa-mir-17-3p	miRNA	miRNA					No
hsa-mir-182-5p	miRNA	miRNA					No
hsa-mir-197-3p	miRNA	miRNA					No
hsa-mir-204-5p	miRNA	miRNA					No
hsa-mir-20a-3p	miRNA	miRNA					No
hsa-mir-214-3p	miRNA	miRNA					No
hsa-mir-221-5p	miRNA	miRNA					No
hsa-mir-22-3p	miRNA	miRNA					No
hsa-mir-22-5p	miRNA	miRNA					No
hsa-mir-27a-3p	miRNA	miRNA					No
hsa-mir-27b-3p	miRNA	miRNA					No
hsa-mir-28-5p	miRNA	miRNA					No
hsa-mir-299-5p	miRNA	miRNA					No
hsa-mir-30b-3p	miRNA	miRNA					No
hsa-mir-30b-5p	miRNA	miRNA					No
hsa-mir-30c-1-3p	miRNA	miRNA					No
hsa-mir-30c-2-3p	miRNA	miRNA					No
hsa-mir-30c-5p	miRNA	miRNA					No
hsa-mir-30d-5p	miRNA	miRNA					No
hsa-mir-30e-5p	miRNA	miRNA					No
hsa-mir-3605-5p	miRNA	miRNA					No
hsa-mir-3679-5p	miRNA	miRNA					No
hsa-mir-3687	miRNA	miRNA					No
hsa-mir-3928-3p	miRNA	miRNA					No
hsa-mir-522-5p	miRNA	miRNA					No
hsa-mir-575	miRNA	miRNA					No
hsa-mir-629-3p	miRNA	miRNA					No
hsa-mir-631	miRNA	miRNA					No
hsa-mir-708-5p	miRNA	miRNA					No
hsa-mir-744-3p	miRNA	miRNA					No
hsa-mir-766-5p	miRNA	miRNA					No
hsa-mir-877-3p	miRNA	miRNA					No
hsa-mir-941	miRNA	miRNA					No
hsa-mir-124-3p	miRNA	miRNA					No
hsa-mir-146a-5p	miRNA	miRNA					No
hsa-mir-330-3p	miRNA	miRNA					No
hsa-let-7a-5p	miRNA	miRNA					No
hsa-let-7b-5p	miRNA	miRNA					No
hsa-let-7c-5p	miRNA	miRNA					No
hsa-let-7f-5p	miRNA	miRNA					No
hsa-let-7g-5p	miRNA	miRNA					No
hsa-let-7i-5p	miRNA	miRNA					No
hsa-mir-1180-3p	miRNA	miRNA					No
hsa-mir-125a-3p	miRNA	miRNA					No
hsa-mir-1260a	miRNA	miRNA					No
hsa-mir-1260b	miRNA	miRNA					No
hsa-mir-1269a	miRNA	miRNA					No
hsa-mir-1299	miRNA	miRNA					No
hsa-mir-1307-5p	miRNA	miRNA					No
hsa-mir-138-5p	miRNA	miRNA					No
hsa-mir-141-5p	miRNA	miRNA					No
hsa-mir-143-5p	miRNA	miRNA					No
hsa-mir-1910-5p	miRNA	miRNA					No
hsa-mir-196a-3p	miRNA	miRNA					No
hsa-mir-200c-5p	miRNA	miRNA					No
hsa-mir-302a-3p	miRNA	miRNA					No
hsa-mir-3173-3p	miRNA	miRNA					No
hsa-mir-3194-3p	miRNA	miRNA					No
hsa-mir-324-5p	miRNA	miRNA					No
hsa-mir-326	miRNA	miRNA					No
hsa-mir-3619-3p	miRNA	miRNA					No
hsa-mir-4496	miRNA	miRNA					No
hsa-mir-4511	miRNA	miRNA					No
hsa-mir-493-3p	miRNA	miRNA					No
hsa-mir-516a-5p	miRNA	miRNA					No
hsa-mir-520a-3p	miRNA	miRNA					No
hsa-mir-532-5p	miRNA	miRNA					No
hsa-mir-590-3p	miRNA	miRNA					No
hsa-mir-624-5p	miRNA	miRNA					No
hsa-mir-665	miRNA	miRNA					No
hsa-mir-875-3p	miRNA	miRNA					No
hsa-mir-93-3p	miRNA	miRNA					No
hsa-mir-9-5p	miRNA	miRNA					No
hsa-mir-155-5p	miRNA	miRNA					No
hsa-mir-494-3p	miRNA	miRNA					No
hsa-mir-191-5p	miRNA	miRNA					No
hsa-mir-122-5p	miRNA	miRNA					No
hsa-mir-181b-5p	miRNA	miRNA					No
hsa-mir-181d-5p	miRNA	miRNA					No
hsa-mir-200c-3p	miRNA	miRNA					No
hsa-mir-374a-5p	miRNA	miRNA					No
ACTG1	protein						No
ADARB1	protein						No
AP2A1	protein						No
AP2A2	protein						No
AP2B1	protein						No
JAG1	ncRNA						No
AGTR1	protein						No
CRYBG1	protein						No
AKT1	protein						No
ALDH9A1	protein						No
AKR1B1	protein						No
ANK3	protein						No
ANXA4	protein						No
APAF1	protein						No
APEH	protein						No
BIRC2	protein						No
BIRC3	protein						No
XIAP	protein						No
BIRC5	protein						No
FASLG	protein						No
AR	protein						No
AREG	protein						No
ARF6	protein						No
ARHGAP1	protein						No
ARHGDIB	protein						No
ATP6V1E1	protein						No
AXL	protein						No
BAG1	protein						No
BAK1	protein						No
BAX	protein						No
CCND1	protein						No
BCL2	protein						No
BCL2A1	protein						No
BCL2L1	protein						No
BIK	protein						No
BMP3	protein						No
BNIP2	protein						No
BNIP3	protein						No
BRCA1	protein						No
CACNB3	protein						No
CAD	protein						No
CAPG	protein						No
CAPN1	protein						No
CAPZB	protein						No
CASP1	protein						No
CASP3	protein						No
CASP6	protein						No
CASP7	protein						No
CASP8	protein						No
CASP9	protein						No
CASP10	protein						No
CCND3	protein						No
CD27	protein						No
CD40	protein						No
CD40LG	protein						No
CD44	protein						No
CD70	protein						No
CDC5L	protein						No
SEPT7	protein						No
CDC20	protein						No
CDC25A	protein						No
CDC25C	protein						No
CDK4	protein						No
CDK6	protein						No
CDKN1B	protein						No
CDKN2A	protein						No
CDKN2C	protein						No
CEBPB	protein						No
CFL1	protein						No
FOXN3	protein						No
CIDEA	protein						No
AP2M1	protein						No
CLTB	protein						No
CPT2	protein						No
CRABP2	protein						No
CRYAA	protein						No
CSE1L	protein						No
CSF1R	protein						No
CTNNB1	protein						No
CYBB	protein						No
CYP51A1	protein						No
GADD45A	protein						No
DDX10	protein						No
DFFA	protein						No
DGUOK	protein						No
DHCR7	protein						No
SEPT1	protein						No
DOCK3	protein						No
RCAN1	protein						No
DSP	protein						No
DTYMK	protein						No
DUT	protein						No
E2F1	protein						No
E2F3	protein						No
EFNB1	protein						No
EPHA2	protein						No
EIF4G1	protein						No
SERPINB1	protein						No
EMP1	protein						No
CTTN	protein						No
EPB41L2	protein						No
EPHA5	protein						No
ERBB2	protein						No
EXT2	protein						No
ACSL1	protein						No
ACSL4	protein						No
FAH	protein						No
FEN1	protein						No
FH	protein						No
FKBP1B	protein						No
FLOT2	protein						No
FOS	protein						No
FUT8	protein						No
GAS1	protein						No
GDI1	protein						No
GFPT1	protein						No
GFRA3	protein						No
GMFB	protein						No
SFN	protein						No
GPI	protein						No
MKNK2	protein						No
GRB2	protein						No
GRINA	protein						No
GRM7	protein						No
GTF3C1	protein						No
GYG1	protein						No
HIST1H1C	protein		Histone				No
HIST1H1D	protein		Histone				No
HIST1H1E	protein		Histone				No
HIST1H1B	protein		Histone				No
HIST1H2AE	protein		Histone				No
HIST1H2AD	protein		Histone				No
HIST1H2BB	protein		Histone				No
H3F3A	protein		Histone				No
H3F3B	protein		Histone				No
HIST1H1A	protein		Histone				No
HSD17B10	protein						No
HDAC1	protein						No
HDLBP	protein						No
HMGB1	protein						No
HNF4A	protein						No
HNF4G	protein						No
HOXA13	protein						No
HOXB8	protein						No
HPRT1	protein						No
HSPA1A	protein						No
HSPA1B	protein						No
IFNB1	protein						No
IGF1R	protein						No
IK	protein						No
IL6R	protein						No
IL10	protein						No
IMPA1	protein						No
IMPDH1	protein						No
IMPDH2	protein						No
INHBB	protein						No
ITGA6	protein						No
ITGB3	protein						No
JARID2	protein						No
KCNH2	protein						No
KIF2A	protein						No
KIF5B	protein						No
KIT	protein						No
KLC1	protein						No
KIF11	protein						No
KPNA1	protein						No
TNPO1	protein						No
KTN1	protein						No
L1CAM	protein						No
STMN1	protein						No
LDHA	protein						No
ABLIM1	protein						No
LTA	protein						No
LTBR	protein						No
CAPRIN1	protein						No
SMAD4	protein						No
MAGEA2	protein						No
MAGEA3	protein						No
MAGEA6	protein						No
MAGEA12	protein						No
MAP1B	protein						No
MAP4	protein						No
MAZ	protein		zinc_finger				No
MCL1	protein						No
MCM2	protein						No
MCM3	protein						No
MCM4	protein						No
MCM5	protein						No
MCM6	protein						No
MCM7	protein						No
MDM4	protein						No
ME1	protein						No
MAP3K1	protein		Ubiquitin				No
MET	protein						No
CXCL9	protein						No
MKI67	protein						No
MAP3K9	protein						No
MMP7	protein						No
MRE11	protein						No
MST1	protein						No
MTAP	protein						No
MYB	protein						No
MYC	protein						No
MYCN	protein		NS_develop.				No
MYO1C	protein						No
NAIP	protein						No
NASP	protein						No
DRG1	protein						No
NEUROD2	protein		NS_develop.				No
NFE2L1	protein						No
NFKB1	protein						No
CNOT4	protein						No
NOTCH1	protein						No
NOTCH2	protein						No
YBX1	protein						No
NT5E	protein						No
NUP98	protein						No
NR4A2	protein						No
OPA1	protein						No
PCBP2	protein						No
PDGFRA	protein						No
PDGFRB	protein						No
PER1	protein						No
PIK3CG	protein						No
PKP2	protein						No
PLCG1	protein						No
PODXL	protein						No
POLD1	protein						No
POU5F1	protein						No
PPARA	protein						No
PPP1CC	protein						No
PPP1R10	protein						No
PPP3R1	protein						No
PRIM1	protein						No
MAPK3	protein						No
MAP2K1	protein						No
THAP12	protein						No
PTMS	protein						No
PTPRJ	protein						No
PWP2	protein						No
PYCR1	protein						No
PYGB	protein						No
QDPR	protein						No
RAD51	protein						No
RAP2A	protein						No
RBP2	protein						No
RCN1	protein						No
RPL37	protein						No
RPS2	protein						No
RPS7	protein						No
RRAS	protein						No
RRBP1	protein						No
RRM2	protein						No
RSU1	protein						No
SORT1	protein						No
S100A2	protein						No
S100P	protein						No
SAA1	protein						No
CCL22	protein						No
SHMT1	protein						No
SKI	protein						No
SLC1A5	protein						No
SLC2A3	protein						No
SLC4A2	protein						No
SMARCA4	protein						No
SMARCC2	protein						No
SNAI1	protein		zinc_finger				No
SNRPA1	protein						No
SNTB2	protein						No
SON	protein						No
SOX2	protein						No
SPAM1	protein						No
SPI1	protein						No
SPTAN1	protein						No
SPTBN1	protein						No
SRC	protein						No
SSX5	protein						No
STAT1	protein						No
HSPA13	protein						No
STX1A	protein						No
SURF4	protein						No
VAMP2	protein		sypnasis				No
SYT1	protein		sypnasis				No
MAP3K7	protein						No
TCOF1	protein						No
PPP1R11	protein						No
TFAM	protein						No
TFRC	protein						No
TGFBR2	protein						No
TGM2	protein						No
TLE3	protein						No
TNF	protein						No
TNFRSF1A	protein						No
TP53	protein						No
TP53BP2	protein						No
TP73	protein						No
TPD52	protein						No
TPM1	protein						No
TRAF2	protein						No
TRAF3	protein						No
CCT3	protein						No
TSN	protein						No
TXNRD1	protein						No
TYMS	protein						No
ZRSR1	protein						No
UBP1	protein						No
UCK2	protein						No
VCL	protein						No
VEGFA	protein						No
WNT1	protein						No
XBP1P1	pseudogenes	pseudogene					No
XRCC1	protein						No
YY1	protein						No
ZAP70	protein						No
BAG6	protein						No
AIMP2	protein						No
SHOC2	protein						No
FOSL1	protein						No
KMT2D	protein						No
FXR1	protein						No
HMGA2	protein						No
GDF5	protein						No
UBL4A	protein		Ubiquitin				No
HIST3H3	protein		Histone				No
HIST1H4I	protein		Histone				No
AXIN2	protein						No
HIST1H2AI	protein		Histone				No
HIST1H2AK	protein		Histone				No
HIST1H2AJ	protein		Histone				No
HIST1H2AL	protein		Histone				No
HIST1H2AC	protein		Histone				No
HIST1H2AB	protein		Histone				No
HIST1H2AM	protein		Histone				No
HIST2H2AA3	protein		Histone				No
HIST1H2BE	protein		Histone				No
HIST1H2BO	protein		Histone				No
HIST2H2BE	protein		Histone				No
HIST1H3D	protein		Histone				No
HIST1H3C	protein		Histone				No
HIST1H3E	protein		Histone				No
HIST1H3I	protein		Histone				No
HIST1H3G	protein		Histone				No
HIST1H3J	protein		Histone				No
HIST1H3H	protein		Histone				No
HIST1H3B	protein		Histone				No
HIST1H4A	protein		Histone				No
HIST1H4D	protein		Histone				No
HIST1H4F	protein		Histone				No
HIST1H4K	protein		Histone				No
HIST1H4J	protein		Histone				No
HIST1H4C	protein		Histone				No
HIST1H4H	protein		Histone				No
HIST1H4B	protein		Histone				No
HIST1H4E	protein		Histone				No
HIST1H4L	protein		Histone				No
HIST2H4A	protein		Histone				No
DYRK3	protein						No
HIRIP3	protein						No
RAE1	protein						No
DGKZ	protein						No
DEGS1	protein						No
PDXK	protein						No
AKR7A2	protein						No
NCOA1	protein						No
NUMB	protein						No
BECN1	protein						No
PEA15	protein						No
CDC23	protein						No
B4GALT3	protein						No
SNX3	protein						No
CRADD	protein						No
HRK	protein						No
RIPK2	protein						No
TNFRSF6B	protein						No
SNAP23	protein		sypnasis				No
TNFRSF10B	protein						No
TNFRSF10A	protein						No
CFLAR	protein						No
MTMR2	protein						No
BCL10	protein						No
HIST1H3F	protein		Histone				No
HIST1H2AG	protein		Histone				No
HIST1H2BJ	protein		Histone				No
H1FX	protein						No
NOL3	protein						No
MAP3K14	ncRNA						No
AIP	protein						No
AIFM1	protein						No
CCNE2	protein						No
SYNGR2	protein		sypnasis				No
DDX21	protein						No
ZMYM4	protein		zinc_finger				No
LRRFIP1	protein						No
MAGI1	protein						No
CYTH3	protein						No
CYTH1	protein						No
KLF4	protein						No
GTF3C3	protein						No
B4GALT5	protein						No
TJP2	protein						No
ATG5	protein						No
SLC4A7	protein						No
BAG3	protein						No
CLOCK	protein						No
KDM4A	protein						No
UBE3C	protein		Ubiquitin				No
BCLAF1	protein						No
DHX38	protein						No
CKAP5	protein						No
TATDN2	protein						No
RNF40	protein		Ubiquitin				No
CTIF	protein						No
RGP1	protein						No
ZNF623	protein		zinc_finger				No
ZEB2	protein		zinc_finger				No
CEP170	protein						No
WASHC5	protein						No
G3BP2	protein						No
MFN2	protein						No
GNPDA1	protein						No
BCL2L11	protein						No
TOM1	protein						No
DNAJB6	protein						No
UBA2	protein		Ubiquitin				No
HUWE1	protein		Ubiquitin				No
UST	protein						No
NAMPT	protein						No
RBM12	protein						No
WASF2	protein						No
PLIN3	protein						No
STAM2	protein						No
TRAIP	protein						No
AKR1A1	protein						No
NOD1	protein						No
NDRG1	protein						No
FAM3C	protein						No
VAV3	protein						No
TOMM40	protein						No
CHERP	protein						No
ATG7	protein						No
TBL3	protein						No
ERLIN1	protein						No
RBCK1	protein		zinc_finger				No
TXNIP	protein						No
IGF2BP3	protein						No
KHDRBS1	protein						No
RRAGA	protein						No
STAG2	protein						No
UTP14A	protein						No
PNPLA6	protein						No
SUGT1	protein						No
EHD1	protein						No
POP1	protein						No
IMMT	protein						No
KIF2C	protein						No
TPPP	protein						No
NUPL2	protein						No
HNRNPUL1	protein						No
HIBADH	protein						No
FICD	protein						No
ERLIN2	protein						No
NUDT5	protein						No
NUDT3	protein						No
STRAP	protein						No
BAZ2A	protein		zinc_finger				No
PLPBP	protein						No
DDX19B	protein						No
ATXN2L	protein						No
KLF12	protein						No
VPS45	protein						No
ECD	protein						No
CBX3	protein						No
ITGA11	protein						No
COPZ1	protein						No
CPEB3	protein						No
RALY	protein						No
NCBP2	protein						No
RPIA	protein						No
NT5C2	protein						No
KLHDC10	protein						No
MAST3	protein						No
RRP1B	protein						No
PEG10	protein						No
POGZ	protein						No
TTLL12	protein						No
METAP1	protein						No
ATG4B	protein						No
GANAB	protein						No
ZC3H4	protein		zinc_finger				No
SYNE2	protein						No
FAM208A	protein						No
ANKS1A	protein						No
ACSL6	protein						No
SATB2	protein						No
U2SURP	protein						No
LARP1	protein						No
PUM2	protein						No
ADNP	protein		NS_develop.				No
SIRT1	protein						No
SF3B3	protein						No
SRRM2	protein						No
NNT	protein						No
TNPO3	protein						No
DDAH2	protein						No
DDAH1	protein						No
CASP14	protein						No
SSBP2	protein						No
NUP62	protein						No
FKBP8	protein						No
APOL2	protein						No
BCL2L13	protein						No
KIF4A	protein						No
RAB3GAP2	protein						No
GEMIN5	protein						No
RNF167	protein						No
GORASP2	protein						No
GIGYF2	protein						No
RTL8A	protein						No
GAPVD1	protein						No
TES	protein						No
PHF19	protein						No
PLA2G2D	protein						No
MYOF	protein						No
AGO1	protein						No
FOXP1	protein						No
ATP5S	protein						No
CIDEB	protein						No
TNFRSF21	protein						No
TNRC18P2	pseudogenes	pseudogene					No
UBE2S	protein		Ubiquitin				No
POLL	protein						No
DLL1	protein						No
SLC6A16	protein						No
UHRF1	ncRNA						No
TMOD3	protein						No
SENP1	protein						No
RBM15B	protein						No
SEC61A1	protein						No
SNX12	protein						No
UBQLN2	protein						No
CDON	protein						No
RDH11	protein						No
MRNIP	protein						No
LEF1	protein						No
IER5	protein						No
BFAR	protein						No
FZR1	protein						No
TRPV2	protein						No
ANAPC5	protein						No
NELFCD	protein						No
SIRT7	protein						No
SIRT6	protein						No
GDE1	protein						No
MED15	protein						No
PIGT	protein						No
ZFR	protein		zinc_finger				No
CMPK1	protein						No
WBP11	protein						No
GALNT7	protein						No
CLIC5	protein						No
CYCS	protein						No
TREM2	protein						No
XRN1	protein						No
PUS7	protein						No
DDX56	protein						No
MARCH5	protein						No
ERCC6L	protein						No
UHRF1BP1	protein						No
KANSL2	protein						No
USP47	protein		Ubiquitin				No
PTCD3	protein						No
FIGN	protein						No
INTS10	protein						No
OGFOD1	protein						No
IMP3	protein						No
PPP6R3	protein						No
MCM10	protein						No
YOD1	protein		Ubiquitin				No
CDKN2AIP	protein						No
FAM46A	protein						No
LRRC40	protein						No
PRPF40A	protein						No
NSUN5	protein						No
POLR3E	protein						No
UBAP2	protein		Ubiquitin				No
CMAS	protein						No
DIABLO	protein						No
SAR1A	protein						No
TM9SF3	protein						No
CCNL1	protein						No
DDX24	protein						No
TIGAR	protein						No
RTN4	protein						No
CORO1B	protein						No
THOC2	protein						No
BIRC6	protein						No
PRR12	protein						No
ESYT2	protein		sypnasis				No
NUFIP2	protein						No
ALS2	protein						No
RRAGD	protein						No
AASDHPPT	protein						No
RBM26	protein						No
MOAP1	protein						No
NCAPG	protein						No
MMS19	protein						No
GIGYF1	protein						No
NUCKS1	protein						No
EPS8L2	protein						No
MRPS26	protein						No
MTMR9	protein						No
YIPF2	protein						No
DDA1	protein						No
AHNAK	protein						No
TMEM109	protein						No
DCTPP1	protein						No
WDR77	protein						No
EFHD2	protein						No
VPS37B	protein						No
CARF	protein						No
MCMBP	protein						No
NANOG	protein						No
ZNF614	protein		zinc_finger				No
PROSER1	protein						No
EDEM3	protein						No
ULBP2	protein						No
DNAJC5	protein						No
SLC35G2	protein						No
PRR3	protein						No
CYB5B	protein						No
LNPK	protein						No
SGPP1	protein						No
TSPAN14	protein						No
SH3BGRL3	protein						No
SESN2	protein						No
ZNF644	protein		zinc_finger				No
NLRC5	protein						No
SETD3	protein						No
ZDHHC16	protein		zinc_finger				No
LLPH	protein		sypnasis				No
TMEM246	protein						No
APOPT1	protein						No
RAB11FIP4	protein						No
DCTN5	protein						No
ACSS1	protein						No
TNRC18	protein						No
AFAP1L2	protein						No
PRRC2B	protein						No
FUT10	protein						No
ADO	protein						No
FAM104A	protein						No
ATG4C	protein						No
ATG4D	protein						No
HIST1H2AH	protein		Histone				No
SHANK3	protein						No
KBTBD6	protein						No
PAPLN	protein						No
ZNF551	protein		zinc_finger				No
MCFD2	protein						No
ZNF598	protein		zinc_finger				No
BTF3L4	protein						No
MTDH	protein						No
HIST3H2A	protein		Histone				No
RWDD2A	protein						No
MBD6	protein						No
VASN	protein						No
ATG4A	protein						No
EVI5L	protein						No
HIST4H4	protein		Histone				No
SOCS4	protein						No
LRRC28	protein						No
ZSWIM7	protein		zinc_finger				No
IRGQ	protein						No
HIST2H3C	protein		Histone				No
HIST3H2BB	protein		Histone				No
UBXN2B	protein						No
CDAN1	protein						No
KLB	protein						No
TMEM167A	protein						No
VPS37D	protein						No
RBM33	protein						No
IFNLR1	protein						No
GPR156	protein						No
TPCN2	protein						No
REEP3	protein						No
HIST1H2AA	protein		Histone				No
ADGRG3	protein						No
AKR7L	pseudogene	pseudogene					No
RICTOR	protein						No
RNF169	protein						No
HIST1H2BA	protein		Histone				No
MFSD8	protein						No
POTED	protein						No
HIST2H2AB	protein		Histone				No
HIST2H3A	protein		Histone				No
ATXN1L	protein						No
DGAT2L6	protein						No
DNAAF3	protein						No
MIGA1	protein						No
Crtc1	protein						No
STAG3L3	pseudogenes	pseudogene					No
C18orf32	protein						No
HIST2H4B	protein		Histone				No
H3F3AP6	pseudogenes	pseudogene					No
HIST2H3D	protein		Histone				No
HIST2H2AA4	protein		Histone				No
GXYLT2	protein						No
D2HGDH	protein						No
HOTAIR	ncRNA	antisense					No
CD24	protein						No
ACADVL	protein						No
ACP2	protein						No
ACTA1	protein						No
ACTB	protein						No
ACTC1	protein						No
ACTN4	protein						No
ACTN1	protein						No
ADAR	protein						No
AP1B1	protein						No
ALPI	protein						No
ANK1	protein						No
ANPEP	protein						No
ANXA2	protein						No
ARCN1	protein						No
ARF3	protein						No
ARF4	protein						No
ARG1	protein						No
ASPH	protein						No
ATP2B4	protein						No
ATP5E	protein						No
ATP6V1B2	protein						No
ATP6V1C1	protein						No
ATP6V0A1	protein						No
HCN2	protein						No
BDNF	protein		NS_develop.				No
BRDT	protein						No
BTC	protein						No
C8A	protein						No
CA3	protein						No
CACNA2D1	protein						No
S100G	protein						No
CALM1	protein						No
CALM2	protein						No
CALM3	protein						No
CALR	protein						No
CAMK2G	protein						No
CAPZA1	protein						No
CD63	protein						No
CDC42	protein						No
CDH2	protein		NS_develop.				No
CDH4	protein						No
CDK9	protein						No
CEBPA	protein						No
CENPF	protein						No
CETN3	protein						No
CTSC	protein						No
CHML	protein						No
AP1S1	protein						No
AP2S1	protein						No
CLCN3	protein						No
CLTC	protein						No
CNN3	protein						No
COL12A1	protein						No
COPB1	protein						No
CPOX	protein						No
CRIP2	protein						No
CRK	protein						No
CRYGS	protein						No
CSNK2A2	protein						No
CSRP1	protein						No
SLC25A10	protein						No
CSTF3	protein						No
CTBP1	protein						No
CTBP2	protein						No
DBN1	protein						No
DDT	protein						No
DDX5	protein						No
DDX6	protein						No
DHX15	protein						No
DFNA5	protein						No
DSG2	protein						No
DTX1	protein						No
ECHS1	protein						No
EDN1	protein						No
EGFR	protein						No
EIF1AX	protein						No
EIF4E	protein						No
EMD	protein						No
SLC29A1	protein						No
DMTN	protein						No
ETS1	protein						No
F2	protein						No
F2RL1	protein						No
FABP3	protein						No
FASN	protein						No
FBLN2	protein						No
FBN1	protein						No
FGFR2	protein						No
FLNA	protein						No
FLNB	protein						No
FLNC	protein						No
FN1	protein						No
FOLR1	protein						No
FRG1	protein						No
NR5A2	protein						No
FYB1	protein						No
G6PD	protein						No
GAK	protein						No
GATA3	protein						No
GATA6	protein						No
GCH1	protein						No
KAT2A	protein						No
B4GALT1	protein						No
GJB3	protein						No
GLI2	protein		zinc_finger				No
GNAI1	protein						No
GNAI2	protein						No
GNAI3	protein						No
GNAT2	protein						No
GNB1	protein						No
GNB2	protein						No
GNG5	protein						No
GNRHR	protein						No
GPC1	protein						No
GPD2	protein						No
CXCL1	protein						No
CXCL2	protein						No
CXCL3	protein						No
PDIA3	protein						No
MSH6	protein						No
GTF2H1	protein						No
HADH	protein						No
HDAC2	protein						No
HMOX1	protein						No
HNRNPA1	protein						No
HNRNPD	protein						No
HNRNPH1	protein						No
HNRNPU	protein						No
HSPA4	protein						No
HSPD1	protein						No
DNAJB1	protein						No
IFIT2	protein						No
IFIT1	protein						No
IFIT3	protein						No
IGFBP7	protein						No
IL6	protein						No
CXCL8	protein						No
IL11	protein						No
ISG20	protein						No
ITGA1	protein						No
ITGA3	protein						No
ITGB4	protein						No
JUP	protein						No
KCND1	protein						No
KCNE1	protein						No
KCNJ2	protein						No
KCNN4	protein						No
KRAS	protein						No
LASP1	protein						No
LCP1	protein						No
LETM1	protein						No
LGALS1	protein						No
LGALS3BP	protein						No
LIFR	protein						No
LIMS1	protein						No
FADS1	protein						No
LMNB1	protein						No
LNPEP	protein						No
LRP1	protein						No
TM4SF1	protein						No
MARCKS	protein						No
MAD2L1	protein						No
MAGEB3	protein						No
MCAM	protein						No
MME	protein						No
MOBP	protein						No
MPL	protein						No
ABCC1	protein						No
MYO1B	protein						No
MSH2	protein						No
COX1	protein						No
ND1	protein						No
MTX1	protein						No
MYO1A	protein						No
NAB1	protein						No
NBL1	protein		NS_develop.				No
NDUFS1	protein						No
NDUFS4	protein						No
NOTCH3	protein						No
PNP	protein						No
OAT	protein						No
OXCT1	protein						No
OXTR	protein						No
PAFAH1B3	protein						No
PAX3	protein						No
PCDH7	protein						No
PFDN1	protein						No
CDK14	protein						No
PGD	protein						No
ABCB1	protein						No
SERPINB5	protein						No
PIK3CA	protein						No
PIM1	protein						No
PLAGL2	protein						No
PLCB3	protein						No
PLS1	protein						No
PLS3	protein						No
PNN	protein						No
POLR2I	protein						No
POLR2K	protein						No
POLRMT	protein						No
PPARG	protein						No
PPIA	protein						No
PPIB	protein						No
PPP2R1B	protein						No
PPP2R2A	protein						No
PPP2R5A	protein						No
PRKAG1	protein						No
PRKG2	protein						No
PSG3	protein						No
PSG6	protein						No
PSG9	protein						No
PSMA7	protein						No
PSME1	protein						No
PTBP1	protein						No
TWF1	protein						No
PTMA	protein						No
PTPN1	protein						No
PTPRF	protein						No
MAP4K2	protein						No
RAB27B	protein						No
RAB5C	protein						No
RAP1B	protein						No
RARB	protein						No
RBBP5	protein						No
RFC2	protein						No
RFC5	protein						No
RRM1	protein						No
S100A11	protein						No
SALL2	protein						No
SCN3A	protein						No
CCL2	protein						No
CCL14	protein						No
SDC4	protein						No
CXCL12	protein						No
SEMG2	protein						No
SRSF4	protein						No
SRSF5	protein						No
SRSF6	protein						No
SRSF7	protein						No
TRA2B	protein						No
SLC8A1	protein						No
SLC25A1	protein						No
SNAI2	protein		zinc_finger				No
SMARCA1	protein						No
SMARCA2	protein						No
SMARCB1	protein						No
SOS-2	protein						No
SOX5	protein						No
SOX9	protein						No
SP1	protein						No
SPINK1	protein						No
SRI	protein						No
AKR1D1	protein						No
SRF	protein						No
SRP19	protein						No
TROVE2	protein						No
SSR1	protein						No
STXBP3	protein						No
VAMP7	protein						No
SYPL1	protein		sypnasis				No
TAT	protein						No
TBCD	protein						No
GCFC2	protein						No
PRDX2	protein						No
TH	protein						No
THBS1	protein						No
THY1	protein						No
TIMP3	protein						No
TKT	protein						No
SEC62	protein						No
TLR4	protein						No
TSPAN4	protein						No
TMSB4X	protein						No
TPD52L2	protein						No
TPM2	protein						No
TPM3	protein						No
TPM4	protein						No
HSP90B1	protein						No
TRPS1	protein						No
TSHR	protein						No
TWIST1	protein						No
UBE2I	protein		Ubiquitin				No
UBTF	protein						No
UGT8	protein						No
VASP	protein						No
WEE1	protein						No
YWHAZ	protein						No
ZNF79	protein		zinc_finger				No
TRIM26	protein						No
ZNF185	protein		zinc_finger				No
ZNF207	protein		zinc_finger				No
ZNF215	protein		zinc_finger				No
PXDN	protein						No
SLBP	protein						No
HSD17B8	protein						No
ADAM12	protein						No
ANP32A	protein						No
COIL	protein						No
SYMPK	protein						No
CHAF1B	protein						No
ARID1A	protein						No
PICALM	protein						No
FZD7	protein						No
TAGLN2	protein						No
CAVIN2	protein						No
CUL4B	protein						No
ELP1	protein						No
API5	protein						No
PIR	protein						No
AP3B1	protein						No
PLPP2	protein						No
PSMG1	protein						No
SSNA1	protein						No
OASL	protein						No
SRSF9	protein						No
EDF1	protein						No
GPAA1	protein						No
FADD	protein						No
DLK1	protein						No
SUCLA2	protein						No
TRIM24	protein						No
NRP1	protein		NS_develop.				No
AKAP4	protein						No
FUBP1	protein						No
AP1M1	protein						No
HERC2	protein		Ubiquitin				No
FUBP3	protein						No
AP3D1	protein						No
TRPA1	protein						No
CLDN12	protein						No
ASH2L	protein						No
RGN	protein						No
KRT75	protein						No
SCAF11	protein						No
PDLIM7	protein						No
BCL7B	protein						No
EFTUD2	protein						No
ARHGAP29	protein						No
ZNF264	protein		zinc_finger				No
GSTO1	protein						No
AIM2	protein						No
HAND2	protein						No
IL27RA	protein						No
MPDU1	protein						No
BAG5	protein						No
BAG4	protein						No
MINPP1	protein						No
CDC42BPB	protein						No
RBM39	protein						No
AKAP12	protein						No
RIN1	protein						No
ISG15	protein		Ubiquitin				No
TTC37	protein						No
HS2ST1	protein						No
MDC-1	protein						No
RAPGEF2	protein						No
RIMS2	protein		sypnasis				No
HDAC4	protein						No
MATR3	protein						No
IST1	protein						No
MRPL19	protein						No
SFI1	protein						No
ZC3H11A	protein		zinc_finger				No
TOX4	protein						No
POM121	protein						No
NUAK1	protein						No
TELO2	protein						No
FIG4	protein						No
MRC2	protein						No
RABGAP1L	protein						No
SEC16A	protein						No
HCN4	protein						No
SMC4	protein						No
ABCB6	protein						No
PQBP1	protein						No
ARPC5	protein						No
TSPAN1	protein						No
HIPK3	protein						No
G3BP1	protein						No
ABI2	protein						No
CEBPZ	protein						No
ALG3	protein						No
MFSD10	protein						No
STX6	protein						No
COQ7	protein						No
RABEPK	protein						No
SRRM1	protein						No
SPRY2	protein						No
SIGMAR1	protein						No
CAP1	protein						No
SEMA4D	protein						No
IPO8	protein						No
P3H3	protein						No
ANP32B	protein						No
PROCR	protein						No
IFI44	protein						No
DRAP1	protein						No
MXD4	protein						No
P3H4	protein						No
STAMBP	protein						No
GNA13	protein						No
B3GNT2	protein						No
NFAT5	protein						No
NUP50	protein						No
PLK2	protein						No
ZBTB6	protein		zinc_finger				No
ARPP19	protein						No
MTHFD2	protein						No
RPP40	protein						No
FRS2	protein						No
GPR83	protein						No
EHMT2	protein						No
PRSS21	protein						No
KDELR1	protein						No
YWHAQ	protein						No
FERMT2	protein						No
ILVBL	protein						No
SLC27A4	protein						No
NUDT21	protein						No
SNRNP35	protein						No
PWP1	protein						No
RABL2B	protein						No
RABL2A	protein						No
PSIP1	protein						No
RASSF1	protein						No
SEC23IP	protein						No
PDCD10	protein						No
NXPH2	protein		NS_develop.				No
MAN1B1	protein						No
XPOT	protein						No
DDX42	protein						No
EXOC3	protein						No
TWF2	protein						No
COPG1	protein						No
RAB11FIP2	protein						No
CHSY1	protein						No
FNDC3A	protein						No
INPP5F	protein						No
DKK-1	protein						No
TMCC1	protein						No
USP33	protein		Ubiquitin				No
MON2	protein						No
MRPS27	protein						No
SEPT6	protein						No
TBC1D9	protein						No
EFR3A	protein						No
XPO6	protein						No
NUP210	protein						No
PACS2	protein						No
RPRD2	protein						No
NUP160	protein						No
NCAPD3	protein						No
TRIM2	protein						No
DPY19L1	protein						No
ESYT1	protein		sypnasis				No
ARHGEF18	protein						No
CTDNEP1	protein						No
EXOSC2	protein						No
COTL1	protein						No
NCS1	protein		NS_develop.				No
TPSD1	protein						No
SLC44A1	protein						No
CBX5	protein						No
LRRC8B	protein						No
SLC39A14	protein						No
MMD	protein						No
SNAPIN	protein						No
WBP2	protein						No
LEMD3	protein						No
ORC3	protein						No
CORO1C	protein						No
CD2AP	protein						No
POLA2	protein						No
PLXNB2	protein						No
STX12	protein						No
SGK3	protein						No
FTSJ1	protein						No
MOB4	protein						No
ATL3	protein						No
SIN3A	protein						No
KANK2	protein						No
TMEM87A	protein						No
HIGD1A	protein						No
ANKRD17	protein						No
ABHD12	protein						No
EDRF1	protein						No
NOC2L	protein						No
KLHL3	protein						No
FBXO22	protein						No
INTS6	protein						No
RGS17	protein						No
OSTF1	protein						No
BSCL2	protein						No
NPTN	protein		NS_develop.				No
PPA2	protein						No
TRAPPC3	protein						No
FILIP1	protein						No
BRPF3	protein						No
SERP1	protein						No
CHMP2A	protein						No
PDCD4	protein						No
SULT1B1	protein						No
RAB30	protein						No
ZNF638	protein		zinc_finger				No
CCDC22	protein						No
MACROD1	protein						No
ORMDL2	protein						No
CNIH4	protein						No
DROSHA	protein						No
PACSIN3	protein		NS_develop.				No
CPSF1	protein						No
SAC3D1	protein						No
DPP7	protein						No
CERS2	protein						No
PSAT1	protein						No
SLC39A3	protein						No
NOP53	protein						No
KLK12	protein						No
CHST11	protein						No
MYEF2	protein						No
HP1BP3	protein						No
F11R	protein						No
COQ6	protein						No
IFT52	protein						No
MECR	protein						No
COMMD2	protein						No
GOLGA7	protein						No
ANGPTL4	protein						No
DYNC1LI1	protein						No
HSD17B11	protein						No
HERC5	protein		Ubiquitin				No
CLEC1A	protein						No
HOOK1	protein						No
UBR5	protein		Ubiquitin				No
YTHDF2	protein						No
RNF138	protein		Ubiquitin				No
IP6K2	protein						No
ANKFY1	protein						No
HACD3	protein						No
ETV7	protein						No
KLF13	protein						No
CPSF3	protein						No
RSF1	protein						No
CHRAC1	protein						No
DCUN1D1	protein						No
DNAJC10	protein						No
ANKIB1	protein						No
RBM47	protein						No
ADAMTSL4	protein						No
EPB41L4B	protein						No
LZTFL1	protein						No
KLHDC4	protein						No
TRPM4	protein						No
SYTL2	protein		sypnasis				No
DNAAF5	protein						No
C1orf27	protein						No
C1orf56	protein						No
SLC35A5	protein						No
PLEKHB2	protein						No
ARGLU1	protein						No
RBM28	protein						No
LRRC8D	protein						No
FANCI	protein						No
UBA6	protein		Ubiquitin				No
ASXL2	protein						No
VPS53	protein						No
PGM2	protein						No
GIMAP4	protein						No
SPTLC3	protein						No
LIN7C	protein						No
WDR33	protein						No
LRRC59	protein						No
ETNK1	protein						No
SOX6	protein						No
DDX60	protein						No
ZNF280C	protein		zinc_finger				No
BCAS4	protein						No
PPP4R3A	protein						No
IPO9	protein						No
WDR11	protein						No
PARVA	protein						No
UGGT2	protein						No
TTC17	protein						No
EXOC2	protein						No
TDP1	protein						No
CAND1	protein						No
PLGRKT	protein						No
UNC45A	protein						No
NXT2	protein						No
RCC2	protein						No
BCAP29	protein						No
LRRC8A	protein						No
CDC42SE1	protein						No
UGGT1	protein						No
SDR39U1	protein						No
AGTRAP	protein						No
NAT14	protein						No
ATP13A1	protein						No
DOLPP1	protein						No
CYP20A1	protein						No
PPM1H	protein						No
ERMN	protein						No
CNOT6	protein						No
SRGAP1	protein						No
KLHL42	protein						No
PREX1	protein						No
WDFY1	protein						No
POGK	protein						No
KIAA1522	protein						No
RNF213	protein						No
SHTN1	protein						No
SUGP1	protein						No
PTBP2	protein						No
SNX6	protein						No
RXFP1	protein						No
AFAP1	protein						No
C12orf10	protein						No
SLC25A19	protein						No
SH2D4A	protein						No
XPNPEP3	protein						No
GOLPH3	protein						No
IRF2BPL	protein						No
HIF3A	protein						No
SUSD1	protein						No
CREB3L2	protein						No
FNDC3B	protein						No
GNPNAT1	protein						No
CDCP1	protein						No
RSRC2	protein						No
DDX50	protein						No
TMEM106C	protein						No
RBM42	protein						No
CRELD2	protein						No
SH3TC2	protein						No
EFCAB1	protein						No
SLC25A22	protein						No
C12orf49	protein						No
EHMT1	protein						No
AGMAT	protein						No
QSER1	protein						No
FAM57A	protein						No
DCAKD	protein						No
CCDC134	protein						No
SYNPO2L	protein		sypnasis				No
WLS	protein						No
CCDC170	protein						No
HSD3B7	protein						No
TNKS2	protein						No
TMX1	protein						No
ANP32E	protein						No
UNC93B1	protein						No
VMP1	protein						No
NETO2	protein		NS_develop.				No
TRIM56	protein						No
HYI	protein						No
ADPGK	protein						No
ABHD11	protein						No
THAP2	protein						No
RASSF5	protein						No
FAM167A	protein						No
LONP2	protein						No
ARMC10	protein						No
RAB34	protein						No
ZBED3	protein		zinc_finger				No
NIFK	protein						No
PARD6B	protein						No
DPY30	protein						No
KDM2B	protein						No
HINT2	protein						No
CBX2	protein						No
UNC119B	protein						No
CBR4	protein						No
AIFM2	protein						No
PLXDC2	protein						No
TNS4	protein						No
PPP1R16A	protein						No
ZCCHC3	protein		zinc_finger				No
ALG2	protein						No
TNKS1BP1	protein						No
CEP295	protein						No
FHDC1	protein						No
RRP36	protein						No
HPS4	protein						No
LHX4	protein						No
FRMD7	protein						No
ZNF622	protein		zinc_finger				No
ZNF799	protein		zinc_finger				No
SEC11C	protein						No
FMNL3	protein						No
YTHDC1	protein						No
RFT1	protein						No
PXYLP1	protein						No
CCDC102A	protein						No
NT5C1B	protein						No
ZNF561	protein		zinc_finger				No
MRFAP1	protein						No
MYOCD	protein						No
PIGS	protein						No
SFXN1	protein						No
PAXBP1	protein						No
GTF3C6	protein						No
AHNAK2	protein						No
C12orf57	protein						No
LARP4	protein						No
TRIM9	protein						No
OSBPL7	protein						No
PTPMT1	protein						No
CCDC124	protein						No
SLC26A7	protein						No
IQCD	protein						No
DHRS1	protein						No
RAB39B	protein						No
FGD4	protein						No
FOXN4	protein						No
SHE	protein						No
CCSAP	protein						No
ERICH3	protein						No
UHMK1	protein						No
IQGAP3	protein						No
PLEKHH2	protein						No
AP1S3	protein						No
OCIAD2	protein						No
GNPDA2	protein						No
CD109	protein						No
TMEM68	protein						No
GPAT4	protein						No
MYO3B	protein						No
S100A16	protein						No
BRI3BP	protein						No
RIMS4	protein		sypnasis				No
TRPM6	protein						No
SRXN1	protein						No
SREK1	protein						No
STK35	protein						No
AMDHD1	protein						No
TSPAN19	protein						No
FAM216B	protein						No
HNRNPA1L2	protein						No
PRIMA1	protein						No
FAM81A	protein						No
ANKRD29	protein						No
SPC24	protein						No
KNCN	protein						No
LCA5L	protein						No
AMZ1	protein						No
MGC27345	protein						No
DGKH	protein						No
REM2	protein						No
SAMD15	protein						No
SPRED1	protein						No
ZNF579	protein		zinc_finger				No
C6orf118	protein						No
PKD1L1	protein						No
ZNF384	protein		zinc_finger				No
ARID2	protein						No
ZNF48	protein		zinc_finger				No
FBXO45	protein						No
UNC13D	protein						No
HACD2	protein						No
PDE12	protein						No
TIGD4	protein						No
SMIM14	protein						No
SPERT	protein						No
DOK6	protein						No
[truncated: 2,378 more rows]
