# Supplementary material for: Gene expression networks regulated by human personality
Source: Mol Psychiatry. 2024 Mar 4;29(7):2241–60. doi: 10.1038/s41380-024-02484-x (PMC11408262; doi:10.1038/s41380-024-02484-x)
Supplement: Supplementary file 23 — Supplementary Table S16 [file 41380_2024_2484_MOESM23_ESM.xlsx]

## Sheet: Sheet1
Celullar Components Gene Ontology annotation of TCMIN genes
Analysis Type:	PANTHER Overrepresentation Test (Released 20221013)
Annotation Version and Release Date:	GO Ontology database DOI: 10.5281/zenodo.6799722 Released 2022-07-01
Analyzed List:	upload_1 (Homo sapiens)
Reference List:	Homo sapiens (all genes in database)
Test Type:	FISHER
Correction:	FDR
Group	GO cellular component complete	Homo sapiens - REFLIST	upload_1	upload_1 (expected)	upload_1 (over/under)	upload_1 (fold Enrichment)	upload_1 (raw P-value)	upload_1 (FDR)	membrane
hsa-mir-1-3p	clathrin coat of trans-Golgi network vesicle (GO:0030130)	19	5	0.66	+	7.61	0.00103	0.0229	1
hsa-mir-1-3p	clathrin adaptor complex (GO:0030131)	23	6	0.8	+	7.54	0.000336	0.00995	1
hsa-mir-1-3p	trans-Golgi network transport vesicle membrane (GO:0012510)	21	5	0.73	+	6.89	0.00151	0.0299	1
hsa-mir-1-3p	clathrin vesicle coat (GO:0030125)	30	6	1.04	+	5.78	0.00113	0.0245	1
hsa-mir-1-3p	clathrin coat (GO:0030118)	44	8	1.52	+	5.26	0.000307	0.00922	1
hsa-mir-1-3p	trans-Golgi network transport vesicle (GO:0030140)	39	7	1.35	+	5.19	0.000778	0.0187	1
hsa-mir-1-3p	AP-type membrane coat adaptor complex (GO:0030119)	36	6	1.24	+	4.82	0.00257	0.043	1
hsa-mir-1-3p	Golgi-associated vesicle membrane (GO:0030660)	58	9	2.01	+	4.49	0.000374	0.0106	1
hsa-mir-1-3p	vesicle coat (GO:0030120)	57	8	1.97	+	4.06	0.00141	0.0285	1
hsa-mir-1-3p	membrane coat (GO:0030117)	90	11	3.11	+	3.53	0.000558	0.0148	1
hsa-mir-1-3p	coated membrane (GO:0048475)	90	11	3.11	+	3.53	0.000558	0.0146	1
hsa-mir-1-3p	Golgi-associated vesicle (GO:0005798)	92	11	3.18	+	3.46	0.00066	0.0164	1
hsa-mir-1-3p	endoplasmic reticulum-Golgi intermediate compartment (GO:0005793)	135	13	4.67	+	2.78	0.00142	0.0285	1
hsa-mir-1-3p	coated vesicle membrane (GO:0030662)	197	18	6.81	+	2.64	0.000343	0.01	1
hsa-mir-1-3p	cytoplasmic side of plasma membrane (GO:0009898)	174	15	6.02	+	2.49	0.00177	0.0329	1
hsa-mir-1-3p	clathrin-coated vesicle (GO:0030136)	212	18	7.33	+	2.46	0.00115	0.0244	1
hsa-mir-1-3p	coated vesicle (GO:0030135)	310	26	10.72	+	2.43	7.95e-05	0.00266	1
hsa-mir-1-3p	cytoplasmic side of membrane (GO:0098562)	207	17	7.16	+	2.37	0.00195	0.0346	1
hsa-mir-1-3p	lytic vacuole membrane (GO:0098852)	419	31	14.49	+	2.14	0.000156	0.00496	1
hsa-mir-1-3p	lysosomal membrane (GO:0005765)	419	31	14.49	+	2.14	0.000156	0.00489	1
hsa-mir-1-3p	vacuolar membrane (GO:0005774)	462	32	15.98	+	2	0.000507	0.014	1
hsa-mir-1-3p	transport vesicle (GO:0030133)	429	28	14.84	+	1.89	0.00218	0.037	1
hsa-mir-1-3p	extracellular vesicle (GO:1903561)	2123	136	73.42	+	1.85	8.19e-12	9.29e-10	1
hsa-mir-1-3p	organelle subcompartment (GO:0031984)	1501	88	51.91	+	1.7	2.84e-06	0.000153	1
hsa-mir-1-3p	supramolecular complex (GO:0099080)	1410	82	48.76	+	1.68	8.91e-06	0.000396	1
hsa-mir-1-3p	lytic vacuole (GO:0000323)	749	43	25.9	+	1.66	0.00172	0.0324	1
hsa-mir-1-3p	lysosome (GO:0005764)	749	43	25.9	+	1.66	0.00172	0.0321	1
hsa-mir-1-3p	endoplasmic reticulum subcompartment (GO:0098827)	1177	67	40.7	+	1.65	0.000119	0.00387	1
hsa-mir-1-3p	secretory granule (GO:0030141)	879	50	30.4	+	1.64	0.000999	0.0224	1
hsa-mir-1-3p	nuclear outer membrane-endoplasmic reticulum membrane network (GO:0042175)	1196	68	41.36	+	1.64	9.93e-05	0.00327	1
hsa-mir-1-3p	endoplasmic reticulum membrane (GO:0005789)	1173	66	40.56	+	1.63	0.000168	0.00513	1
hsa-mir-1-3p	secretory vesicle (GO:0099503)	1051	58	36.35	+	1.6	0.000762	0.0185	1
hsa-mir-1-3p	vesicle (GO:0031982)	3975	210	137.46	+	1.53	1.83e-10	1.44e-08	1
hsa-mir-1-3p	endoplasmic reticulum (GO:0005783)	2045	108	70.72	+	1.53	1.58e-05	0.000632	1
hsa-mir-1-3p	membrane-enclosed lumen (GO:0031974)	5614	295	194.14	+	1.52	1.42e-15	3.23e-13	1
hsa-mir-1-3p	Golgi apparatus (GO:0005794)	1659	87	57.37	+	1.52	0.000165	0.00509	1
hsa-mir-1-3p	endomembrane system (GO:0012505)	4749	245	164.23	+	1.49	1.56e-11	1.39e-09	1
hsa-mir-1-3p	vesicle membrane (GO:0012506)	1215	62	42.02	+	1.48	0.00292	0.0463	1
hsa-mir-1-3p	cytoplasmic vesicle (GO:0031410)	2493	125	86.21	+	1.45	3.5e-05	0.00125	1
hsa-mir-1-3p	intracellular vesicle (GO:0097708)	2496	125	86.32	+	1.45	3.55e-05	0.00125	1
hsa-mir-1-3p	organelle membrane (GO:0031090)	3688	175	127.54	+	1.37	1.26e-05	0.000537	1
hsa-mir-1-3p	intracellular membrane-bounded organelle (GO:0043231)	12154	543	420.3	+	1.29	2.2e-21	8.98e-19	1
hsa-mir-1-3p	membrane-bounded organelle (GO:0043227)	13230	587	457.51	+	1.28	7.18e-26	3.67e-23	1
hsa-mir-335-5p	basement membrane (GO:0005604)	101	25	11.75	+	2.13	1.76E-03	4.78E-02	1
hsa-mir-335-5p	endoplasmic reticulum lumen (GO:0005788)	314	72	36.54	+	1.97	8.77E-07	6.89E-05	1
hsa-mir-335-5p	collagen-containing extracellular matrix (GO:0062023)	434	93	50.51	+	1.84	3.56E-07	3.30E-05	1
hsa-mir-335-5p	external encapsulating structure (GO:0030312)	576	122	67.03	+	1.82	1.10E-08	1.88E-06	1
hsa-mir-335-5p	extracellular matrix (GO:0031012)	575	121	66.91	+	1.81	1.55E-08	2.44E-06	1
hsa-mir-335-5p	secretory granule membrane (GO:0030667)	313	60	36.42	+	1.65	7.97E-04	2.39E-02	1
hsa-mir-335-5p	apical part of cell (GO:0045177)	439	81	51.09	+	1.59	2.63E-04	9.26E-03	1
hsa-mir-335-5p	intrinsic component of plasma membrane (GO:0031226)	1806	322	210.17	+	1.53	1.21E-12	8.27E-10	1
hsa-mir-335-5p	integral component of plasma membrane (GO:0005887)	1724	300	200.63	+	1.50	1.03E-10	4.22E-08	1
hsa-mir-335-5p	cell surface (GO:0009986)	995	167	115.79	+	1.44	1.71E-05	8.52E-04	1
hsa-mir-335-5p	plasma membrane region (GO:0098590)	1257	205	146.28	+	1.40	7.58E-06	4.19E-04	1
hsa-mir-335-5p	cytoplasmic vesicle membrane (GO:0030659)	1196	191	139.18	+	1.37	5.27E-05	2.39E-03	1
hsa-mir-335-5p	vesicle membrane (GO:0012506)	1215	191	141.39	+	1.35	1.05E-04	4.30E-03	1
hsa-mir-335-5p	nuclear outer membrane-endoplasmic reticulum membrane network (GO:0042175)	1196	185	139.18	+	1.33	3.25E-04	1.09E-02	1
hsa-mir-335-5p	endoplasmic reticulum membrane (GO:0005789)	1173	181	136.51	+	1.33	4.07E-04	1.32E-02	1
hsa-mir-335-5p	anchoring junction (GO:0070161)	1336	206	155.47	+	1.32	1.70E-04	6.30E-03	1
hsa-mir-335-5p	endoplasmic reticulum subcompartment (GO:0098827)	1177	181	136.97	+	1.32	4.91E-04	1.57E-02	1
hsa-mir-335-5p	bounding membrane of organelle (GO:0098588)	2134	324	248.34	+	1.30	4.59E-06	2.60E-04	1
hsa-mir-335-5p	organelle subcompartment (GO:0031984)	1501	225	174.68	+	1.29	3.59E-04	1.18E-02	1
hsa-mir-335-5p	cell periphery (GO:0071944)	6460	964	751.77	+	1.28	6.18E-18	1.26E-14	1
hsa-mir-335-5p	cell junction (GO:0030054)	2136	317	248.57	+	1.28	3.11E-05	1.48E-03	1
hsa-mir-335-5p	endoplasmic reticulum (GO:0005783)	2045	303	237.98	+	1.27	5.52E-05	2.45E-03	1
hsa-mir-335-5p	synapse (GO:0045202)	1360	200	158.27	+	1.26	1.72E-03	4.75E-02	1
hsa-mir-335-5p	Golgi apparatus (GO:0005794)	1659	243	193.06	+	1.26	6.45E-04	2.00E-02	1
hsa-mir-335-5p	intracellular vesicle (GO:0097708)	2496	364	290.47	+	1.25	2.78E-05	1.35E-03	1
hsa-mir-335-5p	cytoplasmic vesicle (GO:0031410)	2493	363	290.12	+	1.25	3.18E-05	1.48E-03	1
hsa-mir-335-5p	endomembrane system (GO:0012505)	4749	686	552.65	+	1.24	2.66E-09	5.43E-07	1
hsa-mir-335-5p	plasma membrane (GO:0005886)	5977	861	695.56	+	1.24	5.95E-12	3.04E-09	1
hsa-mir-335-5p	extracellular region (GO:0005576)	4396	620	511.57	+	1.21	6.70E-07	5.47E-05	1
hsa-mir-335-5p	intrinsic component of membrane (GO:0031224)	5958	838	693.35	+	1.21	1.56E-09	3.54E-07	1
hsa-mir-335-5p	extracellular space (GO:0005615)	3430	478	399.16	+	1.20	7.24E-05	3.15E-03	1
hsa-mir-335-5p	integral component of membrane (GO:0016021)	5799	804	674.85	+	1.19	5.23E-08	5.63E-06	1
hsa-mir-335-5p	vesicle (GO:0031982)	3975	544	462.58	+	1.18	1.02E-04	4.25E-03	1
hsa-mir-335-5p	membrane (GO:0016020)	9956	1274	1158.61	+	1.10	8.59E-06	4.62E-04	1
hsa-mir-335-5p	cellular anatomical entity (GO:0110165)	18802	2242	2188.04	+	1.02	1.19E-04	4.79E-03	1
hsa-mir-335-5p	cellular_component (GO:0005575)	18949	2255	2205.15	+	1.02	2.34E-04	8.54E-03	1
hsa-mir-335-5p	cytosol (GO:0005829)	5458	557	635.16	-	.88	5.34E-04	1.68E-02	1
hsa-mir-335-5p	organelle lumen (GO:0043233)	5614	567	653.32	-	.87	1.46E-04	5.73E-03	1
hsa-mir-335-5p	intracellular organelle lumen (GO:0070013)	5614	567	653.32	-	.87	1.46E-04	5.62E-03	1
hsa-mir-335-5p	membrane-enclosed lumen (GO:0031974)	5614	567	653.32	-	.87	1.46E-04	5.52E-03	1
hsa-mir-335-5p	nucleus (GO:0005634)	7682	752	893.98	-	.84	9.59E-09	1.78E-06	1
hsa-mir-335-5p	protein-containing complex (GO:0032991)	5771	544	671.59	-	.81	2.25E-08	3.07E-06	1
hsa-mir-335-5p	nuclear lumen (GO:0031981)	4494	406	522.98	-	.78	1.90E-08	2.77E-06	1
hsa-mir-335-5p	nucleoplasm (GO:0005654)	4130	370	480.62	-	.77	3.76E-08	4.27E-06	1
hsa-mir-335-5p	Unclassified (UNCLASSIFIED)	1640	141	190.85	-	.74	2.34E-04	8.39E-03	1
hsa-mir-335-5p	mitochondrion (GO:0005739)	1671	127	194.46	-	.65	4.70E-07	4.17E-05	1
hsa-mir-335-5p	centrosome (GO:0005813)	634	47	73.78	-	.64	1.76E-03	4.73E-02	1
hsa-mir-335-5p	envelope (GO:0031975)	1260	93	146.63	-	.63	4.27E-06	2.64E-04	1
hsa-mir-335-5p	organelle envelope (GO:0031967)	1260	93	146.63	-	.63	4.27E-06	2.57E-04	1
hsa-mir-335-5p	catalytic complex (GO:1902494)	1686	123	196.20	-	.63	3.65E-08	4.39E-06	1
hsa-mir-335-5p	mitochondrial matrix (GO:0005759)	486	32	56.56	-	.57	7.97E-04	2.36E-02	1
hsa-mir-335-5p	intracellular protein-containing complex (GO:0140535)	898	56	104.50	-	.54	5.72E-07	4.87E-05	1
hsa-mir-335-5p	nuclear protein-containing complex (GO:0140513)	1276	78	148.49	-	.53	6.61E-10	1.69E-07	1
hsa-mir-335-5p	mitochondrial membrane (GO:0031966)	749	45	87.16	-	.52	2.01E-06	1.52E-04	1
hsa-mir-335-5p	mitochondrial envelope (GO:0005740)	798	46	92.87	-	.50	2.76E-07	2.69E-05	1
hsa-mir-335-5p	organelle inner membrane (GO:0019866)	560	24	65.17	-	.37	2.93E-08	3.75E-06	1
hsa-mir-335-5p	chromosomal region (GO:0098687)	375	15	43.64	-	.34	2.26E-06	1.59E-04	1
hsa-mir-335-5p	mitochondrial inner membrane (GO:0005743)	497	15	57.84	-	.26	1.68E-10	5.72E-08	1
hsa-mir-335-5p	ribonucleoprotein complex (GO:1990904)	714	21	83.09	-	.25	4.23E-15	4.32E-12	1
hsa-mir-335-5p	condensed chromosome (GO:0000793)	273	8	31.77	-	.25	2.73E-06	1.80E-04	1
hsa-mir-335-5p	DNA packaging complex (GO:0044815)	146	4	16.99	-	.24	6.58E-04	2.01E-02	1
hsa-mir-335-5p	chromosome, centromeric region (GO:0000775)	236	6	27.46	-	.22	3.79E-06	2.42E-04	1
hsa-mir-335-5p	ribosome (GO:0005840)	228	5	26.53	-	.19	2.25E-06	1.65E-04	1
hsa-mir-335-5p	cytosolic ribosome (GO:0022626)	105	2	12.22	-	.16	1.25E-03	3.50E-02	1
hsa-mir-335-5p	condensed chromosome, centromeric region (GO:0000779)	173	3	20.13	-	.15	1.01E-05	5.14E-04	1
hsa-mir-335-5p	ribosomal subunit (GO:0044391)	189	3	21.99	-	.14	2.30E-06	1.57E-04	1
hsa-mir-335-5p	mitochondrial protein-containing complex (GO:0098798)	293	4	34.10	-	.12	6.55E-10	1.91E-07	1
hsa-mir-335-5p	inner mitochondrial membrane protein complex (GO:0098800)	156	2	18.15	-	.11	9.84E-06	5.15E-04	1
hsa-mir-335-5p	kinetochore (GO:0000776)	163	2	18.97	-	.11	4.53E-06	2.64E-04	1
hsa-mir-335-5p	organellar ribosome (GO:0000313)	90	1	10.47	-	.10	8.69E-04	2.54E-02	1
hsa-mir-335-5p	mitochondrial ribosome (GO:0005761)	90	1	10.47	-	.10	8.69E-04	2.50E-02	1
hsa-mir-335-5p	U2-type spliceosomal complex (GO:0005684)	92	1	10.71	-	.09	9.08E-04	2.58E-02	1
hsa-mir-335-5p	spliceosomal complex (GO:0005681)	197	2	22.93	-	.09	1.41E-07	1.44E-05	1
hsa-mir-335-5p	preribosome (GO:0030684)	78	0	9.08	-	< 0.01	2.92E-04	1.01E-02	1
hsa-mir-335-5p	small ribosomal subunit (GO:0015935)	78	0	9.08	-	< 0.01	2.92E-04	9.94E-03	1
hsa-mir-335-5p	catalytic step 2 spliceosome (GO:0071013)	90	0	10.47	-	< 0.01	8.48E-05	3.61E-03	1
hsa-mir-34a-5p	AP-2 adaptor complex (GO:0030122)	7	4	0.19	+	21.59	0.000125	0.0058	1
hsa-mir-34a-5p	clathrin coat of endocytic vesicle (GO:0030128)	8	4	0.21	+	18.89	0.000184	0.00766	1
hsa-mir-34a-5p	clathrin coat of coated pit (GO:0030132)	15	5	0.4	+	12.59	0.000126	0.00572	1
hsa-mir-34a-5p	endolysosome membrane (GO:0036020)	20	6	0.53	+	11.33	4.24e-05	0.00228	1
hsa-mir-34a-5p	endolysosome (GO:0036019)	29	6	0.77	+	7.82	0.000246	0.00947	1
hsa-mir-34a-5p	clathrin vesicle coat (GO:0030125)	30	5	0.79	+	6.3	0.00192	0.0484	1
hsa-mir-34a-5p	mitochondrial outer membrane (GO:0005741)	211	17	5.59	+	3.04	9.47e-05	0.0045	1
hsa-mir-34a-5p	cytoplasmic side of plasma membrane (GO:0009898)	174	13	4.61	+	2.82	0.00117	0.0347	1
hsa-mir-34a-5p	outer membrane (GO:0019867)	241	18	6.38	+	2.82	0.000146	0.00633	1
hsa-mir-34a-5p	membrane raft (GO:0045121)	331	24	8.76	+	2.74	1.9e-05	0.00121	1
hsa-mir-34a-5p	membrane microdomain (GO:0098857)	332	24	8.79	+	2.73	1.99e-05	0.00123	1
hsa-mir-34a-5p	endocytic vesicle (GO:0030139)	344	23	9.11	+	2.53	9.02e-05	0.00439	1
hsa-mir-34a-5p	nuclear membrane (GO:0031965)	309	20	8.18	+	2.45	0.000551	0.0176	1
hsa-mir-34a-5p	nuclear envelope (GO:0005635)	490	31	12.97	+	2.39	1.68e-05	0.00111	1
hsa-mir-34a-5p	endosome membrane (GO:0010008)	544	28	14.4	+	1.94	0.00118	0.0339	1
hsa-mir-34a-5p	membrane-enclosed lumen (GO:0031974)	5614	271	148.61	+	1.82	8.12e-28	1.84e-25	1
hsa-mir-34a-5p	extracellular exosome (GO:0070062)	2100	96	55.59	+	1.73	2.33e-07	1.99e-05	1
hsa-mir-34a-5p	extracellular vesicle (GO:1903561)	2123	97	56.2	+	1.73	1.85e-07	1.8e-05	1
hsa-mir-34a-5p	extracellular organelle (GO:0043230)	2124	97	56.22	+	1.73	1.87e-07	1.74e-05	1
hsa-mir-34a-5p	extracellular membrane-bounded organelle (GO:0065010)	2124	97	56.22	+	1.73	1.87e-07	1.66e-05	1
hsa-mir-34a-5p	vesicle membrane (GO:0012506)	1215	54	32.16	+	1.68	0.000327	0.0113	1
hsa-mir-34a-5p	cytoplasmic vesicle membrane (GO:0030659)	1196	51	31.66	+	1.61	0.00117	0.0343	1
hsa-mir-34a-5p	bounding membrane of organelle (GO:0098588)	2134	84	56.49	+	1.49	0.000293	0.0105	1
hsa-mir-34a-5p	vesicle (GO:0031982)	3975	154	105.22	+	1.46	7.33e-07	5.76e-05	1
hsa-mir-34a-5p	intracellular membrane-bounded organelle (GO:0043231)	12154	446	321.72	+	1.39	2.96e-29	1.01e-26	1
hsa-mir-34a-5p	cytoplasmic vesicle (GO:0031410)	2493	91	65.99	+	1.38	0.00182	0.047	1
hsa-mir-34a-5p	membrane-bounded organelle (GO:0043227)	13230	470	350.2	+	1.34	6.05e-30	2.47e-27	1
hsa-mir-34a-5p	organelle membrane (GO:0031090)	3688	127	97.62	+	1.3	0.00187	0.0477	1
hsa-mir-34a-5p	endomembrane system (GO:0012505)	4749	161	125.71	+	1.28	0.000565	0.0177	1
hsa-mir-34a-5p	intrinsic component of membrane (GO:0031224)	5958	118	157.71	-	0.75	0.000178	0.00757	1
