# Supplementary material for: Gene expression networks regulated by human personality
Source: Mol Psychiatry. 2024 Mar 4;29(7):2241–60. doi: 10.1038/s41380-024-02484-x (PMC11408262; doi:10.1038/s41380-024-02484-x)
Supplement: Supplementary file 24 — Supplementary Table S17 [file 41380_2024_2484_MOESM24_ESM.xlsx]

## Sheet: Sheet1
TCMIN functional enrichment
Group	Search Engine	Source	Term ID	Term name	pAdj
M1	GeneCodis	GO:BP	GO:0048841	regulation of axon extension involved in axon guidance	0.00011875
M1	GeneCodis	GO:BP	GO:0021785	branchiomotor neuron axon guidance	0.000586399
M1	GeneCodis	GO:BP	GO:1902287	semaphorin-plexin signaling pathway involved in axon guidance	0.00395465
M1	GeneCodis	GO:BP	GO:1902378	VEGF-activated neuropilin signaling pathway involved in axon guidance	0.00633228
M1	GeneCodis	GO:BP	GO:0021793	chemorepulsion of branchiomotor axon	0.00633228
M1	GeneCodis	GO:BP	GO:0048843	negative regulation of axon extension involved in axon guidance	0.0125822
M1	GeneCodis	GO:BP	GO:1902336	positive regulation of retinal ganglion cell axon guidance	0.0126248
M1	GeneCodis	GO:BP	GO:0008045	motor neuron axon guidance	0.0144348
M1	GeneCodis	GO:BP	GO:0050772	positive regulation of axonogenesis	0.0154026
M1	GeneCodis	GO:BP	GO:0090259	regulation of retinal ganglion cell axon guidance	0.0188778
M1	GeneCodis	GO:BP	GO:0097374	sensory neuron axon guidance	0.0188778
M1	GeneCodis	GO:BP	GO:0097492	sympathetic neuron axon guidance	0.0250916
M1	GeneCodis	GO:BP	GO:0007411	axon guidance	0.0295772
M1	GeneCodis	GO:BP	GO:0048842	positive regulation of axon extension involved in axon guidance	0.0434998
M1	GeneCodis	GO:BP	GO:0060385	axonogenesis involved in innervation	0.049559
M1	GeneCodis	GO:BP	GO:0048846	axon extension involved in axon guidance	0.049559
M2	GeneCodis	GO:BP	GO:0014070	response to organic cyclic compound	0.0054086
M2	GeneCodis	GO:BP	GO:0071277	cellular response to calcium ion	0.00633265
M2	GeneCodis	GO:BP	GO:0071409	cellular response to cycloheximide	0.00865248
M2	GeneCodis	GO:BP	GO:0009612	response to mechanical stimulus	0.0122364
M2	GeneCodis	GO:BP	GO:0006986	response to unfolded protein	0.0187659
M2	GeneCodis	GO:BP	GO:0009629	response to gravity	0.0187659
M2	GeneCodis	GO:BP	GO:0097201	negative regulation of transcription from RNA polymerase II promoter in response to stress	0.0187659
M2	GeneCodis	GO:BP	GO:0051591	response to cAMP	0.0262737
M2	GeneCodis	GO:BP	GO:0034599	cellular response to oxidative stress	0.0280387
M2	GeneCodis	GO:BP	GO:0071233	cellular response to leucine	0.0307087
M2	GeneCodis	GO:BP	GO:0071394	cellular response to testosterone stimulus	0.0307087
M2	GeneCodis	GO:BP	GO:1990253	cellular response to leucine starvation	0.0333006
M2	GeneCodis	GO:BP	GO:0045471	response to ethanol	0.0333006
M2	GeneCodis	GO:BP	GO:1904385	cellular response to angiotensin	0.0333006
M2	GeneCodis	GO:BP	GO:0010033	response to organic substance	0.0367963
M2	GeneCodis	GO:BP	GO:1905795	cellular response to puromycin	0.0367963
M2	GeneCodis	GO:BP	GO:0071378	cellular response to growth hormone stimulus	0.0367963
M2	GeneCodis	GO:BP	GO:0030330	DNA damage response, signal transduction by p53 class mediator	0.0367963
M2	GeneCodis	GO:BP	GO:1902010	negative regulation of translation in response to endoplasmic reticulum stress	0.0367963
M2	GeneCodis	GO:BP	GO:0072432	response to G1 DNA damage checkpoint signaling	0.0367963
M2	GeneCodis	GO:BP	GO:0032868	response to insulin	0.0367963
M2	GeneCodis	GO:BP	GO:0007584	response to nutrient	0.0367963
M2	GeneCodis	GO:BP	GO:0031668	cellular response to extracellular stimulus	0.0367963
M2	GeneCodis	GO:BP	GO:0009749	response to glucose	0.0367963
M2	GeneCodis	GO:BP	GO:1990646	cellular response to prolactin	0.0367963
M2	GeneCodis	GO:BP	GO:0009267	cellular response to starvation	0.0367963
M2	GeneCodis	GO:BP	GO:0009611	response to wounding	0.0367963
M2	GeneCodis	GO:BP	GO:0097067	cellular response to thyroid hormone stimulus	0.0367963
M2	GeneCodis	GO:BP	GO:1904620	cellular response to dimethyl sulfoxide	0.0367963
M2	GeneCodis	GO:BP	GO:0071383	cellular response to steroid hormone stimulus	0.0367963
M2	GeneCodis	GO:BP	GO:0009416	response to light stimulus	0.0403767
M2	GeneCodis	GO:BP	GO:0009410	response to xenobiotic stimulus	0.0411556
M2	GeneCodis	GO:BP	GO:0001666	response to hypoxia	0.0412264
M2	GeneCodis	GO:BP	GO:0034620	cellular response to unfolded protein	0.0469418
M3	gProfiler	GO:BP	GO:0051128	regulation of cellular component organization	3.154e-06
M4	gProfiler	GO:BP	GO:0050770	regulation of axonogenesis	0.01489
hsa-mir-335-5p (M5)	GeneCodis	GO:BP	GO:0030299	intestinal cholesterol absorption	0.030558
hsa-mir-335-5p (M5)	GeneCodis	GO:BP	GO:0008203	cholesterol metabolic process	0.090525
hsa-mir-335-5p (M5)	GeneCodis	GO:BP	GO:0006695	cholesterol biosynthetic process	0.164585
hsa-mir-335-5p (M5)	GeneCodis	GO:BP	GO:0007160	cell-matrix adhesion	0.164585
hsa-mir-335-5p (M5)	GeneCodis	GO:BP	GO:0042632	cholesterol homeostasis	0.353638
hsa-mir-335-5p (M5)	GeneCodis	GO:BP	GO:0097466	ubiquitin-dependent glycoprotein ERAD pathway	0.353638
hsa-mir-335-5p (M5)	GeneCodis	GO:BP	GO:0061302	smooth muscle cell-matrix adhesion	0.353638
hsa-mir-335-5p (M5)	GeneCodis	GO:BP	GO:0030198	extracellular matrix organization	0.353638
hsa-mir-335-5p (M5)	GeneCodis	GO:BP	GO:0030301	cholesterol transport	0.403694
hsa-mir-335-5p (M5)	GeneCodis	GO:BP	GO:0070508	cholesterol import	0.449525
hsa-mir-335-5p (M5)	GeneCodis	GO:BP	GO:0033344	cholesterol efflux	0.449525
hsa-mir-335-5p (M5)	GeneCodis	GO:BP	GO:0045542	positive regulation of cholesterol biosynthetic process	0.46836
hsa-mir-335-5p (M5)	GeneCodis	GO:BP	GO:0010875	positive regulation of cholesterol efflux	0.46836
hsa-mir-335-5p (M5)	GeneCodis	GO:BP	GO:1903064	positive regulation of reverse cholesterol transport	0.46836
hsa-mir-335-5p (M5)	GeneCodis	GO:BP	GO:0010874	regulation of cholesterol efflux	0.46836
hsa-mir-335-5p (M5)	GeneCodis	GO:BP	GO:0033489	cholesterol biosynthetic process via desmosterol	0.46836
hsa-mir-335-5p (M5)	GeneCodis	GO:BP	GO:0033490	cholesterol biosynthetic process via lathosterol	0.46836
hsa-mir-335-5p (M5)	GeneCodis	GO:BP	GO:0090118	receptor-mediated endocytosis involved in cholesterol transport	0.46836
hsa-mir-335-5p (M5)	GeneCodis	GO:BP	GO:0031396	regulation of protein ubiquitination	0.46836
hsa-mir-335-5p (M5)	GeneCodis	GO:BP	GO:1903069	regulation of ER-associated ubiquitin-dependent protein catabolic process	0.46836
hsa-mir-335-5p (M5)	GeneCodis	GO:BP	GO:0070845	polyubiquitinated misfolded protein transport	0.46836
hsa-mir-335-5p (M5)	GeneCodis	GO:BP	GO:1900044	regulation of protein K63-linked ubiquitination	0.46836
hsa-mir-335-5p (M5)	GeneCodis	GO:BP	GO:2000058	regulation of ubiquitin-dependent protein catabolic process	0.46836
hsa-mir-335-5p (M5)	GeneCodis	GO:BP	GO:1902498	regulation of protein autoubiquitination	0.46836
hsa-mir-335-5p (M5)	GeneCodis	GO:BP	GO:0001954	positive regulation of cell-matrix adhesion	0.46836
hsa-mir-335-5p (M5)	GeneCodis	GO:BP	GO:1901203	positive regulation of extracellular matrix assembly	0.46836
hsa-mir-335-5p (M5)	GeneCodis	GO:BP	GO:0060668	regulation of branching involved in salivary gland morphogenesis by extracellular matrix-epithelial cell signaling	0.46836
hsa-mir-335-5p (M5)	GeneCodis	GO:BP	GO:0035583	sequestering of TGFbeta in extracellular matrix	0.46836
hsa-mir-335-5p (M5)	GeneCodis	GO:BP	GO:0035426	extracellular matrix-cell signaling	0.46836
hsa-mir-335-5p (M5)	GeneCodis	GO:BP	GO:0002077	acrosome matrix dispersal	0.46836
hsa-mir-335-5p (M5)	GeneCodis	GO:BP	GO:0003331	positive regulation of extracellular matrix constituent secretion	0.46836
hsa-mir-335-5p (M5)	GeneCodis	GO:BP	GO:1901148	gene expression involved in extracellular matrix organization	0.46836
hsa-mir-335-5p (M5)	GeneCodis	GO:BP	GO:0006707	cholesterol catabolic process	0.501403
hsa-mir-335-5p (M5)	GeneCodis	GO:BP	GO:0090181	regulation of cholesterol metabolic process	0.545572
hsa-mir-335-5p (M5)	GeneCodis	GO:BP	GO:0045796	negative regulation of intestinal cholesterol absorption	0.545572
hsa-mir-335-5p (M5)	GeneCodis	GO:BP	GO:0032385	positive regulation of intracellular cholesterol transport	0.545572
hsa-mir-335-5p (M5)	GeneCodis	GO:BP	GO:1905524	negative regulation of protein autoubiquitination	0.545572
hsa-mir-335-5p (M5)	GeneCodis	GO:BP	GO:0032436	positive regulation of proteasomal ubiquitin-dependent protein catabolic process	0.545572
hsa-mir-335-5p (M5)	GeneCodis	GO:BP	GO:1902530	positive regulation of protein linear polyubiquitination	0.545572
hsa-mir-335-5p (M5)	GeneCodis	GO:BP	GO:0051865	protein autoubiquitination	0.545572
hsa-mir-335-5p (M5)	GeneCodis	GO:BP	GO:0030433	ubiquitin-dependent ERAD pathway	0.545572
hsa-mir-335-5p (M5)	GeneCodis	GO:BP	GO:2000777	positive regulation of proteasomal ubiquitin-dependent protein catabolic process involved in cellular response to hypoxia	0.545572
hsa-mir-335-5p (M5)	GeneCodis	GO:BP	GO:0035519	protein K29-linked ubiquitination	0.545572
hsa-mir-335-5p (M5)	GeneCodis	GO:BP	GO:0071630	nuclear protein quality control by the ubiquitin-proteasome system	0.545572
hsa-mir-335-5p (M5)	GeneCodis	GO:BP	GO:0010886	positive regulation of cholesterol storage	0.56686
hsa-mir-335-5p (M5)	GeneCodis	GO:BP	GO:1902499	positive regulation of protein autoubiquitination	0.60575
hsa-mir-335-5p (M5)	GeneCodis	GO:BP	GO:0071596	ubiquitin-dependent protein catabolic process via the N-end rule pathway	0.60575
hsa-mir-335-5p (M5)	GeneCodis	GO:BP	GO:1904466	positive regulation of matrix metallopeptidase secretion	0.60575
hsa-mir-335-5p (M5)	GeneCodis	GO:BP	GO:0090292	nuclear matrix anchoring at nuclear membrane	0.60575
hsa-mir-335-5p (M5)	GeneCodis	GO:BP	GO:0022617	extracellular matrix disassembly	0.619712
hsa-mir-335-5p (M5)	GeneCodis	GO:BP	GO:1905601	negative regulation of receptor-mediated endocytosis involved in cholesterol transport	0.642417
hsa-mir-335-5p (M5)	GeneCodis	GO:BP	GO:0034435	cholesterol esterification	0.642417
hsa-mir-335-5p (M5)	GeneCodis	GO:BP	GO:0071397	cellular response to cholesterol	0.642417
hsa-mir-335-5p (M5)	GeneCodis	GO:BP	GO:0032375	negative regulation of cholesterol transport	0.642417
hsa-mir-335-5p (M5)	GeneCodis	GO:BP	GO:2000059	negative regulation of ubiquitin-dependent protein catabolic process	0.642417
hsa-mir-335-5p (M5)	GeneCodis	GO:BP	GO:1903003	positive regulation of protein deubiquitination	0.642417
hsa-mir-335-5p (M5)	GeneCodis	GO:BP	GO:1900045	negative regulation of protein K63-linked ubiquitination	0.642417
hsa-mir-335-5p (M5)	GeneCodis	GO:BP	GO:1901315	negative regulation of histone H2A K63-linked ubiquitination	0.642417
hsa-mir-335-5p (M5)	GeneCodis	GO:BP	GO:0010715	regulation of extracellular matrix disassembly	0.642417
hsa-mir-335-5p (M5)	GeneCodis	GO:BP	GO:1903055	positive regulation of extracellular matrix organization	0.642417
hsa-mir-335-5p (M5)	GeneCodis	GO:BP	GO:0032367	intracellular cholesterol transport	0.680849
hsa-mir-335-5p (M5)	GeneCodis	GO:BP	GO:0090370	negative regulation of cholesterol efflux	0.680849
hsa-mir-335-5p (M5)	GeneCodis	GO:BP	GO:2000060	positive regulation of ubiquitin-dependent protein catabolic process	0.680849
hsa-mir-335-5p (M5)	GeneCodis	GO:BP	GO:1904667	negative regulation of ubiquitin protein ligase activity	0.680849
hsa-mir-335-5p (M5)	GeneCodis	GO:BP	GO:0010716	negative regulation of extracellular matrix disassembly	0.680849
hsa-mir-335-5p (M5)	GeneCodis	GO:BP	GO:0001953	negative regulation of cell-matrix adhesion	0.680849
hsa-mir-335-5p (M5)	GeneCodis	GO:BP	GO:0051443	positive regulation of ubiquitin-protein transferase activity	0.708675
hsa-mir-335-5p (M5)	GeneCodis	GO:BP	GO:0032376	positive regulation of cholesterol transport	0.716963
hsa-mir-335-5p (M5)	GeneCodis	GO:BP	GO:0033522	histone H2A ubiquitination	0.716963
hsa-mir-335-5p (M5)	GeneCodis	GO:BP	GO:1990116	ribosome-associated ubiquitin-dependent protein catabolic process	0.716963
hsa-mir-335-5p (M5)	GeneCodis	GO:BP	GO:1903053	regulation of extracellular matrix organization	0.716963
hsa-mir-335-5p (M5)	GeneCodis	GO:BP	GO:0001952	regulation of cell-matrix adhesion	0.716963
hsa-mir-335-5p (M5)	GeneCodis	GO:BP	GO:0032374	regulation of cholesterol transport	0.742447
hsa-mir-335-5p (M5)	GeneCodis	GO:BP	GO:0032434	regulation of proteasomal ubiquitin-dependent protein catabolic process	0.742447
hsa-mir-335-5p (M5)	GeneCodis	GO:BP	GO:0010994	free ubiquitin chain polymerization	0.742447
hsa-mir-335-5p (M5)	GeneCodis	GO:BP	GO:0031397	negative regulation of protein ubiquitination	0.764796
hsa-mir-335-5p (M5)	GeneCodis	GO:BP	GO:0043691	reverse cholesterol transport	0.768255
hsa-mir-335-5p (M5)	GeneCodis	GO:BP	GO:0043161	proteasome-mediated ubiquitin-dependent protein catabolic process	0.768255
hsa-mir-335-5p (M5)	GeneCodis	GO:BP	GO:0044314	protein K27-linked ubiquitination	0.770982
hsa-mir-335-5p (M5)	GeneCodis	GO:BP	GO:1903071	positive regulation of ER-associated ubiquitin-dependent protein catabolic process	0.770982
hsa-mir-335-5p (M5)	GeneCodis	GO:BP	GO:0010873	positive regulation of cholesterol esterification	0.795852
hsa-mir-335-5p (M5)	GeneCodis	GO:BP	GO:0140627	ubiquitin-dependent protein catabolic process via the C-end degron rule pathway	0.795852
hsa-mir-335-5p (M5)	GeneCodis	GO:BP	GO:0085020	protein K6-linked ubiquitination	0.795852
hsa-mir-335-5p (M5)	GeneCodis	GO:BP	GO:0035871	protein K11-linked deubiquitination	0.81836
hsa-mir-335-5p (M5)	GeneCodis	GO:BP	GO:0032435	negative regulation of proteasomal ubiquitin-dependent protein catabolic process	0.827039
hsa-mir-335-5p (M5)	GeneCodis	GO:BP	GO:0010887	negative regulation of cholesterol storage	0.8387
hsa-mir-335-5p (M5)	GeneCodis	GO:BP	GO:0085029	extracellular matrix assembly	0.8387
hsa-mir-335-5p (M5)	GeneCodis	GO:BP	GO:0071108	protein K48-linked deubiquitination	0.859346
hsa-mir-335-5p (M5)	GeneCodis	GO:BP	GO:0016578	histone deubiquitination	0.875411
hsa-mir-335-5p (M5)	GeneCodis	GO:BP	GO:0070534	protein K63-linked ubiquitination	0.888259
hsa-mir-335-5p (M5)	GeneCodis	GO:BP	GO:0016567	protein ubiquitination	0.889484
hsa-mir-335-5p (M5)	GeneCodis	GO:BP	GO:0070979	protein K11-linked ubiquitination	0.92456
hsa-mir-335-5p (M5)	GeneCodis	GO:BP	GO:0070536	protein K63-linked deubiquitination	0.93088
hsa-mir-335-5p (M5)	GeneCodis	GO:BP	GO:0031398	positive regulation of protein ubiquitination	0.937776
hsa-mir-335-5p (M5)	GeneCodis	GO:BP	GO:0070936	protein K48-linked ubiquitination	0.964561
hsa-mir-335-5p (M5)	GeneCodis	GO:BP	GO:0006511	ubiquitin-dependent protein catabolic process	0.966823
hsa-mir-335-5p (M5)	GeneCodis	GO:BP	GO:0035521	monoubiquitinated histone deubiquitination	0.97242
hsa-mir-335-5p (M5)	GeneCodis	GO:BP	GO:0000209	protein polyubiquitination	0.978348
hsa-mir-335-5p (M5)	GeneCodis	GO:BP	GO:0006513	protein monoubiquitination	0.983028
hsa-mir-335-5p (M5)	GeneCodis	GO:BP	GO:0035522	monoubiquitinated histone H2A deubiquitination	0.983827
hsa-mir-335-5p (M5)	GeneCodis	GO:BP	GO:0043162	ubiquitin-dependent protein catabolic process via the multivesicular body sorting pathway	0.988191
hsa-mir-335-5p (M5)	GeneCodis	GO:BP	GO:0016579	protein deubiquitination	1
hsa-mir-335-5p (M5)	GeneCodis	GO:BP	GO:0031146	SCF-dependent proteasomal ubiquitin-dependent protein catabolic process	1
hsa-mir-34a-5p (M6)	GeneCodis	GO:BP	GO:0006335	DNA replication-dependent chromatin assembly	1.47728e-05
hsa-mir-34a-5p (M6)	GeneCodis	GO:BP	GO:0090200	positive regulation of release of cytochrome c from mitochondria	0.00115069
hsa-mir-34a-5p (M6)	GeneCodis	GO:BP	GO:0008635	activation of cysteine-type endopeptidase activity involved in apoptotic process by cytochrome c	0.00219326
hsa-mir-34a-5p (M6)	GeneCodis	GO:BP	GO:0030261	chromosome condensation	0.0133013
hsa-mir-34a-5p (M6)	GeneCodis	GO:BP	GO:0006338	chromatin remodeling	0.0251731
hsa-mir-34a-5p (M6)	GeneCodis	GO:BP	GO:0070602	regulation of centromeric sister chromatid cohesion	0.0498485
hsa-mir-34a-5p (M6)	GeneCodis	GO:BP	GO:0090201	negative regulation of release of cytochrome c from mitochondria	0.0503101
hsa-mir-34a-5p (M6)	GeneCodis	GO:BP	GO:0001836	release of cytochrome c from mitochondria	0.0576148
hsa-mir-34a-5p (M6)	GeneCodis	GO:BP	GO:0006325	chromatin organization	0.0883571
hsa-mir-34a-5p (M6)	GeneCodis	GO:BP	GO:0000183	rDNA heterochromatin assembly	0.139679
hsa-mir-34a-5p (M6)	GeneCodis	GO:BP	GO:0006346	DNA methylation-dependent heterochromatin assembly	0.139679
hsa-mir-34a-5p (M6)	GeneCodis	GO:BP	GO:0070192	chromosome organization involved in meiotic cell cycle	0.150552
hsa-mir-34a-5p (M6)	GeneCodis	GO:BP	GO:1902682	protein localization to pericentric heterochromatin	0.150552
hsa-mir-34a-5p (M6)	GeneCodis	GO:BP	GO:0031497	chromatin assembly	0.150552
hsa-mir-34a-5p (M6)	GeneCodis	GO:BP	GO:0120186	negative regulation of protein localization to chromatin	0.150552
hsa-mir-34a-5p (M6)	GeneCodis	GO:BP	GO:1990414	replication-born double-strand break repair via sister chromatid exchange	0.150552
hsa-mir-34a-5p (M6)	GeneCodis	GO:BP	GO:0031509	subtelomeric heterochromatin assembly	0.188977
hsa-mir-34a-5p (M6)	GeneCodis	GO:BP	GO:0007062	sister chromatid cohesion	0.192389
hsa-mir-34a-5p (M6)	GeneCodis	GO:BP	GO:0031052	chromosome breakage	0.199366
hsa-mir-34a-5p (M6)	GeneCodis	GO:BP	GO:1902340	negative regulation of chromosome condensation	0.199366
hsa-mir-34a-5p (M6)	GeneCodis	GO:BP	GO:0009048	dosage compensation by inactivation of X chromosome	0.212901
hsa-mir-34a-5p (M6)	GeneCodis	GO:BP	GO:0051276	chromosome organization	0.21496
hsa-mir-34a-5p (M6)	GeneCodis	GO:BP	GO:1904960	positive regulation of cytochrome-c oxidase activity	0.228882
hsa-mir-34a-5p (M6)	GeneCodis	GO:BP	GO:0007064	mitotic sister chromatid cohesion	0.234107
hsa-mir-34a-5p (M6)	GeneCodis	GO:BP	GO:0031508	pericentric heterochromatin assembly	0.253009
hsa-mir-34a-5p (M6)	GeneCodis	GO:BP	GO:0045876	positive regulation of sister chromatid cohesion	0.253009
hsa-mir-34a-5p (M6)	GeneCodis	GO:BP	GO:0034080	CENP-A containing chromatin assembly	0.314524
hsa-mir-34a-5p (M6)	GeneCodis	GO:BP	GO:0035093	spermatogenesis, exchange of chromosomal proteins	0.353442
hsa-mir-34a-5p (M6)	GeneCodis	GO:BP	GO:0006333	chromatin assembly or disassembly	0.353442
hsa-mir-34a-5p (M6)	GeneCodis	GO:BP	GO:1900095	regulation of dosage compensation by inactivation of X chromosome	0.372709
hsa-mir-34a-5p (M6)	GeneCodis	GO:BP	GO:0006122	mitochondrial electron transport, ubiquinol to cytochrome c	0.410819
hsa-mir-34a-5p (M6)	GeneCodis	GO:BP	GO:0051983	regulation of chromosome segregation	0.427817
hsa-mir-34a-5p (M6)	GeneCodis	GO:BP	GO:0071168	protein localization to chromatin	0.440859
hsa-mir-34a-5p (M6)	GeneCodis	GO:BP	GO:0031507	heterochromatin assembly	75.549
hsa-mir-34a-5p (M6)	GeneCodis	GO:BP	GO:0006336	DNA replication-independent chromatin assembly	2825.05
hsa-mir-1-3p (M7)	GeneCodis	GO:BP	GO:1990456	mitochondrion-endoplasmic reticulum membrane tethering	0.0301847
hsa-mir-1-3p (M7)	GeneCodis	GO:BP	GO:0140115	export across plasma membrane	0.0384661
hsa-mir-1-3p (M7)	GeneCodis	GO:BP	GO:0140056	organelle localization by membrane tethering	0.0460587
hsa-mir-1-3p (M7)	GeneCodis	GO:BP	GO:0086012	membrane depolarization during cardiac muscle cell action potential	0.0623643
hsa-mir-1-3p (M7)	GeneCodis	GO:BP	GO:0007185	transmembrane receptor protein tyrosine phosphatase signaling pathway	0.0721057
hsa-mir-1-3p (M7)	GeneCodis	GO:BP	GO:0034775	glutathione transmembrane transport	0.0721057
hsa-mir-1-3p (M7)	GeneCodis	GO:BP	GO:0097750	endosome membrane tubulation	0.0839224
hsa-mir-1-3p (M7)	GeneCodis	GO:BP	GO:0010649	regulation of cell communication by electrical coupling	0.0931792
hsa-mir-1-3p (M7)	GeneCodis	GO:BP	GO:1901381	positive regulation of potassium ion transmembrane transport	0.132999
hsa-mir-1-3p (M7)	GeneCodis	GO:BP	GO:1901844	regulation of cell communication by electrical coupling involved in cardiac conduction	0.140334
hsa-mir-1-3p (M7)	GeneCodis	GO:BP	GO:0010643	cell communication by chemical coupling	0.140334
hsa-mir-1-3p (M7)	GeneCodis	GO:BP	GO:0016240	autophagosome membrane docking	0.140334
hsa-mir-1-3p (M7)	GeneCodis	GO:BP	GO:0090151	establishment of protein localization to mitochondrial membrane	0.140334
hsa-mir-1-3p (M7)	GeneCodis	GO:BP	GO:0006613	cotranslational protein targeting to membrane	0.158756
hsa-mir-1-3p (M7)	GeneCodis	GO:BP	GO:1905039	carboxylic acid transmembrane transport	0.188755
hsa-mir-1-3p (M7)	GeneCodis	GO:BP	GO:0015810	aspartate transmembrane transport	0.188755
hsa-mir-1-3p (M7)	GeneCodis	GO:BP	GO:1905913	negative regulation of calcium ion export across plasma membrane	0.232832
hsa-mir-1-3p (M7)	GeneCodis	GO:BP	GO:0140361	cyclic-GMP-AMP transmembrane import across plasma membrane	0.232832
hsa-mir-1-3p (M7)	GeneCodis	GO:BP	GO:0090148	membrane fission	0.232832
hsa-mir-1-3p (M7)	GeneCodis	GO:BP	GO:0010644	cell communication by electrical coupling	0.258891
hsa-mir-1-3p (M7)	GeneCodis	GO:BP	GO:0090152	establishment of protein localization to mitochondrial membrane involved in mitochondrial fission	0.258891
hsa-mir-1-3p (M7)	GeneCodis	GO:BP	GO:0140569	extraction of mislocalized protein from ER membrane	0.258891
hsa-mir-1-3p (M7)	GeneCodis	GO:BP	GO:0097753	membrane bending	0.258891
hsa-mir-1-3p (M7)	GeneCodis	GO:BP	GO:1901896	positive regulation of ATPase-coupled calcium transmembrane transporter activity	0.258891
hsa-mir-1-3p (M7)	GeneCodis	GO:BP	GO:1905000	regulation of membrane repolarization during atrial cardiac muscle cell action potential	0.258891
hsa-mir-1-3p (M7)	GeneCodis	GO:BP	GO:1905031	regulation of membrane repolarization during cardiac muscle cell action potential	0.258891
hsa-mir-1-3p (M7)	GeneCodis	GO:BP	GO:0090315	negative regulation of protein targeting to membrane	0.258891
hsa-mir-1-3p (M7)	GeneCodis	GO:BP	GO:1901020	negative regulation of calcium ion transmembrane transporter activity	0.258891
hsa-mir-1-3p (M7)	GeneCodis	GO:BP	GO:0015904	tetracycline transmembrane transport	0.258891
hsa-mir-1-3p (M7)	GeneCodis	GO:BP	GO:0034755	iron ion transmembrane transport	0.272636
hsa-mir-1-3p (M7)	GeneCodis	GO:BP	GO:0072659	protein localization to plasma membrane	0.303215
hsa-mir-1-3p (M7)	GeneCodis	GO:BP	GO:1903790	guanine nucleotide transmembrane transport	0.303215
hsa-mir-1-3p (M7)	GeneCodis	GO:BP	GO:0086011	membrane repolarization during action potential	0.303215
hsa-mir-1-3p (M7)	GeneCodis	GO:BP	GO:0030974	thiamine pyrophosphate transmembrane transport	0.303215
hsa-mir-1-3p (M7)	GeneCodis	GO:BP	GO:0043000	Golgi to plasma membrane CFTR protein transport	0.303215
hsa-mir-1-3p (M7)	GeneCodis	GO:BP	GO:0003254	regulation of membrane depolarization	0.303215
hsa-mir-1-3p (M7)	GeneCodis	GO:BP	GO:0098719	sodium ion import across plasma membrane	0.303215
hsa-mir-1-3p (M7)	GeneCodis	GO:BP	GO:0071421	manganese ion transmembrane transport	0.303215
hsa-mir-1-3p (M7)	GeneCodis	GO:BP	GO:0086013	membrane repolarization during cardiac muscle cell action potential	0.303215
hsa-mir-1-3p (M7)	GeneCodis	GO:BP	GO:0035351	heme transmembrane transport	0.303215
hsa-mir-1-3p (M7)	GeneCodis	GO:BP	GO:0006893	Golgi to plasma membrane transport	0.303215
hsa-mir-1-3p (M7)	GeneCodis	GO:BP	GO:0060307	regulation of ventricular cardiac muscle cell membrane repolarization	0.303215
hsa-mir-1-3p (M7)	GeneCodis	GO:BP	GO:0086064	cell communication by electrical coupling involved in cardiac conduction	0.327143
hsa-mir-1-3p (M7)	GeneCodis	GO:BP	GO:0097320	plasma membrane tubulation	0.327143
hsa-mir-1-3p (M7)	GeneCodis	GO:BP	GO:0007154	cell communication	0.33432
hsa-mir-1-3p (M7)	GeneCodis	GO:BP	GO:0086048	membrane depolarization during bundle of His cell action potential	0.33432
hsa-mir-1-3p (M7)	GeneCodis	GO:BP	GO:0045041	protein import into mitochondrial intermembrane space	0.33432
hsa-mir-1-3p (M7)	GeneCodis	GO:BP	GO:0043001	Golgi to plasma membrane protein transport	0.33432
hsa-mir-1-3p (M7)	GeneCodis	GO:BP	GO:0061577	calcium ion transmembrane transport via high voltage-gated calcium channel	0.33432
hsa-mir-1-3p (M7)	GeneCodis	GO:BP	GO:0097118	neuroligin clustering involved in postsynaptic membrane assembly	0.33432
hsa-mir-1-3p (M7)	GeneCodis	GO:BP	GO:0051668	localization within membrane	0.33432
hsa-mir-1-3p (M7)	GeneCodis	GO:BP	GO:0090292	nuclear matrix anchoring at nuclear membrane	0.33432
hsa-mir-1-3p (M7)	GeneCodis	GO:BP	GO:0098903	regulation of membrane repolarization during action potential	0.33432
hsa-mir-1-3p (M7)	GeneCodis	GO:BP	GO:0090150	establishment of protein localization to membrane	0.33432
hsa-mir-1-3p (M7)	GeneCodis	GO:BP	GO:0016185	synaptic vesicle budding from presynaptic endocytic zone membrane	0.33432
hsa-mir-1-3p (M7)	GeneCodis	GO:BP	GO:0006900	vesicle budding from membrane	0.352023
hsa-mir-1-3p (M7)	GeneCodis	GO:BP	GO:0070588	calcium ion transmembrane transport	0.352023
hsa-mir-1-3p (M7)	GeneCodis	GO:BP	GO:0015860	purine nucleoside transmembrane transport	0.36289
hsa-mir-1-3p (M7)	GeneCodis	GO:BP	GO:1902356	oxaloacetate(2-) transmembrane transport	0.36289
hsa-mir-1-3p (M7)	GeneCodis	GO:BP	GO:0045040	protein insertion into mitochondrial outer membrane	0.36289
hsa-mir-1-3p (M7)	GeneCodis	GO:BP	GO:0071423	malate transmembrane transport	0.36289
hsa-mir-1-3p (M7)	GeneCodis	GO:BP	GO:0098703	calcium ion import across plasma membrane	0.36289
hsa-mir-1-3p (M7)	GeneCodis	GO:BP	GO:0010748	negative regulation of long-chain fatty acid import across plasma membrane	0.36289
hsa-mir-1-3p (M7)	GeneCodis	GO:BP	GO:0098739	import across plasma membrane	0.36289
hsa-mir-1-3p (M7)	GeneCodis	GO:BP	GO:0022615	protein to membrane docking	0.36289
hsa-mir-1-3p (M7)	GeneCodis	GO:BP	GO:0071805	potassium ion transmembrane transport	0.366627
hsa-mir-1-3p (M7)	GeneCodis	GO:BP	GO:1901379	regulation of potassium ion transmembrane transport	0.388357
hsa-mir-1-3p (M7)	GeneCodis	GO:BP	GO:0098742	cell-cell adhesion via plasma-membrane adhesion molecules	0.38899
hsa-mir-1-3p (M7)	GeneCodis	GO:BP	GO:0070574	cadmium ion transmembrane transport	0.395327
hsa-mir-1-3p (M7)	GeneCodis	GO:BP	GO:1904447	folate import across plasma membrane	0.395327
hsa-mir-1-3p (M7)	GeneCodis	GO:BP	GO:0086046	membrane depolarization during SA node cell action potential	0.395327
hsa-mir-1-3p (M7)	GeneCodis	GO:BP	GO:1904261	positive regulation of basement membrane assembly involved in embryonic body morphogenesis	0.395327
hsa-mir-1-3p (M7)	GeneCodis	GO:BP	GO:1903077	negative regulation of protein localization to plasma membrane	0.40913
hsa-mir-1-3p (M7)	GeneCodis	GO:BP	GO:0071577	zinc ion transmembrane transport	0.40913
hsa-mir-1-3p (M7)	GeneCodis	GO:BP	GO:0086073	bundle of His cell-Purkinje myocyte adhesion involved in cell communication	0.411664
hsa-mir-1-3p (M7)	GeneCodis	GO:BP	GO:0071763	nuclear membrane organization	0.411664
hsa-mir-1-3p (M7)	GeneCodis	GO:BP	GO:0001765	membrane raft assembly	0.411664
hsa-mir-1-3p (M7)	GeneCodis	GO:BP	GO:0061817	endoplasmic reticulum-plasma membrane tethering	0.411664
hsa-mir-1-3p (M7)	GeneCodis	GO:BP	GO:1905475	regulation of protein localization to membrane	0.411664
hsa-mir-1-3p (M7)	GeneCodis	GO:BP	GO:0010324	membrane invagination	0.411664
hsa-mir-1-3p (M7)	GeneCodis	GO:BP	GO:0071578	zinc ion import across plasma membrane	0.438001
hsa-mir-1-3p (M7)	GeneCodis	GO:BP	GO:0031204	posttranslational protein targeting to membrane, translocation	0.438001
hsa-mir-1-3p (M7)	GeneCodis	GO:BP	GO:0099560	synaptic membrane adhesion	0.438001
hsa-mir-1-3p (M7)	GeneCodis	GO:BP	GO:1901642	nucleoside transmembrane transport	0.438001
hsa-mir-1-3p (M7)	GeneCodis	GO:BP	GO:1903361	protein localization to basolateral plasma membrane	0.438001
hsa-mir-1-3p (M7)	GeneCodis	GO:BP	GO:0022898	regulation of transmembrane transporter activity	0.438001
hsa-mir-1-3p (M7)	GeneCodis	GO:BP	GO:0071422	succinate transmembrane transport	0.438001
hsa-mir-1-3p (M7)	GeneCodis	GO:BP	GO:0007077	mitotic nuclear membrane disassembly	0.438001
hsa-mir-1-3p (M7)	GeneCodis	GO:BP	GO:1990573	potassium ion import across plasma membrane	0.438001
hsa-mir-1-3p (M7)	GeneCodis	GO:BP	GO:1900740	positive regulation of protein insertion into mitochondrial membrane involved in apoptotic signaling pathway	0.458439
hsa-mir-1-3p (M7)	GeneCodis	GO:BP	GO:1990542	mitochondrial transmembrane transport	0.458439
hsa-mir-1-3p (M7)	GeneCodis	GO:BP	GO:0070778	L-aspartate transmembrane transport	0.458439
hsa-mir-1-3p (M7)	GeneCodis	GO:BP	GO:0060373	regulation of ventricular cardiac muscle cell membrane depolarization	0.458439
hsa-mir-1-3p (M7)	GeneCodis	GO:BP	GO:0006617	SRP-dependent cotranslational protein targeting to membrane, signal sequence recognition	0.458439
hsa-mir-1-3p (M7)	GeneCodis	GO:BP	GO:0048227	plasma membrane to endosome transport	0.458439
hsa-mir-1-3p (M7)	GeneCodis	GO:BP	GO:0072531	pyrimidine-containing compound transmembrane transport	0.458439
hsa-mir-1-3p (M7)	GeneCodis	GO:BP	GO:0010827	regulation of glucose transmembrane transport	0.458439
hsa-mir-1-3p (M7)	GeneCodis	GO:BP	GO:0007157	heterophilic cell-cell adhesion via plasma membrane cell adhesion molecules	0.472712
hsa-mir-1-3p (M7)	GeneCodis	GO:BP	GO:0007084	mitotic nuclear membrane reassembly	0.478431
hsa-mir-1-3p (M7)	GeneCodis	GO:BP	GO:0060075	regulation of resting membrane potential	0.478431
hsa-mir-1-3p (M7)	GeneCodis	GO:BP	GO:0055085	transmembrane transport	0.491481
hsa-mir-1-3p (M7)	GeneCodis	GO:BP	GO:2000650	negative regulation of sodium ion transmembrane transporter activity	0.494272
hsa-mir-1-3p (M7)	GeneCodis	GO:BP	GO:0098656	anion transmembrane transport	0.494272
hsa-mir-1-3p (M7)	GeneCodis	GO:BP	GO:1902514	regulation of calcium ion transmembrane transport via high voltage-gated calcium channel	0.494272
hsa-mir-1-3p (M7)	GeneCodis	GO:BP	GO:0060371	regulation of atrial cardiac muscle cell membrane depolarization	0.494272
hsa-mir-1-3p (M7)	GeneCodis	GO:BP	GO:0070831	basement membrane assembly	0.494272
hsa-mir-1-3p (M7)	GeneCodis	GO:BP	GO:0006614	SRP-dependent cotranslational protein targeting to membrane	0.494272
hsa-mir-1-3p (M7)	GeneCodis	GO:BP	GO:0051881	regulation of mitochondrial membrane potential	0.499007
hsa-mir-1-3p (M7)	GeneCodis	GO:BP	GO:0007599	hemostasis	0.509665
hsa-mir-1-3p (M7)	GeneCodis	GO:BP	GO:1990961	xenobiotic detoxification by transmembrane export across the plasma membrane	0.509665
hsa-mir-1-3p (M7)	GeneCodis	GO:BP	GO:1903078	positive regulation of protein localization to plasma membrane	0.509665
hsa-mir-1-3p (M7)	GeneCodis	GO:BP	GO:0006620	posttranslational protein targeting to endoplasmic reticulum membrane	0.509665
hsa-mir-1-3p (M7)	GeneCodis	GO:BP	GO:0097105	presynaptic membrane assembly	0.509665
hsa-mir-1-3p (M7)	GeneCodis	GO:BP	GO:0086009	membrane repolarization	0.525898
hsa-mir-1-3p (M7)	GeneCodis	GO:BP	GO:0098915	membrane repolarization during ventricular cardiac muscle cell action potential	0.525898
hsa-mir-1-3p (M7)	GeneCodis	GO:BP	GO:0042391	regulation of membrane potential	0.525898
hsa-mir-1-3p (M7)	GeneCodis	GO:BP	GO:0017121	plasma membrane phospholipid scrambling	0.525898
hsa-mir-1-3p (M7)	GeneCodis	GO:BP	GO:0031629	synaptic vesicle fusion to presynaptic active zone membrane	0.540878
hsa-mir-1-3p (M7)	GeneCodis	GO:BP	GO:0060306	regulation of membrane repolarization	0.540878
hsa-mir-1-3p (M7)	GeneCodis	GO:BP	GO:0046761	viral budding from plasma membrane	0.556983
hsa-mir-1-3p (M7)	GeneCodis	GO:BP	GO:0036376	sodium ion export across plasma membrane	0.556983
hsa-mir-1-3p (M7)	GeneCodis	GO:BP	GO:0006851	mitochondrial calcium ion transmembrane transport	0.556983
hsa-mir-1-3p (M7)	GeneCodis	GO:BP	GO:0007156	homophilic cell adhesion via plasma membrane adhesion molecules	0.569708
hsa-mir-1-3p (M7)	GeneCodis	GO:BP	GO:0035435	phosphate ion transmembrane transport	0.583995
hsa-mir-1-3p (M7)	GeneCodis	GO:BP	GO:0097623	potassium ion export across plasma membrane	0.583995
hsa-mir-1-3p (M7)	GeneCodis	GO:BP	GO:0016339	calcium-dependent cell-cell adhesion via plasma membrane cell adhesion molecules	0.59442
hsa-mir-1-3p (M7)	GeneCodis	GO:BP	GO:0051044	positive regulation of membrane protein ectodomain proteolysis	0.597595
hsa-mir-1-3p (M7)	GeneCodis	GO:BP	GO:0030322	stabilization of membrane potential	0.597595
hsa-mir-1-3p (M7)	GeneCodis	GO:BP	GO:1902358	sulfate transmembrane transport	0.597595
hsa-mir-1-3p (M7)	GeneCodis	GO:BP	GO:0031468	nuclear membrane reassembly	0.597595
hsa-mir-1-3p (M7)	GeneCodis	GO:BP	GO:0007178	transmembrane receptor protein serine/threonine kinase signaling pathway	0.610667
hsa-mir-1-3p (M7)	GeneCodis	GO:BP	GO:0015813	L-glutamate transmembrane transport	0.622622
hsa-mir-1-3p (M7)	GeneCodis	GO:BP	GO:2000649	regulation of sodium ion transmembrane transporter activity	0.622622
hsa-mir-1-3p (M7)	GeneCodis	GO:BP	GO:0034765	regulation of ion transmembrane transport	0.631061
hsa-mir-1-3p (M7)	GeneCodis	GO:BP	GO:0007007	inner mitochondrial membrane organization	0.635703
hsa-mir-1-3p (M7)	GeneCodis	GO:BP	GO:0072657	protein localization to membrane	0.635703
hsa-mir-1-3p (M7)	GeneCodis	GO:BP	GO:0016338	calcium-independent cell-cell adhesion via plasma membrane cell-adhesion molecules	0.647396
hsa-mir-1-3p (M7)	GeneCodis	GO:BP	GO:0007342	fusion of sperm to egg plasma membrane involved in single fertilization	0.647396
hsa-mir-1-3p (M7)	GeneCodis	GO:BP	GO:1903076	regulation of protein localization to plasma membrane	0.647396
hsa-mir-1-3p (M7)	GeneCodis	GO:BP	GO:0098662	inorganic cation transmembrane transport	0.658733
hsa-mir-1-3p (M7)	GeneCodis	GO:BP	GO:0051899	membrane depolarization	0.680164
hsa-mir-1-3p (M7)	GeneCodis	GO:BP	GO:1902600	proton transmembrane transport	0.689377
hsa-mir-1-3p (M7)	GeneCodis	GO:BP	GO:0007009	plasma membrane organization	0.690633
hsa-mir-1-3p (M7)	GeneCodis	GO:BP	GO:0001778	plasma membrane repair	0.690633
hsa-mir-1-3p (M7)	GeneCodis	GO:BP	GO:0061024	membrane organization	0.759748
hsa-mir-1-3p (M7)	GeneCodis	GO:BP	GO:0035725	sodium ion transmembrane transport	0.791775
hsa-mir-1-3p (M7)	GeneCodis	GO:BP	GO:0098655	cation transmembrane transport	0.807879
hsa-mir-1-3p (M7)	GeneCodis	GO:BP	GO:0006612	protein targeting to membrane	0.889945
hsa-mir-1-3p (M7)	GeneCodis	GO:BP	GO:0007169	transmembrane receptor protein tyrosine kinase signaling pathway	0.967182
hsa-mir-1-3p (M7)	GeneCodis	GO:BP	GO:0034220	ion transmembrane transport	0.988398
