# Supplementary material for: Gene expression networks regulated by human personality
Source: Mol Psychiatry. 2024 Mar 4;29(7):2241–60. doi: 10.1038/s41380-024-02484-x (PMC11408262; doi:10.1038/s41380-024-02484-x)
Supplement: Supplementary file 25 — Supplementary Table S18 [file 41380_2024_2484_MOESM25_ESM.xlsx]

## Sheet: Sheet1
Phenotypes related to mutations in genes from the TCMIN modules M1, M2, M3 and M4
Subgroup	Direct/Indirect	Symbol	Implicating Symbol	Description	Category	GIFTs	Matched Phenotypes	Matched Phenotypes Scount	Global Rank (Total Genes 34094)	-LOG10(P)	Score	Average Disease Causing Likelihood	Score (Implicating)	Average Disease Causing Likelihood1
M1	Direct	FIG4		FIG4 Phosphoinositide 5-Phosphatase	Protein Coding	51	brain, axon, psychiatric, neuronal, neuron	5	45	2.88708	82.09	0.532249				VarElect Copyright © LifeMap Sciences, Inc.
M1	Direct	IL6		Interleukin 6	Protein Coding	58	brain, axon, psychiatric, neuronal, neuron	5	144	2.38193	53.78	0.560705				Date: 3/22/2023
M1	Direct	PIK3CA		Phosphatidylinositol-4,5-Bisphosphate 3-Kinase Catalytic Subunit Alpha	Protein Coding	59	brain, axon, psychiatric, neuronal, neuron	5	186	2.27078	48.9	0.643946				Phenotype Query SG1: (brain OR (axon OR (psychiatric OR (neuronal OR neuron))))
M1	Direct	SH3TC2		SH3 Domain And Tetratricopeptide Repeats 2	Protein Coding	45	brain, axon, psychiatric, neuronal, neuron	5	300	2.06317	40.75	0.234452				Phenotype Query SG2: (stimuli OR (stimulus OR (response OR (brain OR ("neuronal " OR psychiatric)))))
M1	Direct	EGFR		Epidermal Growth Factor Receptor	Protein Coding	62	brain, axon, psychiatric, neuronal, neuron	5	335	2.01525	38.57	0.77601				Phenotype Query SG3: (brain OR (psychiatric OR (neuronal OR (organelle OR (chromatine OR "cellular component")))))
M1	Direct	NOTCH3		Notch Receptor 3	Protein Coding	58	brain, axon, psychiatric, neuronal, neuron	5	340	2.00881	38.37	0.377922				Phenotype Query SG4: (axon OR (neuronal OR (brain OR psychiatric)))
M1	Direct	NRP1		Neuropilin 1	Protein Coding	54	brain, axon, psychiatric, neuronal, neuron	5	349	1.99747	37.84	0.558143
M1	Direct	TRIM2		Tripartite Motif Containing 2	Protein Coding	48	brain, axon, neuronal, neuron	4	274	2.10254	37.54	0.912922
M1	Direct	LRP1		LDL Receptor Related Protein 1	Protein Coding	53	brain, axon, psychiatric, neuronal, neuron	5	543	1.80549	30.8	0.669859
M1	Direct	SCN3A		Sodium Voltage-Gated Channel Alpha Subunit 3	Protein Coding	55	brain, axon, psychiatric, neuronal, neuron	5	641	1.73343	28.75	0.661944
M1	Direct	TLR4		Toll Like Receptor 4	Protein Coding	58	brain, axon, psychiatric, neuronal, neuron	5	771	1.65324	26.67	0.254499
M1	Direct	CLCN3		Chloride Voltage-Gated Channel 3	Protein Coding	51	brain, axon, psychiatric, neuronal, neuron	5	798	1.63829	26.19	0.807771
M1	Direct	SP1		Sp1 Transcription Factor	Protein Coding	52	brain, axon, psychiatric, neuronal, neuron	5	813	1.6302	25.92	0.83289
M1	Direct	HMOX1		Heme Oxygenase 1	Protein Coding	59	brain, axon, psychiatric, neuronal, neuron	5	814	1.62967	25.9	0.319181
M1	Direct	GCH1		GTP Cyclohydrolase 1	Protein Coding	53	brain, axon, psychiatric, neuronal, neuron	5	868	1.60177	25.05	0.725264
M1	Direct	CXCL8		C-X-C Motif Chemokine Ligand 8	Protein Coding	50	brain, axon, psychiatric, neuronal, neuron	5	951	1.56211	23.63	0.701326
M1	Direct	RAPGEF2		Rap Guanine Nucleotide Exchange Factor 2	Protein Coding	48	brain, axon, neuronal, neuron	4	821	1.62595	23.12	0.797019
M1	Direct	SOX5		SRY-Box Transcription Factor 5	Protein Coding	52	brain, axon, psychiatric, neuronal, neuron	5	1285	1.43139	20.11	0.924991
M1	Direct	SEMA4D		Semaphorin 4D	Protein Coding	53	brain, axon, psychiatric, neuronal, neuron	5	1421	1.3877	19.07	0.396813
M1	Direct	DKK1		Dickkopf WNT Signaling Pathway Inhibitor 1	Protein Coding	51	brain, axon, psychiatric, neuronal, neuron	5	1527	1.35645	18.4	0.6856
M1	Direct	ATP6V0A1		ATPase H+ Transporting V0 Subunit A1	Protein Coding	50	brain, psychiatric, neuronal, neuron	4	1247	1.44443	18.17	0.798998
M1	Direct	TRIM9		Tripartite Motif Containing 9	Protein Coding	45	brain, axon, psychiatric, neuronal, neuron	5	1670	1.31758	17.54	0.746634
M1	Direct	MEF2A		Myocyte Enhancer Factor 2A	Protein Coding	52	brain, axon, neuronal, neuron	4	1436	1.38314	16.99	0.681717
M1	Direct	TSHR		Thyroid Stimulating Hormone Receptor	Protein Coding	54	brain, psychiatric, neuronal, neuron	4	1465	1.37445	16.82	0.552366
M1	Direct	CCDC88C		Coiled-Coil Domain Containing 88C	Protein Coding	46	brain, axon, psychiatric, neuronal, neuron	5	1814	1.28165	16.75	0.136165
M1	Direct	SOX9		SRY-Box Transcription Factor 9	Protein Coding	52	brain, axon, psychiatric, neuronal, neuron	5	1829	1.27808	16.67	0.871617
M1	Direct	PLXNA4		Plexin A4	Protein Coding	47	brain, axon, neuronal, neuron	4	1696	1.31087	15.54	0.659914
M1	Direct	LIFR		LIF Receptor Subunit Alpha	Protein Coding	53	brain, axon, psychiatric, neuronal, neuron	5	2117	1.21457	15.43	0.490449
M1	Direct	SLC25A1		Solute Carrier Family 25 Member 1	Protein Coding	52	brain, axon, psychiatric, neuronal, neuron	5	2169	1.20403	15.25	0.775077
M1	Direct	ALDH2		Aldehyde Dehydrogenase 2 Family Member	Protein Coding	57	brain, psychiatric, neuronal, neuron	4	2002	1.23883	14.28	0.510606
M1	Direct	UNC93B1		Unc-93 Homolog B1, TLR Signaling Regulator	Protein Coding	47	brain, psychiatric, neuronal, neuron	4	2006	1.23796	14.27	0
M1	Direct	MYO18A		Myosin XVIIIA	Protein Coding	44	brain, axon, neuronal, neuron	4	2189	1.20005	13.55	0.54228
M1	Direct	LEMD3		LEM Domain Containing 3	Protein Coding	48	brain, psychiatric, neuronal, neuron	4	2312	1.1763	13.05	0.715584
M1	Direct	INPP5F		Inositol Polyphosphate-5-Phosphatase F	Protein Coding	46	brain, axon, psychiatric, neuronal, neuron	5	3343	1.01616	11.39	0.545515
M1	Direct	AP3D1		Adaptor Related Protein Complex 3 Subunit Delta 1	Protein Coding	47	brain, axon, psychiatric, neuronal, neuron	5	3366	1.01318	11.32	0.670159
M1	Direct	HSP90B1		Heat Shock Protein 90 Beta Family Member 1	Protein Coding	53	brain, axon, psychiatric, neuronal, neuron	5	3400	1.00881	11.25	0.5941
M1	Direct	AKAP12		A-Kinase Anchoring Protein 12	Protein Coding	48	brain, psychiatric, neuronal, neuron	4	2891	1.07924	11.23	0.0714948
M1	Direct	TIMP3		TIMP Metallopeptidase Inhibitor 3	Protein Coding	50	brain, axon, neuronal, neuron	4	2922	1.07461	11.16	0.768371
M1	Direct	ZBTB20		Zinc Finger And BTB Domain Containing 20	Protein Coding	47	brain, psychiatric, neuronal, neuron	4	2965	1.06827	11.07	0.734099
M1	Direct	KLF13		KLF Transcription Factor 13	Protein Coding	46	brain, psychiatric, neuronal, neuron	4	3128	1.04503	10.72	0
M1	Direct	JUP		Junction Plakoglobin	Protein Coding	55	brain, axon, neuronal, neuron	4	3395	1.00945	10.07	0.557588
M1	Direct	HOOK1		Hook Microtubule Tethering Protein 1	Protein Coding	46	brain, psychiatric, neuronal, neuron	4	3426	1.0055	10.03	0.726186
M1	Direct	P3H3		Prolyl 3-Hydroxylase 3	Protein Coding	43	brain, axon, neuronal, neuron	4	3439	1.00386	10	0
M1	Direct	SRGAP1		SLIT-ROBO Rho GTPase Activating Protein 1	Protein Coding	50	brain, axon, neuronal, neuron	4	3440	1.00373	9.99	0.650277
M1	Direct	ITGA1		Integrin Subunit Alpha 1	Protein Coding	51	brain, axon, psychiatric, neuronal, neuron	5	4041	0.933803	9.85	0.447552
M1	Direct	RNF213		Ring Finger Protein 213	Protein Coding	45	brain, axon, psychiatric, neuronal, neuron	5	4194	0.917663	9.58	0.444851
M1	Direct	CALM3		Calmodulin 3	Protein Coding	49	brain, neuronal, neuron	3	3211	1.03365	9.08	0
M1	Direct	TRPM4		Transient Receptor Potential Cation Channel Subfamily M Member 4	Protein Coding	52	brain, axon, neuronal, neuron	4	4067	0.931018	8.78	0.572037
M1	Direct	DDX6		DEAD-Box Helicase 6	Protein Coding	52	brain, psychiatric, neuronal, neuron	4	4077	0.929951	8.74	0.731136
M1	Direct	SPRED1		Sprouty Related EVH1 Domain Containing 1	Protein Coding	49	brain, axon, psychiatric, neuronal, neuron	5	4867	0.853031	8.6	0.581651
M1	Direct	FBLN2		Fibulin 2	Protein Coding	50	brain, psychiatric, neuronal, neuron	4	4446	0.892322	8.2	0.235697
M1	Direct	UNC13D		Unc-13 Homolog D	Protein Coding	51	brain, axon, psychiatric, neuronal, neuron	5	5346	0.812263	7.97	0.297415
M1	Direct	NUP210		Nucleoporin 210	Protein Coding	48	brain, axon, psychiatric, neuronal, neuron	5	5493	0.800482	7.77	0.369672
M1	Direct	ITGB4		Integrin Subunit Beta 4	Protein Coding	56	brain, axon, neuronal, neuron	4	4807	0.858418	7.76	0.490835
M1	Direct	CCSAP		Centriole, Cilia And Spindle Associated Protein	Protein Coding	36	brain, axon, neuronal, neuron	4	4851	0.854461	7.72	0.55502
M1	Direct	G6PD		Glucose-6-Phosphate Dehydrogenase	Protein Coding	57	brain, psychiatric, neuronal, neuron	4	5033	0.838465	7.52	0.197058
M1	Direct	CD24		CD24 Molecule	Protein Coding	41	brain, axon, neuronal, neuron	4	5101	0.832637	7.44	0
M1	Direct	ATP2B4		ATPase Plasma Membrane Ca2+ Transporting 4	Protein Coding	52	brain, neuronal, neuron	3	4251	0.911801	7.35	0.649709
M1	Direct	SOS2		SOS Ras/Rho Guanine Nucleotide Exchange Factor 2	Protein Coding	51	brain, axon, psychiatric, neuronal, neuron	5	5980	0.763591	7.2	0.627516
M1	Direct	PRKG2		Protein Kinase CGMP-Dependent 2	Protein Coding	53	brain, psychiatric, neuronal, neuron	4	5426	0.805812	7.03	0.764602
M1	Direct	SH3PXD2B		SH3 And PX Domains 2B	Protein Coding	46	brain, axon, neuronal, neuron	4	5459	0.803179	6.99	0.4077
M1	Direct	ZC3H11A		Zinc Finger CCCH-Type Containing 11A	Protein Coding	43	brain, neuronal, neuron	3	5132	0.830005	6.41	0.734546
M1	Direct	LRRC8A		Leucine Rich Repeat Containing 8 VRAC Subunit A	Protein Coding	47	brain, psychiatric, neuronal, neuron	4	6333	0.738682	6.14	0.810119
M1	Direct	FADS1		Fatty Acid Desaturase 1	Protein Coding	50	brain, psychiatric, neuronal, neuron	4	6541	0.724648	5.97	0.769069
M1	Direct	UHMK1		U2AF Homology Motif Kinase 1	Protein Coding	46	brain, axon, neuronal, neuron	4	6804	0.707528	5.78	0.815069
M1	Direct	DOK6		Docking Protein 6	Protein Coding	43	brain, axon, neuronal, neuron	4	6825	0.706189	5.76	0.759946
M1	Direct	NFAT5		Nuclear Factor Of Activated T Cells 5	Protein Coding	48	brain, psychiatric, neuronal, neuron	4	7209	0.682417	5.5	0.818929
M1	Direct	HSD3B7		Hydroxy-Delta-5-Steroid Dehydrogenase, 3 Beta- And Steroid Delta-Isomerase 7	Protein Coding	47	brain, axon, psychiatric, neuronal, neuron	5	8251	0.623785	5.43	0.361156
M1	Direct	RPRD2		Regulation Of Nuclear Pre-MRNA Domain Containing 2	Protein Coding	42	brain, neuronal, neuron	3	6479	0.728784	5.22	0.666984
M1	Direct	DTX1		Deltex E3 Ubiquitin Ligase 1	Protein Coding	45	brain, neuronal, neuron	3	6543	0.724515	5.17	0.771646
M1	Direct	PPM1H		Protein Phosphatase, Mg2+/Mn2+ Dependent 1H	Protein Coding	44	brain, axon, neuronal, neuron	4	7936	0.64069	5.05	0.669726
M1	Direct	PPP2R5A		Protein Phosphatase 2 Regulatory Subunit B'Alpha	Protein Coding	46	brain, neuronal, neuron	3	6913	0.700625	4.94	0.718385
M1	Direct	CXCL2		C-X-C Motif Chemokine Ligand 2	Protein Coding	46	brain, neuronal, neuron	3	7249	0.680014	4.74	0.599843
M1	Direct	CCDC180		Coiled-Coil Domain Containing 180	Protein Coding	40	brain, neuronal, neuron	3	7259	0.679415	4.73	0.373871
M1	Direct	CRIP2		Cysteine Rich Protein 2	Protein Coding	43	brain, axon, neuronal, neuron	4	8704	0.600573	4.61	0
M1	Direct	F11R		F11 Receptor	Protein Coding	50	brain, neuronal, neuron	3	7812	0.64753	4.44	0.769523
M1	Direct	WBP2		WW Domain Binding Protein 2	Protein Coding	46	brain, neuronal, neuron	3	7873	0.644152	4.41	0.681858
M1	Direct	HIPK3		Homeodomain Interacting Protein Kinase 3	Protein Coding	49	brain, psychiatric, neuronal, neuron	4	9116	0.580488	4.39	0.646584
M1	Direct	GPD2		Glycerol-3-Phosphate Dehydrogenase 2	Protein Coding	53	brain, psychiatric, neuronal, neuron	4	9859	0.546459	4.06	0.52952
M1	Direct	MMD		Monocyte To Macrophage Differentiation Associated	Protein Coding	40	brain, neuronal, neuron	3	8861	0.592809	3.92	0.861507
M1	Direct	RBM47		RNA Binding Motif Protein 47	Protein Coding	42	brain, neuronal, neuron	3	9140	0.579346	3.8	0.729544
M1	Direct	PDCD4		Programmed Cell Death 4	Protein Coding	50	brain, neuronal, neuron	3	9174	0.577733	3.78	0.806088
M1	Direct	LZTFL1		Leucine Zipper Transcription Factor Like 1	Protein Coding	46	brain, psychiatric, neuronal, neuron	4	10577	0.515929	3.76	0.319434
M1	Direct	ISG20		Interferon Stimulated Exonuclease Gene 20	Protein Coding	46	brain, neuronal, neuron	3	9346	0.569666	3.72	0.700749
M1	Direct	RASSF5		Ras Association Domain Family Member 5	Protein Coding	45	brain, neuronal, neuron	3	9502	0.562477	3.66	0.413192
M1	Direct	SLC26A7		Solute Carrier Family 26 Member 7	Protein Coding	46	brain, axon, neuronal, neuron	4	10895	0.503065	3.63	0.403481
M1	Direct	FNDC3B		Fibronectin Type III Domain Containing 3B	Protein Coding	41	brain, psychiatric, neuronal, neuron	4	10913	0.502348	3.63	0.724118
M1	Direct	HACD2		3-Hydroxyacyl-CoA Dehydratase 2	Protein Coding	42	brain, axon, neuronal, neuron	4	11508	0.479292	3.43	0.673434
M1	Direct	PIM1		Pim-1 Proto-Oncogene, Serine/Threonine Kinase	Protein Coding	56	brain, neuronal, neuron	3	10403	0.523133	3.32	0.732663
M1	Direct	TNKS2		Tankyrase 2	Protein Coding	51	brain, neuronal, neuron	3	10458	0.520843	3.3	0.781743
M1	Direct	PLAGL2		PLAG1 Like Zinc Finger 2	Protein Coding	42	brain, neuronal, neuron	3	10564	0.516464	3.26	0.839887
M1	Direct	KLHDC4		Kelch Domain Containing 4	Protein Coding	43	brain, psychiatric, neuronal, neuron	4	12064	0.458801	3.26	0.108383
M1	Direct	UGGT1		UDP-Glucose Glycoprotein Glucosyltransferase 1	Protein Coding	47	brain, neuronal, neuron	3	10858	0.504542	3.16	0.702796
M1	Direct	PXYLP1		2-Phosphoxylose Phosphatase 1	Protein Coding	43	brain, psychiatric, neuronal, neuron	4	12448	0.445192	3.13	0.744715
M1	Direct	EEIG1		Estrogen-Induced Osteoclastogenesis Regulator 1	Protein Coding	38	brain, neuronal, neuron	3	11246	0.489294	3.04	0.799298
M1	Direct	KIAA1522		KIAA1522	Protein Coding	35	brain, neuronal, neuron	3	11255	0.488946	3.04	0.363363
M1	Direct	FMNL3		Formin Like 3	Protein Coding	42	brain, neuronal, neuron	3	11330	0.486062	3.02	0.712486
M1	Direct	CA3		Carbonic Anhydrase 3	Protein Coding	48	brain, neuronal, neuron	3	12599	0.439956	2.67	0.328392
M1	Direct	ANKIB1		Ankyrin Repeat And IBR Domain Containing 1	Protein Coding	40	brain, neuronal, neuron	3	12654	0.438064	2.66	0.177413
M1	Direct	ZNF568		Zinc Finger Protein 568	Protein Coding	38	brain, neuronal, neuron	3	13172	0.42064	2.53	0.158179
M1	Direct	C8A		Complement C8 Alpha Chain	Protein Coding	48	brain, neuronal, neuron	3	13261	0.417716	2.51	0.103168
M1	Direct	COPG1		COPI Coat Complex Subunit Gamma 1	Protein Coding	47	brain, axon, neuronal, neuron	4	14890	0.367397	2.49	0.582416
M1	Direct	SLC35A5		Solute Carrier Family 35 Member A5	Protein Coding	40	brain, neuronal, neuron	3	13365	0.414323	2.48	0.40597
M1	Direct	MYO3B		Myosin IIIB	Protein Coding	47	brain, neuronal, neuron	3	13396	0.413317	2.48	0.0454154
M1	Direct	CDCP1		CUB Domain Containing Protein 1	Protein Coding	46	brain, neuronal, neuron	3	13743	0.40221	2.4	0.446701
M1	Direct	NAB1		NGFI-A Binding Protein 1	Protein Coding	45	brain, axon	2	11894	0.464964	2.33	0.813916
M1	Direct	DCAKD		Dephospho-CoA Kinase Domain Containing	Protein Coding	42	brain, neuronal, neuron	3	14826	0.369268	2.17	0.255569
M1	Direct	ANKRD29		Ankyrin Repeat Domain 29	Protein Coding	39	brain, neuronal, neuron	3	16170	0.331582	1.92	0.729951
M1	Direct	SMIM14		Small Integral Membrane Protein 14	Protein Coding	37	brain, neuronal, neuron	3	16360	0.326509	1.88	0
M1	Direct	SLC25A30		Solute Carrier Family 25 Member 30	Protein Coding	43	brain, neuronal, neuron	3	16390	0.325713	1.87	0.585771
M1	Direct	PLEKHH2		Pleckstrin Homology, MyTH4 And FERM Domain Containing H2	Protein Coding	43	brain, neuronal, neuron	3	16499	0.322834	1.86	0.384887
M1	Direct	SERPINB5		Serpin Family B Member 5	Protein Coding	49	brain, neuronal, neuron	3	16693	0.317758	1.83	0.174854
M1	Direct	MXD4		MAX Dimerization Protein 4	Protein Coding	42	brain, neuronal, neuron	3	18239	0.279291	1.58	0.598788
M1	Direct	PARD6B		Par-6 Family Cell Polarity Regulator Beta	Protein Coding	44	psychiatric, neuronal, neuron	3	18630	0.270079	1.52	0.571618
M1	Direct	CCL14		C-C Motif Chemokine Ligand 14	Protein Coding	42	brain, neuronal, neuron	3	19180	0.257443	1.43	0.352593
M1	Direct	C12orf40		Chromosome 12 Open Reading Frame 40	Protein Coding	34	neuronal, neuron	2	22517	0.187781	0.89	0.218412
M1	Direct	CRYGS		Crystallin Gamma S	Protein Coding	46	neuronal, neuron	2	23508	0.169076	0.84	0.728856
M1	Direct	TNS4		Tensin 4	Protein Coding	44	brain	1	20578	0.226889	0.72	0.301328
M1	Direct	ZNF579		Zinc Finger Protein 579	Protein Coding	36	brain	1	26108	0.123518	0.52	0
M1	Direct	FAM216B		Family With Sequence Similarity 216 Member B	Protein Coding	32	brain	1	27242	0.105053	0.5	0.648676
M1	Indirect	CXCL3	BDNF	Brain Derived Neurotrophic Factor	Protein Coding	56	brain, axon, psychiatric, neuronal, neuron	5	2		6.34	0.556783	3.78	0.36815
M1	Indirect	CXCL3	CXCL8	C-X-C Motif Chemokine Ligand 8	Protein Coding	50	brain, axon, psychiatric, neuronal, neuron	5	951		6.34	0.556783	3.05	0.701326
M1	Indirect	CXCL3	CXCR2	C-X-C Motif Chemokine Receptor 2	Protein Coding	57	brain, axon, psychiatric, neuronal, neuron	5	1916		6.34	0.556783	2.43	0.692784
M1	Indirect	CXCL3	IL6	Interleukin 6	Protein Coding	58	brain, axon, psychiatric, neuronal, neuron	5	144		6.34	0.556783	2.34	0.560705
M1	Indirect	CXCL3	STAT3	Signal Transducer And Activator Of Transcription 3	Protein Coding	61	brain, axon, psychiatric, neuronal, neuron	5	426		6.34	0.556783	2.17	0.789392
M1	Indirect	AMDHD1	JUN	Jun Proto-Oncogene, AP-1 Transcription Factor Subunit	Protein Coding	55	brain, axon, psychiatric, neuronal, neuron	5	336		2.46	0.457015	1.43	0.798995
M1	Indirect	AMDHD1	GAD1	Glutamate Decarboxylase 1	Protein Coding	56	brain, axon, psychiatric, neuronal, neuron	5	75		2.46	0.457015	1.19	0.590746
M1	Indirect	AMDHD1	PPT1	Palmitoyl-Protein Thioesterase 1	Protein Coding	53	brain, axon, psychiatric, neuronal, neuron	5	6		2.46	0.457015	1	0.515057
M1	Indirect	AMDHD1	MYC	MYC Proto-Oncogene, BHLH Transcription Factor	Protein Coding	59	brain, axon, psychiatric, neuronal, neuron	5	780		2.46	0.457015	0.99	0.529606
M1	Indirect	AMDHD1	TH	Tyrosine Hydroxylase	Protein Coding	57	brain, axon, psychiatric, neuronal, neuron	5	32		2.46	0.457015	0.96	0.226468
M2	Direct	FOS		Fos Proto-Oncogene, AP-1 Transcription Factor Subunit	Protein Coding	57	stimuli, stimulus, response, brain, "neuronal ", psychiatric	6	90	2.58605	44.84	0.573299
M2	Direct	NR4A2		Nuclear Receptor Subfamily 4 Group A Member 2	Protein Coding	53	stimuli, stimulus, response, brain, "neuronal ", psychiatric	6	109	2.50287	41.87	0.764675
M2	Direct	BRCA1		BRCA1 DNA Repair Associated	Protein Coding	56	stimuli, stimulus, response, brain, "neuronal ", psychiatric	6	198	2.24363	34.38	0.429974
M2	Direct	MYC		MYC Proto-Oncogene, BHLH Transcription Factor	Protein Coding	59	stimuli, stimulus, response, brain, "neuronal ", psychiatric	6	241	2.15827	32.25	0.529606
M2	Direct	DLL1		Delta Like Canonical Notch Ligand 1	Protein Coding	52	stimuli, response, brain, "neuronal ", psychiatric	5	188	2.26613	31.92	0.619728
M2	Direct	KIT		KIT Proto-Oncogene, Receptor Tyrosine Kinase	Protein Coding	60	stimuli, stimulus, response, brain, "neuronal ", psychiatric	6	433	1.9038	26.57	0.725967
M2	Direct	SLC2A3		Solute Carrier Family 2 Member 3	Protein Coding	55	stimuli, stimulus, response, brain, "neuronal ", psychiatric	6	455	1.88228	26.22	0.415488
M2	Direct	IGF1R		Insulin Like Growth Factor 1 Receptor	Protein Coding	61	stimuli, stimulus, response, brain, "neuronal ", psychiatric	6	462	1.87565	25.92	0.759492
M2	Direct	PPARA		Peroxisome Proliferator Activated Receptor Alpha	Protein Coding	51	stimuli, stimulus, response, brain, "neuronal ", psychiatric	6	464	1.87377	25.9	0.369941
M2	Direct	NEUROD2		Neuronal Differentiation 2	Protein Coding	48	stimuli, stimulus, response, brain, "neuronal ", psychiatric	6	515	1.82848	25.06	0.787882
M2	Direct	HSPA1A		Heat Shock Protein Family A (Hsp70) Member 1A	Protein Coding	53	stimuli, stimulus, response, brain, "neuronal ", psychiatric	6	616	1.75071	23.47	0
M2	Direct	STX1A		Syntaxin 1A	Protein Coding	55	stimuli, stimulus, response, brain, "neuronal ", psychiatric	6	643	1.73208	23.02	0.795752
M2	Direct	BIRC5		Baculoviral IAP Repeat Containing 5	Protein Coding	52	stimuli, stimulus, response, brain, "neuronal "	5	822	1.62542	19.08	0.573832
M2	Direct	SYT1		Synaptotagmin 1	Protein Coding	55	stimuli, stimulus, response, brain, "neuronal ", psychiatric	6	1036	1.52493	18.92	0.87623
M2	Direct	PNPLA6		Patatin Like Phospholipase Domain Containing 6	Protein Coding	50	stimuli, response, brain, "neuronal ", psychiatric	5	846	1.61292	18.84	0.597858
M2	Direct	APAF1		Apoptotic Peptidase Activating Factor 1	Protein Coding	52	stimuli, stimulus, response, brain, "neuronal ", psychiatric	6	1057	1.51622	18.75	0.669075
M2	Direct	KCNH2		Potassium Voltage-Gated Channel Subfamily H Member 2	Protein Coding	57	stimuli, stimulus, response, brain, "neuronal ", psychiatric	6	1093	1.50167	18.41	0.510788
M2	Direct	TGFBR2		Transforming Growth Factor Beta Receptor 2	Protein Coding	59	stimuli, stimulus, response, brain, "neuronal ", psychiatric	6	1122	1.4903	18.16	0.612367
M2	Direct	ZEB2		Zinc Finger E-Box Binding Homeobox 2	Protein Coding	54	stimuli, response, brain, "neuronal ", psychiatric	5	968	1.55442	17.9	0.732902
M2	Direct	DHCR7		7-Dehydrocholesterol Reductase	Protein Coding	53	stimuli, stimulus, response, brain, "neuronal ", psychiatric	6	1179	1.46878	17.77	0.309756
M2	Direct	NDRG1		N-Myc Downstream Regulated 1	Protein Coding	52	stimuli, stimulus, response, brain, "neuronal ", psychiatric	6	1330	1.41644	16.8	0.597174
M2	Direct	HSPA1B		Heat Shock Protein Family A (Hsp70) Member 1B	Protein Coding	47	stimuli, stimulus, response, brain, "neuronal ", psychiatric	6	1636	1.32651	15.36	0
M2	Direct	RCAN1		Regulator Of Calcineurin 1	Protein Coding	49	stimuli, stimulus, response, brain, "neuronal ", psychiatric	6	1794	1.28647	14.69	0.663669
M2	Direct	GFPT1		Glutamine--Fructose-6-Phosphate Transaminase 1	Protein Coding	53	stimuli, stimulus, response, brain, "neuronal ", psychiatric	6	1920	1.25699	14.12	0.830697
M2	Direct	POU5F1		POU Class 5 Homeobox 1	Protein Coding	51	stimuli, stimulus, response, brain, "neuronal ", psychiatric	6	1939	1.25271	14.04	0.566374
M2	Direct	CD27		CD27 Molecule	Protein Coding	54	stimuli, stimulus, response, brain, "neuronal "	5	1833	1.27713	13.26	0.45967
M2	Direct	PER1		Period Circadian Regulator 1	Protein Coding	48	stimuli, stimulus, response, brain, "neuronal ", psychiatric	6	2259	1.18638	12.86	0.289659
M2	Direct	CXCL9		C-X-C Motif Chemokine Ligand 9	Protein Coding	47	stimuli, stimulus, response, brain, "neuronal ", psychiatric	6	2344	1.17033	12.57	0.675579
M2	Direct	CDON		Cell Adhesion Associated, Oncogene Regulated	Protein Coding	53	stimuli, response, brain, "neuronal ", psychiatric	5	2025	1.23387	12.53	0.518002
M2	Direct	KLF4		KLF Transcription Factor 4	Protein Coding	52	stimuli, stimulus, response, brain, "neuronal ", psychiatric	6	2580	1.12867	11.89	0.642852
M2	Direct	KCNH1		Potassium Voltage-Gated Channel Subfamily H Member 1	Protein Coding	54	response, brain, "neuronal ", psychiatric	4	1848	1.27359	11.83	0.880734
M2	Direct	BCL2A1		BCL2 Related Protein A1	Protein Coding	47	stimuli, stimulus, response, brain, "neuronal ", psychiatric	6	2870	1.08241	11.18	0.262791
M2	Direct	MAGI1		Membrane Associated Guanylate Kinase, WW And PDZ Domain Containing 1	Protein Coding	47	stimuli, stimulus, response, brain, "neuronal ", psychiatric	6	3529	0.99264	9.88	0.648526
M2	Direct	TXNIP		Thioredoxin Interacting Protein	Protein Coding	46	stimuli, stimulus, response, brain, "neuronal "	5	3266	1.02628	9.47	0.682683
M2	Direct	H4C11		H4 Clustered Histone 11	Protein Coding	43	stimuli, stimulus, response, brain, "neuronal ", psychiatric	6	3827	0.957433	9.4	0.663987
M2	Direct	NUMB		NUMB Endocytic Adaptor Protein	Protein Coding	52	stimuli, stimulus, response, brain, "neuronal ", psychiatric	6	4163	0.920886	8.91	0.747077
M2	Direct	TMOD2		Tropomodulin 2	Protein Coding	44	response, brain, "neuronal "	3	2420	1.15648	8.73	0.686193
M2	Direct	APOL2		Apolipoprotein L2	Protein Coding	44	stimuli, response, brain, "neuronal ", psychiatric	5	3901	0.949116	8.49	0.157094
M2	Direct	H3C3		H3 Clustered Histone 3	Protein Coding	39	stimuli, response, brain, "neuronal "	4	3345	1.0159	8.37	0.88102
M2	Direct	SESN2		Sestrin 2	Protein Coding	45	stimuli, stimulus, response, brain, "neuronal "	5	4185	0.918596	8.12	0.497752
M2	Direct	SNAI1		Snail Family Transcriptional Repressor 1	Protein Coding	51	stimuli, stimulus, response, brain, "neuronal "	5	4201	0.916939	8.09	0.439571
M2	Direct	AREG		Amphiregulin	Protein Coding	50	stimuli, stimulus, response, brain, "neuronal "	5	4217	0.915288	8.07	0
M2	Direct	NNT		Nicotinamide Nucleotide Transhydrogenase	Protein Coding	50	stimuli, response, brain, "neuronal ", psychiatric	5	4240	0.912926	8.04	0.602567
M2	Direct	GDF5		Growth Differentiation Factor 5	Protein Coding	52	stimuli, stimulus, response, brain, "neuronal ", psychiatric	6	5201	0.824205	7.52	0.427243
M2	Direct	RBCK1		RANBP2-Type And C3HC4-Type Zinc Finger Containing 1	Protein Coding	48	stimuli, response, brain, "neuronal "	4	4062	0.931552	7.39	0.858352
M2	Direct	SHOC2		SHOC2 Leucine Rich Repeat Scaffold Protein	Protein Coding	48	stimuli, stimulus, response, brain, "neuronal ", psychiatric	6	5380	0.80951	7.31	0.784858
M2	Direct	RICTOR		RPTOR Independent Companion Of MTOR Complex 2	Protein Coding	50	stimuli, stimulus, response, brain, "neuronal "	5	5318	0.814544	6.75	0.527128
M2	Direct	CYTH1		Cytohesin 1	Protein Coding	48	stimuli, response, brain, "neuronal "	4	5003	0.841061	6.34	0.70291
M2	Direct	MTA2		Metastasis Associated 1 Family Member 2	Protein Coding	47	stimuli, stimulus, response, brain, "neuronal "	5	6280	0.742332	5.9	0.915512
M2	Direct	CDC23		Cell Division Cycle 23	Protein Coding	47	stimuli, stimulus, response, brain, "neuronal "	5	6335	0.738545	5.86	0.698555
M2	Direct	PTPRJ		Protein Tyrosine Phosphatase Receptor Type J	Protein Coding	55	stimuli, response, brain, "neuronal "	4	5654	0.787936	5.74	0.353142
M2	Direct	AHNAK		AHNAK Nucleoprotein	Protein Coding	44	stimuli, stimulus, response, brain, "neuronal "	5	6577	0.722264	5.66	0.0306847
M2	Direct	CACNB3		Calcium Voltage-Gated Channel Auxiliary Subunit Beta 3	Protein Coding	48	response, brain, "neuronal ", psychiatric	4	6275	0.742678	5.28	0.744128
M2	Direct	NANOG		Nanog Homeobox	Protein Coding	43	stimuli, response, brain, "neuronal "	4	6340	0.738203	5.24	0.411146
M2	Direct	PPP1R10		Protein Phosphatase 1 Regulatory Subunit 10	Protein Coding	46	stimulus, response, brain, "neuronal ", psychiatric	5	7203	0.682779	5.19	0.797888
M2	Direct	CYP51A1		Cytochrome P450 Family 51 Subfamily A Member 1	Protein Coding	50	stimuli, response, brain, "neuronal ", psychiatric	5	7419	0.669947	5.04	0.704591
M2	Direct	MKNK2		MAPK Interacting Serine/Threonine Kinase 2	Protein Coding	49	stimuli, stimulus, response, brain	4	6681	0.71545	4.98	0.387871
M2	Direct	ACSL1		Acyl-CoA Synthetase Long Chain Family Member 1	Protein Coding	52	stimuli, stimulus, response, brain, "neuronal "	5	7583	0.660451	4.94	0.739998
M2	Direct	SIRT7		Sirtuin 7	Protein Coding	48	stimulus, response, brain, "neuronal "	4	7088	0.689768	4.72	0.780582
M2	Direct	FICD		FIC Domain Protein Adenylyltransferase	Protein Coding	42	response, brain, "neuronal "	3	6465	0.729723	4.45	0.723859
M2	Direct	FKBP8		FKBP Prolyl Isomerase 8	Protein Coding	50	stimuli, response, brain, "neuronal "	4	7928	0.641128	4.24	0.631573
M2	Direct	INHBB		Inhibin Subunit Beta B	Protein Coding	48	stimuli, stimulus, response, brain	4	8045	0.634766	4.19	0.470646
M2	Direct	XRN1		5'-3' Exoribonuclease 1	Protein Coding	43	stimulus, response, brain, "neuronal "	4	8744	0.598582	3.84	0.564382
M2	Direct	BIK		BCL2 Interacting Killer	Protein Coding	46	stimuli, stimulus, response, "neuronal ", psychiatric	5	9682	0.554327	3.81	0.493935
M2	Direct	CASP14		Caspase 14	Protein Coding	53	stimuli, response, brain, "neuronal "	4	8859	0.592907	3.79	0.421527
M2	Direct	EMP1		Epithelial Membrane Protein 1	Protein Coding	43	response, brain, "neuronal "	3	7706	0.653463	3.77	0.488478
M2	Direct	SERPINB1		Serpin Family B Member 1	Protein Coding	47	stimuli, response, brain	3	7922	0.641457	3.68	0.651726
M2	Direct	ZNF598		Zinc Finger Protein 598, E3 Ubiquitin Ligase	Protein Coding	40	stimuli, stimulus, response, brain, "neuronal ", psychiatric	6	11859	0.466244	3.26	0
M2	Direct	B4GALT5		Beta-1,4-Galactosyltransferase 5	Protein Coding	45	response, brain, "neuronal "	3	8951	0.58842	3.24	0.394934
M2	Direct	ABLIM1		Actin Binding LIM Protein 1	Protein Coding	46	stimuli, stimulus, response, brain, "neuronal "	5	11816	0.467821	2.99	0.364748
M2	Direct	DNAAF3		Dynein Axonemal Assembly Factor 3	Protein Coding	43	response, brain, psychiatric	3	10185	0.532331	2.78	0.114196
M2	Direct	VASN		Vasorin	Protein Coding	43	stimuli, response, brain, "neuronal "	4	11832	0.467234	2.67	0.339304
M2	Direct	RRAGD		Ras Related GTP Binding D	Protein Coding	45	stimuli, stimulus, response	3	10551	0.516998	2.67	0.691587
M2	Direct	SLC6A16		Solute Carrier Family 6 Member 16	Protein Coding	42	response, brain, "neuronal ", psychiatric	4	12940	0.428358	2.35	0.754496
M2	Direct	SEPTIN1		Septin 1	Protein Coding	40	stimulus, brain, "neuronal "	3	12005	0.46093	2.26	0
M2	Direct	REEP3		Receptor Accessory Protein 3	Protein Coding	44	response, brain, "neuronal "	3	13323	0.41569	1.96	0.644479
M2	Direct	CYTH3		Cytohesin 3	Protein Coding	46	stimuli, response, brain	3	13945	0.395873	1.83	0.84801
M2	Direct	EDEM3		ER Degradation Enhancing Alpha-Mannosidase Like Protein 3	Protein Coding	46	response, brain, "neuronal ", psychiatric	4	16090	0.333736	1.74	0.603473
M2	Direct	GPR156		G Protein-Coupled Receptor 156	Protein Coding	43	response, brain	2	16910	0.312148	1.13	0.252904
M3	Direct	H3-3A		H3.3 Histone A	Protein Coding	48	brain, psychiatric, neuronal, organelle, chromatine	5	174	2.29974	29.83	0.707175
M3	Direct	MFN2		Mitofusin 2	Protein Coding	54	brain, psychiatric, neuronal, organelle, chromatine	5	182	2.28022	29.42	0.81761
M3	Direct	KIF2A		Kinesin Family Member 2A	Protein Coding	50	brain, neuronal, organelle, chromatine	4	282	2.09004	22.65	0.622656
M3	Direct	SMARCC1		SWI/SNF Related, Matrix Associated, Actin Dependent Regulator Of Chromatin Subfamily C Member 1	Protein Coding	49	brain, neuronal, organelle, chromatine	4	327	2.02574	21.54	0.70168
M3	Direct	BAX		BCL2 Associated X, Apoptosis Regulator	Protein Coding	57	brain, psychiatric, neuronal, organelle, chromatine	5	544	1.80469	20.05	0.829566
M3	Direct	H3C1		H3 Clustered Histone 1	Protein Coding	44	brain, neuronal, organelle, chromatine	4	567	1.78671	17.6	0.788282
M3	Direct	CCND1		Cyclin D1	Protein Coding	60	brain, psychiatric, neuronal, organelle, chromatine, "cellular component"	6	994	1.54291	16.82	0.882969
M3	Direct	MET		MET Proto-Oncogene, Receptor Tyrosine Kinase	Protein Coding	61	brain, psychiatric, neuronal, organelle, chromatine, "cellular component"	6	1136	1.48491	15.86	0.564844
M3	Direct	NAIP		NLR Family Apoptosis Inhibitory Protein	Protein Coding	46	brain, neuronal	2	349	1.99747	14.93	0
M3	Direct	CDK4		Cyclin Dependent Kinase 4	Protein Coding	61	brain, neuronal, organelle, chromatine	4	861	1.60529	14.73	0.845276
M3	Direct	KIF5B		Kinesin Family Member 5B	Protein Coding	51	brain, psychiatric, neuronal, organelle, chromatine	5	1142	1.48263	14.45	0.841194
M3	Direct	CD44		CD44 Molecule (Indian Blood Group)	Protein Coding	55	brain, neuronal, organelle, chromatine, "cellular component"	5	1262	1.43923	13.72	0.342759
M3	Direct	EIF4G1		Eukaryotic Translation Initiation Factor 4 Gamma 1	Protein Coding	54	brain, psychiatric, neuronal, organelle, chromatine	5	1325	1.41808	13.46	0.685536
M3	Direct	TFAM		Transcription Factor A, Mitochondrial	Protein Coding	50	brain, psychiatric, neuronal, organelle, chromatine	5	1356	1.40803	13.27	0.499351
M3	Direct	NOTCH2		Notch Receptor 2	Protein Coding	59	brain, psychiatric, neuronal, organelle, chromatine	5	1368	1.40421	13.24	0.671913
M3	Direct	MKI67		Marker Of Proliferation Ki-67	Protein Coding	51	brain, neuronal, organelle, chromatine, "cellular component"	5	1492	1.36652	12.72	0.00266438
M3	Direct	CAPN1		Calpain 1	Protein Coding	57	brain, psychiatric, neuronal, organelle, chromatine	5	1533	1.35475	12.6	0.342745
M3	Direct	SYNE2		Spectrin Repeat Containing Nuclear Envelope Protein 2	Protein Coding	47	brain, neuronal, organelle, chromatine	4	1367	1.40452	11.84	0.00869362
M3	Direct	BMP7		Bone Morphogenetic Protein 7	Protein Coding	52	brain, psychiatric, neuronal, organelle	4	1404	1.39292	11.72	0.726591
M3	Direct	MRE11		MRE11 Homolog, Double Strand Break Repair Nuclease	Protein Coding	55	brain, psychiatric, neuronal, organelle, chromatine	5	1810	1.28261	11.55	0.672959
M3	Direct	H1-5		H1.5 Linker Histone, Cluster Member	Protein Coding	47	brain, neuronal, organelle, chromatine	4	1776	1.29085	10.42	0.490374
M3	Direct	GATA4		GATA Binding Protein 4	Protein Coding	55	brain, psychiatric, neuronal, organelle, chromatine	5	2352	1.16885	10.12	0.337806
M3	Direct	CTTN		Cortactin	Protein Coding	50	brain, neuronal, organelle, chromatine	4	1951	1.25003	9.9	0.71624
M3	Direct	UHRF1		Ubiquitin Like With PHD And Ring Finger Domains 1	Protein Coding	46	brain, neuronal, organelle, chromatine	4	2147	1.20846	9.48	0
M3	Direct	MCM2		Minichromosome Maintenance Complex Component 2	Protein Coding	53	brain, neuronal, organelle, chromatine	4	2166	1.20463	9.44	0.646812
M3	Direct	MCM7		Minichromosome Maintenance Complex Component 7	Protein Coding	52	brain, neuronal, organelle, chromatine	4	2197	1.19846	9.36	0.544778
M3	Direct	PIGT		Phosphatidylinositol Glycan Anchor Biosynthesis Class T	Protein Coding	48	brain, psychiatric, neuronal, organelle	4	2224	1.19316	9.29	0.505215
M3	Direct	H3-4		H3.4 Histone, Cluster Member	Protein Coding	44	brain, neuronal, organelle, chromatine	4	2235	1.19101	9.26	0.475163
M3	Direct	KIF4A		Kinesin Family Member 4A	Protein Coding	46	brain, psychiatric, neuronal, organelle, chromatine	5	2870	1.08241	9.08	0.299511
M3	Direct	MCM3		Minichromosome Maintenance Complex Component 3	Protein Coding	51	brain, neuronal, organelle, chromatine	4	2345	1.17015	9.06	0.48797
M3	Direct	H3C15		H3 Clustered Histone 15	Protein Coding	38	brain, neuronal, organelle, chromatine	4	2612	1.12332	8.55	0
M3	Direct	CAD		Carbamoyl-Phosphate Synthetase 2, Aspartate Transcarbamylase, And Dihydroorotase	Protein Coding	56	brain, psychiatric, neuronal, organelle, chromatine	5	3487	0.99784	8.1	0.742119
M3	Direct	POLD1		DNA Polymerase Delta 1, Catalytic Subunit	Protein Coding	52	brain, neuronal, organelle, chromatine	4	2937	1.07239	8.03	0.54957
M3	Direct	MCM4		Minichromosome Maintenance Complex Component 4	Protein Coding	54	brain, neuronal, organelle, chromatine	4	3023	1.05985	7.9	0.718572
M3	Direct	ATP6V1E1		ATPase H+ Transporting V1 Subunit E1	Protein Coding	52	brain, psychiatric, neuronal, organelle, chromatine	5	3781	0.962685	7.71	0.579021
M3	Direct	H2AC20		H2A Clustered Histone 20	Protein Coding	44	brain, neuronal, organelle, chromatine	4	3142	1.04309	7.7	0.82878
M3	Direct	MCM5		Minichromosome Maintenance Complex Component 5	Protein Coding	52	brain, neuronal, organelle, chromatine	4	3463	1.00084	7.28	0.319811
M3	Direct	AXL		AXL Receptor Tyrosine Kinase	Protein Coding	59	brain, neuronal, organelle	3	2702	1.10861	7.27	0.649684
M3	Direct	MOV10		Mov10 RISC Complex RNA Helicase	Protein Coding	47	brain, psychiatric, neuronal, organelle, chromatine	5	4367	0.900109	7.06	0.803733
M3	Direct	FLOT2		Flotillin 2	Protein Coding	47	brain, psychiatric, neuronal, organelle, chromatine	5	4456	0.891347	6.97	0.563415
M3	Direct	IMPDH1		Inosine Monophosphate Dehydrogenase 1	Protein Coding	56	brain, psychiatric, neuronal, organelle, chromatine	5	5279	0.81774	6.22	0.679499
M3	Direct	MCM6		Minichromosome Maintenance Complex Component 6	Protein Coding	50	brain, neuronal, organelle, chromatine	4	4626	0.875086	6.11	0.477556
M3	Direct	ITGA6		Integrin Subunit Alpha 6	Protein Coding	56	brain, psychiatric, neuronal, organelle	4	4841	0.855357	5.92	0.522672
M3	Direct	TPM1		Tropomyosin 1	Protein Coding	55	brain, neuronal, organelle, chromatine	4	5011	0.840368	5.78	0.839324
M3	Direct	NELFCD		Negative Elongation Factor Complex Member C/D	Protein Coding	44	brain, psychiatric, neuronal, organelle, chromatine	5	5848	0.773285	5.77	0.882099
M3	Direct	H1-10		H1.10 Linker Histone	Protein Coding	39	brain, neuronal, organelle, chromatine	4	5034	0.838379	5.76	0
M3	Direct	WASF2		WASP Family Member 2	Protein Coding	50	brain, neuronal, organelle, chromatine	4	5184	0.825627	5.64	0.682697
M3	Direct	CAPRIN1		Cell Cycle Associated Protein 1	Protein Coding	44	brain, neuronal, organelle, chromatine	4	5432	0.805332	5.44	0.837163
M3	Direct	TASOR		Transcription Activation Suppressor	Protein Coding	40	brain, neuronal, organelle, chromatine	4	5655	0.787859	5.29	0.456179
M3	Direct	G3BP2		G3BP Stress Granule Assembly Factor 2	Protein Coding	43	brain, neuronal, organelle, chromatine	4	5766	0.779417	5.21	0.839567
M3	Direct	SFN		Stratifin	Protein Coding	52	brain, neuronal, organelle, chromatine	4	5823	0.775145	5.17	0.678877
M3	Direct	NCAPG		Non-SMC Condensin I Complex Subunit G	Protein Coding	47	brain, neuronal, organelle, chromatine	4	6235	0.745455	4.91	0.481321
M3	Direct	NT5E		5'-Nucleotidase Ecto	Protein Coding	59	brain, neuronal, organelle, chromatine	4	6266	0.743302	4.89	0.291771
M3	Direct	TMOD3		Tropomodulin 3	Protein Coding	44	brain, psychiatric, neuronal, organelle, chromatine	5	7415	0.670181	4.79	0.727304
M3	Direct	COPZ1		COPI Coat Complex Subunit Zeta 1	Protein Coding	46	brain, neuronal, organelle, chromatine	4	7159	0.68544	4.42	0.675166
M3	Direct	DDX19B		DEAD-Box Helicase 19B	Protein Coding	44	brain, neuronal, organelle, chromatine	4	7637	0.657369	4.17	0.545984
M3	Direct	KIF2C		Kinesin Family Member 2C	Protein Coding	50	brain, neuronal, organelle, chromatine	4	7818	0.647196	4.09	0.52895
M3	Direct	EPB41L2		Erythrocyte Membrane Protein Band 4.1 Like 2	Protein Coding	46	brain, neuronal, organelle, chromatine	4	7903	0.6425	4.06	0.331993
M3	Direct	CAPG		Capping Actin Protein, Gelsolin Like	Protein Coding	48	brain, organelle, chromatine	3	7136	0.686837	3.83	0.424394
M3	Direct	RIPK2		Receptor Interacting Serine/Threonine Kinase 2	Protein Coding	53	brain, psychiatric, neuronal, organelle	4	8412	0.615393	3.82	0.433257
M3	Direct	SH3BGRL3		SH3 Domain Binding Glutamate Rich Protein Like 3	Protein Coding	42	brain, neuronal	2	8509	0.610413	2.67	0.629088
M3	Direct	APEH		Acylaminoacyl-Peptide Hydrolase	Protein Coding	47	brain, neuronal, organelle	3	10430	0.522008	2.64	0.735735
M3	Direct	RALB		RAS Like Proto-Oncogene B	Protein Coding	50	brain, neuronal, organelle	3	13301	0.416408	1.95	0.753706
M3	Direct	RGP1		RGP1 Homolog, RAB6A GEF Complex Partner 1	Protein Coding	40	brain, organelle	2	14248	0.386538	1.45	0.544716
M3	Direct	DCTPP1		DCTP Pyrophosphatase 1	Protein Coding	43	neuronal, organelle	2	20156	0.235888	0.83	0.50272
M4	Direct	L1CAM		L1 Cell Adhesion Molecule	Protein Coding	54	axon, neuronal, brain, psychiatric	4	184	2.27547	36.02	0.800224
M4	Direct	VEGFA		Vascular Endothelial Growth Factor A	Protein Coding	56	axon, neuronal, brain, psychiatric	4	199	2.24144	34.65	0.648251
M4	Direct	FOXP1		Forkhead Box P1	Protein Coding	51	axon, neuronal, brain, psychiatric	4	876	1.59779	18.55	0.817772
M4	Direct	PYGB		Glycogen Phosphorylase B	Protein Coding	50	axon, neuronal, brain	3	1234	1.44898	13.39	0.489883
M4	Direct	UST		Uronyl 2-Sulfotransferase	Protein Coding	44	neuronal, brain, psychiatric	3	5484	0.801194	5.12	0.488128
M4	Direct	RRBP1		Ribosome Binding Protein 1	Protein Coding	45	axon, neuronal, brain, psychiatric	4	6804	0.707528	4.95	0.0804219
M4	Direct	SEC61A1		SEC61 Translocon Subunit Alpha 1	Protein Coding	49	axon, neuronal, brain, psychiatric	4	10718	0.510178	3.17	0.919865
M4	Direct	E2F5		E2F Transcription Factor 5	Protein Coding	46	axon, neuronal, brain	3	15272	0.356396	1.81	0.649357
