# Supplementary material for: Gene expression networks regulated by human personality
Source: Mol Psychiatry. 2024 Mar 4;29(7):2241–60. doi: 10.1038/s41380-024-02484-x (PMC11408262; doi:10.1038/s41380-024-02484-x)
Supplement: Supplementary file 26 — Supplementary Table S19 [file 41380_2024_2484_MOESM26_ESM.xlsx]

## Sheet: Sheet1
	Big network 4376 genes
	Total	4376				Total_Review	23					Total_HighThroughput	1699
	Total_Review	23				Row Labels	Condensates		Genes in Module	% genes in Module with RPS		Row Labels	Cuenta de Condensate2		Genes in Module	% genes in Module with RPS
						hsa-mir-1-3p	3		708	0.423729		hsa-mir-1-3p	364		708	51.4124
	Etiquetas de fila	Cuenta de Condensate		%DelTotal		Meshlike network	2			0.282486		P-body	194			27.4011
	Liquid droplet	5		0.11426		Stress granule	1			0.141243		RNA granule	30			4.23729
	Meshlike network	6		0.137112		hsa-mir-335-5p	6					Stress granule	140			19.774
	Nuclear granule	1		0.0228519		Liquid droplet	2		2417	0.248242		(blank)
	P-body	1		0.0228519		Meshlike network	2			0.0827472		hsa-mir-335-5p	881		2417	36.4501
	Stress granule	8		0.182815		Nuclear granule	1			0.0827472		P-body	389			16.0943
	TIS granule	2		0.0457038		Stress granule	1			0.0413736		RNA granule	65			2.68928
	(en blanco)					hsa-mir-34a-5p	7			0.0413736		Stress granule	427			17.6665
	Total general	23		0.525594		Meshlike network	1					(blank)
						P-body	1		578	1.21107		hsa-mir-34a-5p	277		578	39.2734
						Stress granule	4			0.17301		P-body	134			23.1834
						TIS granule	1			0.17301		RNA granule	15			2.59516
	Total_HighThroughput	1699				mIRNA	2			0.692042		Stress granule	128			22.1453
						Liquid droplet	2			0.17301		(blank)
	Etiquetas de fila	Cuenta de Condensate2		%DelTotal		M2	3					mIRNA	4		363	1.10193
	P-body	787		17.9845		Liquid droplet	1		363	0.550964		P-body	2			0.550964
	RNA granule	134		3.06216		Stress granule	2			0.550964		RNA granule	2			0.550964
	Stress granule	778		17.7788		M3	2					(blank)
	(en blanco)					Meshlike network	1		12	0		ncRNA	3		12	25
	Total general	1699		38.8254		TIS granule	1					P-body	1			8.33333
						Grand Total	23		20	0		Stress granule	2			16.6667
												(blank)
									122	0		Protein	11		20	55
												P-body	6			30
									80	3.75		RNA granule	2			10
										1.25		Stress granule	3			15
										2.5		(blank)
												M1	72		122	59.0164
									68	2.94118		P-body	26			21.3115
										1.47059		RNA granule	5			4.09836
										1.47059		Stress granule	41			33.6066
												(blank)
									8	0		M2	46		80	57.5
												P-body	20			25
												RNA granule	3			3.75
												Stress granule	23			28.75
												(blank)
												M3	36		68	52.9412
												P-body	13			19.1176
												RNA granule	10			14.7059
												Stress granule	13			19.1176
												(blank)
												M4	5		8	62.5
												P-body	2			25
												RNA granule	2			25
												Stress granule	1			12.5
												(blank)
												Grand Total	1699
