# Supplementary material for: Gene expression networks regulated by human personality
Source: Mol Psychiatry. 2024 Mar 4;29(7):2241–60. doi: 10.1038/s41380-024-02484-x (PMC11408262; doi:10.1038/s41380-024-02484-x)
Supplement: Supplementary file 27 — Supplementa;ry Table S20 [file 41380_2024_2484_MOESM27_ESM.xlsx]

## Sheet: Sheet1
Reviewed RPS found in TCMIN								High Throughput RPS found in TCMIN
Gene symbol	RPS ID	LLPS ID	RNA type	Organism	Condensate	Evidence type		Gene symbol	RPS ID	LLPS ID	RNA type	Organism	Condensate	Evidence type
GLS1	RPS_L1_1	LLPS_L1_38	protein_coding	Homo sapiens	Stress granule	Reviewed		MACF1	RPS_L2_1	LLPS_L2_11	protein_coding	Homo sapiens	Stress granule	High-throughput
NORAD	RPS_L1_2	LLPS_L1_77	protein_coding	Homo sapiens	Stress granule	Reviewed		MACF1	RPS_L2_2	LLPS_L2_11	protein_coding	Homo sapiens	Stress granule	High-throughput
NORAD	RPS_L1_3	LLPS_L1_78	protein_coding	Homo sapiens	Stress granule	Reviewed		MAP1A	RPS_L2_3	LLPS_L2_11	protein_coding	Homo sapiens	Stress granule	High-throughput
AHNAK	RPS_L1_4	LLPS_L1_78	protein_coding	Homo sapiens	Stress granule	Reviewed		MDN1	RPS_L2_4	LLPS_L2_11	protein_coding	Homo sapiens	Stress granule	High-throughput
SPEN	RPS_L1_5	LLPS_L1_143	protein_coding	Homo sapiens	P-body	Reviewed		AHNAK2	RPS_L2_5	LLPS_L2_11	protein_coding	Homo sapiens	Stress granule	High-throughput
RAD21	RPS_L1_6	LLPS_L1_144	protein_coding	Homo sapiens	P-body	Reviewed		HERC2	RPS_L2_6	LLPS_L2_11	protein_coding	Homo sapiens	Stress granule	High-throughput
STAG2	RPS_L1_7	LLPS_L1_145	protein_coding	Homo sapiens	P-body	Reviewed		MED13L	RPS_L2_7	LLPS_L2_11	protein_coding	Homo sapiens	Stress granule	High-throughput
SMC3	RPS_L1_8	LLPS_L1_146	protein_coding	Homo sapiens	P-body	Reviewed		HUWE1	RPS_L2_8	LLPS_L2_11	protein_coding	Homo sapiens	Stress granule	High-throughput
PDS5B	RPS_L1_9	LLPS_L1_147	protein_coding	Homo sapiens	P-body	Reviewed		NSD1	RPS_L2_9	LLPS_L2_11	protein_coding	Homo sapiens	Stress granule	High-throughput
AHNAK	RPS_L1_10	LLPS_L1_205	protein_coding	Homo sapiens	Stress granule	Reviewed		FAT1	RPS_L2_10	LLPS_L2_11	protein_coding	Homo sapiens	Stress granule	High-throughput
DYNC1H1	RPS_L1_11	LLPS_L1_206	protein_coding	Homo sapiens	Stress granule	Reviewed		TCF20	RPS_L2_11	LLPS_L2_11	protein_coding	Homo sapiens	Stress granule	High-throughput
PEG3	RPS_L1_12	LLPS_L1_207	protein_coding	Homo sapiens	Stress granule	Reviewed		MYCBP2	RPS_L2_12	LLPS_L2_11	protein_coding	Homo sapiens	Stress granule	High-throughput
ZNF704	RPS_L1_13	LLPS_L1_208	protein_coding	Homo sapiens	Stress granule	Reviewed		AFDN	RPS_L2_13	LLPS_L2_11	protein_coding	Homo sapiens	Stress granule	High-throughput
CDK6	RPS_L1_14	LLPS_L1_209	protein_coding	Homo sapiens	Stress granule	Reviewed		SYNE2	RPS_L2_14	LLPS_L2_11	protein_coding	Homo sapiens	Stress granule	High-throughput
POLR2A	RPS_L1_15	LLPS_L1_210	protein_coding	Homo sapiens	Stress granule	Reviewed		SPTBN1	RPS_L2_15	LLPS_L2_11	protein_coding	Homo sapiens	Stress granule	High-throughput
TFRC	RPS_L1_16	LLPS_L1_211	protein_coding	Homo sapiens	Stress granule	Reviewed		DST	RPS_L2_16	LLPS_L2_11	protein_coding	Homo sapiens	Stress granule	High-throughput
AHNAK	RPS_L1_17	LLPS_L1_212	protein_coding	Homo sapiens	Stress granule	Reviewed		UTP20	RPS_L2_17	LLPS_L2_11	protein_coding	Homo sapiens	Stress granule	High-throughput
AHNAK	RPS_L1_18	LLPS_L1_213	protein_coding	Homo sapiens	Stress granule	Reviewed		VPS13D	RPS_L2_18	LLPS_L2_11	protein_coding	Homo sapiens	Stress granule	High-throughput
AHNAK	RPS_L1_19	LLPS_L1_214	protein_coding	Homo sapiens	Stress granule	Reviewed		KMT2D	RPS_L2_19	LLPS_L2_11	protein_coding	Homo sapiens	Stress granule	High-throughput
DYNC1H1	RPS_L1_20	LLPS_L1_215	protein_coding	Homo sapiens	Stress granule	Reviewed		CEP250	RPS_L2_20	LLPS_L2_11	protein_coding	Homo sapiens	Stress granule	High-throughput
DYNC1H1	RPS_L1_21	LLPS_L1_216	protein_coding	Homo sapiens	Stress granule	Reviewed		ARID1A	RPS_L2_21	LLPS_L2_11	protein_coding	Homo sapiens	Stress granule	High-throughput
DYNC1H1	RPS_L1_22	LLPS_L1_217	protein_coding	Homo sapiens	Stress granule	Reviewed		DYNC1H1	RPS_L2_22	LLPS_L2_11	protein_coding	Homo sapiens	Stress granule	High-throughput
POLR2A	RPS_L1_23	LLPS_L1_218	protein_coding	Homo sapiens	Stress granule	Reviewed		UBR4	RPS_L2_23	LLPS_L2_11	protein_coding	Homo sapiens	Stress granule	High-throughput
POLR2A	RPS_L1_24	LLPS_L1_219	protein_coding	Homo sapiens	Stress granule	Reviewed		PEG3	RPS_L2_24	LLPS_L2_11	protein_coding	Homo sapiens	Stress granule	High-throughput
POLR2A	RPS_L1_25	LLPS_L1_220	protein_coding	Homo sapiens	Stress granule	Reviewed		ASH1L	RPS_L2_25	LLPS_L2_11	protein_coding	Homo sapiens	Stress granule	High-throughput
TFRC	RPS_L1_26	LLPS_L1_221	protein_coding	Homo sapiens	Stress granule	Reviewed		TANC2	RPS_L2_26	LLPS_L2_11	protein_coding	Homo sapiens	Stress granule	High-throughput
TFRC	RPS_L1_27	LLPS_L1_222	protein_coding	Homo sapiens	Stress granule	Reviewed		BOD1L1	RPS_L2_27	LLPS_L2_11	protein_coding	Homo sapiens	Stress granule	High-throughput
TFRC	RPS_L1_28	LLPS_L1_223	protein_coding	Homo sapiens	Stress granule	Reviewed		ICE1	RPS_L2_28	LLPS_L2_11	protein_coding	Homo sapiens	Stress granule	High-throughput
AHNAK	RPS_L1_29	LLPS_L1_226	protein_coding	Homo sapiens	Stress granule	Reviewed		RANBP2	RPS_L2_29	LLPS_L2_11	protein_coding	Homo sapiens	Stress granule	High-throughput
DYNC1H1	RPS_L1_30	LLPS_L1_227	protein_coding	Homo sapiens	Stress granule	Reviewed		DIP2B	RPS_L2_30	LLPS_L2_11	protein_coding	Homo sapiens	Stress granule	High-throughput
DNM2	RPS_L1_31	LLPS_L1_234	protein_coding	Homo sapiens	Liquid droplet	Reviewed		LMTK2	RPS_L2_31	LLPS_L2_11	protein_coding	Homo sapiens	Stress granule	High-throughput
PPHLN1	RPS_L1_32	LLPS_L1_235	protein_coding	Homo sapiens	Liquid droplet	Reviewed		PRKDC	RPS_L2_32	LLPS_L2_11	protein_coding	Homo sapiens	Stress granule	High-throughput
TCF20	RPS_L1_33	LLPS_L1_236	protein_coding	Homo sapiens	Liquid droplet	Reviewed		CREBBP	RPS_L2_33	LLPS_L2_11	protein_coding	Homo sapiens	Stress granule	High-throughput
DNM2	RPS_L1_34	LLPS_L1_237	protein_coding	Homo sapiens	Liquid droplet	Reviewed		KMT2C	RPS_L2_34	LLPS_L2_11	protein_coding	Homo sapiens	Stress granule	High-throughput
DNM2	RPS_L1_35	LLPS_L1_238	protein_coding	Homo sapiens	Liquid droplet	Reviewed		USP34	RPS_L2_35	LLPS_L2_11	protein_coding	Homo sapiens	Stress granule	High-throughput
DNM2	RPS_L1_36	LLPS_L1_239	protein_coding	Homo sapiens	Liquid droplet	Reviewed		FOXK1	RPS_L2_36	LLPS_L2_11	protein_coding	Homo sapiens	Stress granule	High-throughput
HSPA8	RPS_L1_37	LLPS_L1_240	protein_coding	Homo sapiens	Stress granule	Reviewed		SPEN	RPS_L2_37	LLPS_L2_11	protein_coding	Homo sapiens	Stress granule	High-throughput
ACTB	RPS_L1_38	LLPS_L1_241	protein_coding	Homo sapiens	Stress granule	Reviewed		SETD2	RPS_L2_38	LLPS_L2_11	protein_coding	Homo sapiens	Stress granule	High-throughput
PABPC1	RPS_L1_39	LLPS_L1_242	protein_coding	Homo sapiens	Stress granule	Reviewed		SACS	RPS_L2_39	LLPS_L2_11	protein_coding	Homo sapiens	Stress granule	High-throughput
EEF2	RPS_L1_40	LLPS_L1_243	protein_coding	Homo sapiens	Stress granule	Reviewed		UTRN	RPS_L2_40	LLPS_L2_11	protein_coding	Homo sapiens	Stress granule	High-throughput
HSPA8	RPS_L1_41	LLPS_L1_244	protein_coding	Homo sapiens	Stress granule	Reviewed		KIAA1109	RPS_L2_41	LLPS_L2_11	protein_coding	Homo sapiens	Stress granule	High-throughput
HSPA8	RPS_L1_42	LLPS_L1_245	protein_coding	Homo sapiens	Stress granule	Reviewed		KMT2A	RPS_L2_42	LLPS_L2_11	protein_coding	Homo sapiens	Stress granule	High-throughput
HSPA8	RPS_L1_43	LLPS_L1_246	protein_coding	Homo sapiens	Stress granule	Reviewed		ZC3H4	RPS_L2_43	LLPS_L2_11	protein_coding	Homo sapiens	Stress granule	High-throughput
HSPA8	RPS_L1_44	LLPS_L1_247	protein_coding	Homo sapiens	Stress granule	Reviewed		HERC1	RPS_L2_44	LLPS_L2_11	protein_coding	Homo sapiens	Stress granule	High-throughput
HSPA8	RPS_L1_45	LLPS_L1_248	protein_coding	Homo sapiens	Stress granule	Reviewed		SEC16A	RPS_L2_45	LLPS_L2_11	protein_coding	Homo sapiens	Stress granule	High-throughput
HSPA8	RPS_L1_46	LLPS_L1_249	protein_coding	Homo sapiens	Stress granule	Reviewed		KLF13	RPS_L2_46	LLPS_L2_11	protein_coding	Homo sapiens	Stress granule	High-throughput
DMPK	RPS_L1_47	LLPS_L1_304	protein_coding	Homo sapiens	Nuclear granule	Reviewed		SLX4	RPS_L2_47	LLPS_L2_11	protein_coding	Homo sapiens	Stress granule	High-throughput
HSPA1A	RPS_L1_48	LLPS_L1_320	protein_coding	Homo sapiens	Liquid droplet	Reviewed		EP300	RPS_L2_48	LLPS_L2_11	protein_coding	Homo sapiens	Stress granule	High-throughput
ZXDB	RPS_L1_49	LLPS_L1_321	protein_coding	Homo sapiens	Liquid droplet	Reviewed		RNF213	RPS_L2_49	LLPS_L2_11	protein_coding	Homo sapiens	Stress granule	High-throughput
JUND	RPS_L1_50	LLPS_L1_322	protein_coding	Homo sapiens	Liquid droplet	Reviewed		AAK1	RPS_L2_50	LLPS_L2_11	protein_coding	Homo sapiens	Stress granule	High-throughput
RHOB	RPS_L1_51	LLPS_L1_323	protein_coding	Homo sapiens	Liquid droplet	Reviewed		GOLGA3	RPS_L2_51	LLPS_L2_11	protein_coding	Homo sapiens	Stress granule	High-throughput
AHNAK	RPS_L1_52	LLPS_L1_325	protein_coding	Homo sapiens	P-body	Reviewed		KIAA1671	RPS_L2_52	LLPS_L2_11	protein_coding	Homo sapiens	Stress granule	High-throughput
DYNC1H1	RPS_L1_53	LLPS_L1_326	protein_coding	Homo sapiens	P-body	Reviewed		AKAP13	RPS_L2_53	LLPS_L2_11	protein_coding	Homo sapiens	Stress granule	High-throughput
SPEN	RPS_L1_54	LLPS_L1_327	protein_coding	Homo sapiens	P-body	Reviewed		FBN2	RPS_L2_54	LLPS_L2_11	protein_coding	Homo sapiens	Stress granule	High-throughput
XIAP	RPS_L1_55	LLPS_L1_328	protein_coding	Homo sapiens	Stress granule	Reviewed		HECTD1	RPS_L2_55	LLPS_L2_11	protein_coding	Homo sapiens	Stress granule	High-throughput
2003-08-01	RPS_L1_56	LLPS_L1_329	protein_coding	Homo sapiens	Stress granule	Reviewed		RRBP1	RPS_L2_56	LLPS_L2_11	protein_coding	Homo sapiens	Stress granule	High-throughput
BRCA1	RPS_L1_57	LLPS_L1_330	protein_coding	Homo sapiens	Stress granule	Reviewed		SMG1	RPS_L2_57	LLPS_L2_11	protein_coding	Homo sapiens	Stress granule	High-throughput
GIRGL	RPS_L1_58	LLPS_L1_38	lncRNA	Homo sapiens	Stress granule	Reviewed		ANKRD11	RPS_L2_58	LLPS_L2_11	protein_coding	Homo sapiens	Stress granule	High-throughput
GLS1	RPS_L1_59	LLPS_L1_39	lncRNA	Homo sapiens	Liquid droplet	Reviewed		CENPF	RPS_L2_59	LLPS_L2_11	protein_coding	Homo sapiens	Stress granule	High-throughput
GIRGL	RPS_L1_60	LLPS_L1_40	lncRNA	Homo sapiens	Stress granule	Reviewed		BDP1	RPS_L2_60	LLPS_L2_11	protein_coding	Homo sapiens	Stress granule	High-throughput
GLS1	RPS_L1_61	LLPS_L1_40	lncRNA	Homo sapiens	Liquid droplet	Reviewed		FYCO1	RPS_L2_61	LLPS_L2_11	protein_coding	Homo sapiens	Stress granule	High-throughput
NEAT1	RPS_L1_63	LLPS_L1_74	lncRNA	Homo sapiens	Paraspeckle	Reviewed		COL12A1	RPS_L2_62	LLPS_L2_11	protein_coding	Homo sapiens	Stress granule	High-throughput
CD47	RPS_L1_64	LLPS_L1_115	lncRNA	Homo sapiens	Meshlike network	Reviewed		ZNF318	RPS_L2_63	LLPS_L2_11	protein_coding	Homo sapiens	Stress granule	High-throughput
CD274	RPS_L1_65	LLPS_L1_116	lncRNA	Homo sapiens	Meshlike network	Reviewed		USP9X	RPS_L2_64	LLPS_L2_11	protein_coding	Homo sapiens	Stress granule	High-throughput
ELAVL1	RPS_L1_66	LLPS_L1_117	lncRNA	Homo sapiens	Meshlike network	Reviewed		ZNF704	RPS_L2_65	LLPS_L2_11	protein_coding	Homo sapiens	Stress granule	High-throughput
TNFSF11	RPS_L1_67	LLPS_L1_118	lncRNA	Homo sapiens	Meshlike network	Reviewed		DAB2IP	RPS_L2_66	LLPS_L2_11	protein_coding	Homo sapiens	Stress granule	High-throughput
FAM174A	RPS_L1_68	LLPS_L1_119	lncRNA	Homo sapiens	Meshlike network	Reviewed		TAOK1	RPS_L2_67	LLPS_L2_11	protein_coding	Homo sapiens	Stress granule	High-throughput
CD44	RPS_L1_69	LLPS_L1_120	lncRNA	Homo sapiens	Meshlike network	Reviewed		CNOT1	RPS_L2_68	LLPS_L2_11	protein_coding	Homo sapiens	Stress granule	High-throughput
VSIG10	RPS_L1_70	LLPS_L1_121	lncRNA	Homo sapiens	Meshlike network	Reviewed		TLN1	RPS_L2_69	LLPS_L2_11	protein_coding	Homo sapiens	Stress granule	High-throughput
DRD1	RPS_L1_71	LLPS_L1_122	lncRNA	Homo sapiens	Meshlike network	Reviewed		ZNF106	RPS_L2_70	LLPS_L2_11	protein_coding	Homo sapiens	Stress granule	High-throughput
MCOLN2	RPS_L1_72	LLPS_L1_123	lncRNA	Homo sapiens	Meshlike network	Reviewed		PRKCA	RPS_L2_71	LLPS_L2_11	protein_coding	Homo sapiens	Stress granule	High-throughput
FAM72B	RPS_L1_73	LLPS_L1_124	lncRNA	Homo sapiens	Meshlike network	Reviewed		KIDINS220	RPS_L2_72	LLPS_L2_11	protein_coding	Homo sapiens	Stress granule	High-throughput
TSPAN13	RPS_L1_74	LLPS_L1_125	lncRNA	Homo sapiens	Meshlike network	Reviewed		GLI2	RPS_L2_73	LLPS_L2_11	protein_coding	Homo sapiens	Stress granule	High-throughput
LHFPL6	RPS_L1_75	LLPS_L1_126	lncRNA	Homo sapiens	Meshlike network	Reviewed		ZZEF1	RPS_L2_74	LLPS_L2_11	protein_coding	Homo sapiens	Stress granule	High-throughput
PPP1R3F	RPS_L1_76	LLPS_L1_127	lncRNA	Homo sapiens	Meshlike network	Reviewed		BIRC6	RPS_L2_75	LLPS_L2_11	protein_coding	Homo sapiens	Stress granule	High-throughput
VPS29	RPS_L1_77	LLPS_L1_128	lncRNA	Homo sapiens	Meshlike network	Reviewed		ACACA	RPS_L2_76	LLPS_L2_11	protein_coding	Homo sapiens	Stress granule	High-throughput
ADPGK	RPS_L1_78	LLPS_L1_129	lncRNA	Homo sapiens	Meshlike network	Reviewed		AHNAK	RPS_L2_77	LLPS_L2_11	protein_coding	Homo sapiens	Stress granule	High-throughput
TTC17	RPS_L1_79	LLPS_L1_130	lncRNA	Homo sapiens	Meshlike network	Reviewed		SOCS7	RPS_L2_78	LLPS_L2_11	protein_coding	Homo sapiens	Stress granule	High-throughput
EOMES	RPS_L1_80	LLPS_L1_131	lncRNA	Homo sapiens	Meshlike network	Reviewed		APC	RPS_L2_79	LLPS_L2_11	protein_coding	Homo sapiens	Stress granule	High-throughput
HOGA1	RPS_L1_81	LLPS_L1_132	lncRNA	Homo sapiens	Meshlike network	Reviewed		CHD1	RPS_L2_80	LLPS_L2_11	protein_coding	Homo sapiens	Stress granule	High-throughput
LYPLAL1	RPS_L1_82	LLPS_L1_133	lncRNA	Homo sapiens	Meshlike network	Reviewed		ZFHX3	RPS_L2_81	LLPS_L2_11	protein_coding	Homo sapiens	Stress granule	High-throughput
SHQ1	RPS_L1_83	LLPS_L1_134	lncRNA	Homo sapiens	Meshlike network	Reviewed		LRBA	RPS_L2_82	LLPS_L2_11	protein_coding	Homo sapiens	Stress granule	High-throughput
SNTN	RPS_L1_84	LLPS_L1_135	lncRNA	Homo sapiens	Meshlike network	Reviewed		DICER1	RPS_L2_83	LLPS_L2_11	protein_coding	Homo sapiens	Stress granule	High-throughput
ASPN	RPS_L1_85	LLPS_L1_136	lncRNA	Homo sapiens	Meshlike network	Reviewed		BAZ1B	RPS_L2_84	LLPS_L2_11	protein_coding	Homo sapiens	Stress granule	High-throughput
TP53TG3	RPS_L1_86	LLPS_L1_137	lncRNA	Homo sapiens	Meshlike network	Reviewed		HIPK1	RPS_L2_85	LLPS_L2_11	protein_coding	Homo sapiens	Stress granule	High-throughput
LPAR4	RPS_L1_87	LLPS_L1_138	lncRNA	Homo sapiens	Meshlike network	Reviewed		UBR5	RPS_L2_86	LLPS_L2_11	protein_coding	Homo sapiens	Stress granule	High-throughput
CASP8	RPS_L1_88	LLPS_L1_139	lncRNA	Homo sapiens	Meshlike network	Reviewed		NES	RPS_L2_87	LLPS_L2_11	protein_coding	Homo sapiens	Stress granule	High-throughput
ESCO1	RPS_L1_89	LLPS_L1_140	lncRNA	Homo sapiens	Meshlike network	Reviewed		ZNF107	RPS_L2_88	LLPS_L2_11	protein_coding	Homo sapiens	Stress granule	High-throughput
LRBA	RPS_L1_90	LLPS_L1_141	lncRNA	Homo sapiens	Meshlike network	Reviewed		PIKFYVE	RPS_L2_89	LLPS_L2_11	protein_coding	Homo sapiens	Stress granule	High-throughput
ODF2	RPS_L1_91	LLPS_L1_142	lncRNA	Homo sapiens	Meshlike network	Reviewed		KAT6A	RPS_L2_90	LLPS_L2_11	protein_coding	Homo sapiens	Stress granule	High-throughput
NEAT1	RPS_L1_92	LLPS_L1_156	lncRNA	Homo sapiens	Paraspeckle	Reviewed		ARHGAP21	RPS_L2_91	LLPS_L2_11	protein_coding	Homo sapiens	Stress granule	High-throughput
NEAT1	RPS_L1_93	LLPS_L1_157	lncRNA	Homo sapiens	Paraspeckle	Reviewed		TASOR2	RPS_L2_92	LLPS_L2_11	protein_coding	Homo sapiens	Stress granule	High-throughput
NEAT1	RPS_L1_94	LLPS_L1_158	lncRNA	Homo sapiens	Paraspeckle	Reviewed		DNAJC13	RPS_L2_93	LLPS_L2_11	protein_coding	Homo sapiens	Stress granule	High-throughput
NEAT1	RPS_L1_95	LLPS_L1_159	lncRNA	Homo sapiens	Paraspeckle	Reviewed		NOTCH2	RPS_L2_94	LLPS_L2_11	protein_coding	Homo sapiens	Stress granule	High-throughput
NEAT1	RPS_L1_96	LLPS_L1_160	lncRNA	Homo sapiens	Paraspeckle	Reviewed		ZNF462	RPS_L2_95	LLPS_L2_11	protein_coding	Homo sapiens	Stress granule	High-throughput
NEAT1	RPS_L1_97	LLPS_L1_161	lncRNA	Homo sapiens	Microspeckle	Reviewed		KDM3B	RPS_L2_96	LLPS_L2_11	protein_coding	Homo sapiens	Stress granule	High-throughput
CD47	RPS_L1_98	LLPS_L1_162	lncRNA	Homo sapiens	TIS granule	Reviewed		ZBED4	RPS_L2_97	LLPS_L2_11	protein_coding	Homo sapiens	Stress granule	High-throughput
CD274	RPS_L1_99	LLPS_L1_163	lncRNA	Homo sapiens	TIS granule	Reviewed		LARP1	RPS_L2_98	LLPS_L2_11	protein_coding	Homo sapiens	Stress granule	High-throughput
BCL2	RPS_L1_100	LLPS_L1_164	lncRNA	Homo sapiens	TIS granule	Reviewed		ARHGAP35	RPS_L2_99	LLPS_L2_11	protein_coding	Homo sapiens	Stress granule	High-throughput
ELAVL1	RPS_L1_101	LLPS_L1_165	lncRNA	Homo sapiens	TIS granule	Reviewed		ZKSCAN1	RPS_L2_100	LLPS_L2_11	protein_coding	Homo sapiens	Stress granule	High-throughput
CCND1	RPS_L1_102	LLPS_L1_166	lncRNA	Homo sapiens	TIS granule	Reviewed		TET3	RPS_L2_101	LLPS_L2_11	protein_coding	Homo sapiens	Stress granule	High-throughput
FUS	RPS_L1_103	LLPS_L1_167	lncRNA	Homo sapiens	TIS granule	Reviewed		TOP2B	RPS_L2_102	LLPS_L2_11	protein_coding	Homo sapiens	Stress granule	High-throughput
NORAD	RPS_L1_104	LLPS_L1_224	lncRNA	Homo sapiens	Stress granule	Reviewed		SETD1A	RPS_L2_103	LLPS_L2_11	protein_coding	Homo sapiens	Stress granule	High-throughput
NEAT1	RPS_L1_105	LLPS_L1_250	lncRNA	Homo sapiens	Paraspeckle	Reviewed		NAV2	RPS_L2_104	LLPS_L2_11	protein_coding	Homo sapiens	Stress granule	High-throughput
NEAT1	RPS_L1_106	LLPS_L1_251	lncRNA	Homo sapiens	Paraspeckle	Reviewed		PCNT	RPS_L2_105	LLPS_L2_11	protein_coding	Homo sapiens	Stress granule	High-throughput
NEAT1	RPS_L1_107	LLPS_L1_252	lncRNA	Homo sapiens	Paraspeckle	Reviewed		CDK6	RPS_L2_106	LLPS_L2_11	protein_coding	Homo sapiens	Stress granule	High-throughput
NEAT1	RPS_L1_108	LLPS_L1_253	lncRNA	Homo sapiens	Paraspeckle	Reviewed		HTT	RPS_L2_107	LLPS_L2_11	protein_coding	Homo sapiens	Stress granule	High-throughput
NEAT1	RPS_L1_109	LLPS_L1_254	lncRNA	Homo sapiens	Paraspeckle	Reviewed		CEP350	RPS_L2_108	LLPS_L2_11	protein_coding	Homo sapiens	Stress granule	High-throughput
NEAT1	RPS_L1_110	LLPS_L1_255	lncRNA	Homo sapiens	Paraspeckle	Reviewed		PARP14	RPS_L2_109	LLPS_L2_11	protein_coding	Homo sapiens	Stress granule	High-throughput
NEAT1	RPS_L1_111	LLPS_L1_256	lncRNA	Homo sapiens	Paraspeckle	Reviewed		MYO9A	RPS_L2_110	LLPS_L2_11	protein_coding	Homo sapiens	Stress granule	High-throughput
NEAT1	RPS_L1_112	LLPS_L1_257	lncRNA	Homo sapiens	Paraspeckle	Reviewed		ADNP	RPS_L2_111	LLPS_L2_11	protein_coding	Homo sapiens	Stress granule	High-throughput
NEAT1	RPS_L1_113	LLPS_L1_258	lncRNA	Homo sapiens	Paraspeckle	Reviewed		WWC1	RPS_L2_112	LLPS_L2_11	protein_coding	Homo sapiens	Stress granule	High-throughput
NEAT1	RPS_L1_114	LLPS_L1_259	lncRNA	Homo sapiens	Paraspeckle	Reviewed		GOLGB1	RPS_L2_113	LLPS_L2_11	protein_coding	Homo sapiens	Stress granule	High-throughput
NEAT1	RPS_L1_115	LLPS_L1_260	lncRNA	Homo sapiens	Paraspeckle	Reviewed		ANAPC1	RPS_L2_114	LLPS_L2_11	protein_coding	Homo sapiens	Stress granule	High-throughput
NEAT1	RPS_L1_116	LLPS_L1_261	lncRNA	Homo sapiens	Paraspeckle	Reviewed		NUMA1	RPS_L2_115	LLPS_L2_11	protein_coding	Homo sapiens	Stress granule	High-throughput
NEAT1	RPS_L1_117	LLPS_L1_262	lncRNA	Homo sapiens	Paraspeckle	Reviewed		HEG1	RPS_L2_116	LLPS_L2_11	protein_coding	Homo sapiens	Stress granule	High-throughput
NEAT1	RPS_L1_118	LLPS_L1_263	lncRNA	Homo sapiens	Paraspeckle	Reviewed		ARID2	RPS_L2_117	LLPS_L2_11	protein_coding	Homo sapiens	Stress granule	High-throughput
NEAT1	RPS_L1_119	LLPS_L1_264	lncRNA	Homo sapiens	Paraspeckle	Reviewed		RIF1	RPS_L2_118	LLPS_L2_11	protein_coding	Homo sapiens	Stress granule	High-throughput
NEAT1	RPS_L1_120	LLPS_L1_265	lncRNA	Homo sapiens	Paraspeckle	Reviewed		PRRC2A	RPS_L2_119	LLPS_L2_11	protein_coding	Homo sapiens	Stress granule	High-throughput
NEAT1	RPS_L1_121	LLPS_L1_266	lncRNA	Homo sapiens	Paraspeckle	Reviewed		CHD7	RPS_L2_120	LLPS_L2_11	protein_coding	Homo sapiens	Stress granule	High-throughput
NEAT1	RPS_L1_122	LLPS_L1_267	lncRNA	Homo sapiens	Paraspeckle	Reviewed		CKAP5	RPS_L2_121	LLPS_L2_11	protein_coding	Homo sapiens	Stress granule	High-throughput
NEAT1	RPS_L1_123	LLPS_L1_268	lncRNA	Homo sapiens	Paraspeckle	Reviewed		SMC3	RPS_L2_122	LLPS_L2_11	protein_coding	Homo sapiens	Stress granule	High-throughput
NEAT1	RPS_L1_124	LLPS_L1_269	lncRNA	Homo sapiens	Paraspeckle	Reviewed		CIT	RPS_L2_123	LLPS_L2_11	protein_coding	Homo sapiens	Stress granule	High-throughput
NEAT1	RPS_L1_125	LLPS_L1_270	lncRNA	Homo sapiens	Paraspeckle	Reviewed		SH3PXD2B	RPS_L2_124	LLPS_L2_11	protein_coding	Homo sapiens	Stress granule	High-throughput
NEAT1	RPS_L1_126	LLPS_L1_271	lncRNA	Homo sapiens	Paraspeckle	Reviewed		MRTFB	RPS_L2_125	LLPS_L2_11	protein_coding	Homo sapiens	Stress granule	High-throughput
NEAT1	RPS_L1_127	LLPS_L1_272	lncRNA	Homo sapiens	Paraspeckle	Reviewed		BCL9L	RPS_L2_126	LLPS_L2_11	protein_coding	Homo sapiens	Stress granule	High-throughput
NEAT1	RPS_L1_128	LLPS_L1_273	lncRNA	Homo sapiens	Paraspeckle	Reviewed		TRIO	RPS_L2_127	LLPS_L2_11	protein_coding	Homo sapiens	Stress granule	High-throughput
NEAT1	RPS_L1_129	LLPS_L1_274	lncRNA	Homo sapiens	Paraspeckle	Reviewed		PTPN14	RPS_L2_128	LLPS_L2_11	protein_coding	Homo sapiens	Stress granule	High-throughput
NEAT1	RPS_L1_130	LLPS_L1_275	lncRNA	Homo sapiens	Paraspeckle	Reviewed		DLG5	RPS_L2_129	LLPS_L2_11	protein_coding	Homo sapiens	Stress granule	High-throughput
NEAT1	RPS_L1_131	LLPS_L1_276	lncRNA	Homo sapiens	Paraspeckle	Reviewed		PLEC	RPS_L2_130	LLPS_L2_11	protein_coding	Homo sapiens	Stress granule	High-throughput
NEAT1	RPS_L1_132	LLPS_L1_277	lncRNA	Homo sapiens	Paraspeckle	Reviewed		MTR	RPS_L2_131	LLPS_L2_11	protein_coding	Homo sapiens	Stress granule	High-throughput
NEAT1	RPS_L1_133	LLPS_L1_278	lncRNA	Homo sapiens	Paraspeckle	Reviewed		UNC13B	RPS_L2_132	LLPS_L2_11	protein_coding	Homo sapiens	Stress granule	High-throughput
NEAT1	RPS_L1_134	LLPS_L1_279	lncRNA	Homo sapiens	Paraspeckle	Reviewed		WDFY3	RPS_L2_133	LLPS_L2_11	protein_coding	Homo sapiens	Stress granule	High-throughput
NEAT1	RPS_L1_135	LLPS_L1_280	lncRNA	Homo sapiens	Paraspeckle	Reviewed		LUZP1	RPS_L2_134	LLPS_L2_11	protein_coding	Homo sapiens	Stress granule	High-throughput
NEAT1	RPS_L1_136	LLPS_L1_281	lncRNA	Homo sapiens	Paraspeckle	Reviewed		LCOR	RPS_L2_135	LLPS_L2_11	protein_coding	Homo sapiens	Stress granule	High-throughput
NEAT1	RPS_L1_137	LLPS_L1_282	lncRNA	Homo sapiens	Paraspeckle	Reviewed		IQGAP1	RPS_L2_136	LLPS_L2_11	protein_coding	Homo sapiens	Stress granule	High-throughput
NEAT1	RPS_L1_138	LLPS_L1_283	lncRNA	Homo sapiens	Paraspeckle	Reviewed		ARID1B	RPS_L2_137	LLPS_L2_11	protein_coding	Homo sapiens	Stress granule	High-throughput
NEAT1	RPS_L1_139	LLPS_L1_284	lncRNA	Homo sapiens	Paraspeckle	Reviewed		ARHGEF12	RPS_L2_138	LLPS_L2_11	protein_coding	Homo sapiens	Stress granule	High-throughput
MALAT1	RPS_L1_140	LLPS_L1_307	lncRNA	Homo sapiens	Nuclear speckle	Reviewed		CILK1	RPS_L2_139	LLPS_L2_11	protein_coding	Homo sapiens	Stress granule	High-throughput
TERC	RPS_L1_141	LLPS_L1_309	lncRNA	Homo sapiens	Cajal body	Reviewed		PPFIA1	RPS_L2_140	LLPS_L2_11	protein_coding	Homo sapiens	Stress granule	High-throughput
NEAT1	RPS_L1_142	LLPS_L1_67	lncRNA	Homo sapiens	Liquid droplet	Reviewed		PBRM1	RPS_L2_141	LLPS_L2_11	protein_coding	Homo sapiens	Stress granule	High-throughput
NEAT1	RPS_L1_143	LLPS_L1_311	lncRNA	Homo sapiens	Paraspeckle	Reviewed		SOGA1	RPS_L2_142	LLPS_L2_11	protein_coding	Homo sapiens	Stress granule	High-throughput
NEAT1	RPS_L1_144	LLPS_L1_312	lncRNA	Homo sapiens	Paraspeckle	Reviewed		LRRC58	RPS_L2_143	LLPS_L2_11	protein_coding	Homo sapiens	Stress granule	High-throughput
NEAT1	RPS_L1_145	LLPS_L1_314	lncRNA	Homo sapiens	Paraspeckle	Reviewed		PRR12	RPS_L2_144	LLPS_L2_11	protein_coding	Homo sapiens	Stress granule	High-throughput
NEAT1	RPS_L1_146	LLPS_L1_316	lncRNA	Homo sapiens	Paraspeckle	Reviewed		VPS13C	RPS_L2_145	LLPS_L2_11	protein_coding	Homo sapiens	Stress granule	High-throughput
MALAT1	RPS_L1_147	LLPS_L1_317	lncRNA	Homo sapiens	Nuclear speckle	Reviewed		SHROOM3	RPS_L2_146	LLPS_L2_11	protein_coding	Homo sapiens	Stress granule	High-throughput
NEAT1	RPS_L1_148	LLPS_L1_318	lncRNA	Homo sapiens	Paraspeckle	Reviewed		WNK1	RPS_L2_147	LLPS_L2_11	protein_coding	Homo sapiens	Stress granule	High-throughput
NEAT1	RPS_L1_149	LLPS_L1_319	lncRNA	Homo sapiens	Paraspeckle	Reviewed		POU2F1	RPS_L2_148	LLPS_L2_11	protein_coding	Homo sapiens	Stress granule	High-throughput
GSC	RPS_L1_150	LLPS_L1_324	lncRNA	Homo sapiens	Liquid droplet	Reviewed		USP42	RPS_L2_149	LLPS_L2_11	protein_coding	Homo sapiens	Stress granule	High-throughput
EPB41L4A-AS1	RPS_L1_151	LLPS_L1_350	lncRNA	Homo sapiens	Nucleolus	Reviewed		ANKRD52	RPS_L2_150	LLPS_L2_11	protein_coding	Homo sapiens	Stress granule	High-throughput
EPB41L4A-AS1	RPS_L1_152	LLPS_L1_351	lncRNA	Homo sapiens	Nucleolus	Reviewed		KIAA2026	RPS_L2_151	LLPS_L2_11	protein_coding	Homo sapiens	Stress granule	High-throughput
NEAT1	RPS_L1_153	LLPS_L1_352	lncRNA	Homo sapiens	Paraspeckle	Reviewed		SVIL	RPS_L2_152	LLPS_L2_11	protein_coding	Homo sapiens	Stress granule	High-throughput
NEAT1	RPS_L1_154	LLPS_L1_353	lncRNA	Homo sapiens	Paraspeckle	Reviewed		HIPK2	RPS_L2_153	LLPS_L2_11	protein_coding	Homo sapiens	Stress granule	High-throughput
NEAT1	RPS_L1_155	LLPS_L1_354	lncRNA	Homo sapiens	Paraspeckle	Reviewed		BPTF	RPS_L2_154	LLPS_L2_11	protein_coding	Homo sapiens	Stress granule	High-throughput
NEAT1	RPS_L1_156	LLPS_L1_355	lncRNA	Homo sapiens	Paraspeckle	Reviewed		TBC1D16	RPS_L2_155	LLPS_L2_11	protein_coding	Homo sapiens	Stress granule	High-throughput
NEAT1	RPS_L1_157	LLPS_L1_356	lncRNA	Homo sapiens	Paraspeckle	Reviewed		MICAL3	RPS_L2_156	LLPS_L2_11	protein_coding	Homo sapiens	Stress granule	High-throughput
NEAT1	RPS_L1_158	LLPS_L1_357	lncRNA	Homo sapiens	Paraspeckle	Reviewed		ZBTB20	RPS_L2_157	LLPS_L2_11	protein_coding	Homo sapiens	Stress granule	High-throughput
NEAT1	RPS_L1_159	LLPS_L1_358	lncRNA	Homo sapiens	Paraspeckle	Reviewed		EIF4G1	RPS_L2_158	LLPS_L2_11	protein_coding	Homo sapiens	Stress granule	High-throughput
SUMO2	RPS_L1_160	LLPS_L1_359	lncRNA	Homo sapiens	Liquid droplet	Reviewed		TRIM56	RPS_L2_159	LLPS_L2_11	protein_coding	Homo sapiens	Stress granule	High-throughput
NEAT1	RPS_L1_161	LLPS_L1_392	lncRNA	Homo sapiens	Paraspeckle	Reviewed		NIN	RPS_L2_160	LLPS_L2_11	protein_coding	Homo sapiens	Stress granule	High-throughput
RNY3	RPS_L1_162	LLPS_L1_306	ncRNA	Homo sapiens	Histone locus body	Reviewed		MET	RPS_L2_161	LLPS_L2_11	protein_coding	Homo sapiens	Stress granule	High-throughput
MIRLET7B	RPS_L1_163	LLPS_L1_93	miRNA	Homo sapiens	Liquid droplet	Reviewed		UGGT1	RPS_L2_162	LLPS_L2_11	protein_coding	Homo sapiens	Stress granule	High-throughput
MIR122	RPS_L1_164	LLPS_L1_94	miRNA	Homo sapiens	Liquid droplet	Reviewed		MGA	RPS_L2_163	LLPS_L2_11	protein_coding	Homo sapiens	Stress granule	High-throughput
MIR125B	RPS_L1_165	LLPS_L1_151	miRNA	Homo sapiens	Liquid droplet	Reviewed		SERTAD2	RPS_L2_164	LLPS_L2_11	protein_coding	Homo sapiens	Stress granule	High-throughput
SNORA18L5	RPS_L1_166	LLPS_L1_305	snoRNA	Homo sapiens	Nucleolus	Reviewed		SETD1B	RPS_L2_165	LLPS_L2_11	protein_coding	Homo sapiens	Stress granule	High-throughput
SNORA23	RPS_L1_167	LLPS_L1_310	snoRNA	Homo sapiens	Nucleolus	Reviewed		ZCCHC14	RPS_L2_166	LLPS_L2_11	protein_coding	Homo sapiens	Stress granule	High-throughput
								HIP1	RPS_L2_167	LLPS_L2_11	protein_coding	Homo sapiens	Stress granule	High-throughput
								CAMSAP2	RPS_L2_168	LLPS_L2_11	protein_coding	Homo sapiens	Stress granule	High-throughput
								USP24	RPS_L2_169	LLPS_L2_11	protein_coding	Homo sapiens	Stress granule	High-throughput
								BCL9	RPS_L2_170	LLPS_L2_11	protein_coding	Homo sapiens	Stress granule	High-throughput
								DIDO1	RPS_L2_171	LLPS_L2_11	protein_coding	Homo sapiens	Stress granule	High-throughput
								MGAT5	RPS_L2_172	LLPS_L2_11	protein_coding	Homo sapiens	Stress granule	High-throughput
								STRN	RPS_L2_173	LLPS_L2_11	protein_coding	Homo sapiens	Stress granule	High-throughput
								SETX	RPS_L2_174	LLPS_L2_11	protein_coding	Homo sapiens	Stress granule	High-throughput
								FAT4	RPS_L2_175	LLPS_L2_11	protein_coding	Homo sapiens	Stress granule	High-throughput
								TNRC18	RPS_L2_176	LLPS_L2_11	protein_coding	Homo sapiens	Stress granule	High-throughput
								ZMIZ1	RPS_L2_177	LLPS_L2_11	protein_coding	Homo sapiens	Stress granule	High-throughput
								PALM2AKAP2	RPS_L2_178	LLPS_L2_11	protein_coding	Homo sapiens	Stress granule	High-throughput
								MAGI1	RPS_L2_179	LLPS_L2_11	protein_coding	Homo sapiens	Stress granule	High-throughput
								TANC1	RPS_L2_180	LLPS_L2_11	protein_coding	Homo sapiens	Stress granule	High-throughput
								KIF13A	RPS_L2_181	LLPS_L2_11	protein_coding	Homo sapiens	Stress granule	High-throughput
								ZDBF2	RPS_L2_182	LLPS_L2_11	protein_coding	Homo sapiens	Stress granule	High-throughput
								ZHX3	RPS_L2_183	LLPS_L2_11	protein_coding	Homo sapiens	Stress granule	High-throughput
								HIVEP2	RPS_L2_184	LLPS_L2_11	protein_coding	Homo sapiens	Stress granule	High-throughput
								BCOR	RPS_L2_185	LLPS_L2_11	protein_coding	Homo sapiens	Stress granule	High-throughput
								ERCC6L2	RPS_L2_186	LLPS_L2_11	protein_coding	Homo sapiens	Stress granule	High-throughput
								OBSCN	RPS_L2_187	LLPS_L2_11	protein_coding	Homo sapiens	Stress granule	High-throughput
								UBN1	RPS_L2_188	LLPS_L2_11	protein_coding	Homo sapiens	Stress granule	High-throughput
								ZNF609	RPS_L2_189	LLPS_L2_11	protein_coding	Homo sapiens	Stress granule	High-throughput
								CLASP1	RPS_L2_190	LLPS_L2_11	protein_coding	Homo sapiens	Stress granule	High-throughput
								DOCK5	RPS_L2_191	LLPS_L2_11	protein_coding	Homo sapiens	Stress granule	High-throughput
								REV3L	RPS_L2_192	LLPS_L2_11	protein_coding	Homo sapiens	Stress granule	High-throughput
								ARFGEF1	RPS_L2_193	LLPS_L2_11	protein_coding	Homo sapiens	Stress granule	High-throughput
								KIAA1549L	RPS_L2_194	LLPS_L2_11	protein_coding	Homo sapiens	Stress granule	High-throughput
								PRR14L	RPS_L2_195	LLPS_L2_11	protein_coding	Homo sapiens	Stress granule	High-throughput
								DOCK1	RPS_L2_196	LLPS_L2_11	protein_coding	Homo sapiens	Stress granule	High-throughput
								MYO5A	RPS_L2_197	LLPS_L2_11	protein_coding	Homo sapiens	Stress granule	High-throughput
								HMCN1	RPS_L2_198	LLPS_L2_11	protein_coding	Homo sapiens	Stress granule	High-throughput
								MAP3K9	RPS_L2_199	LLPS_L2_11	protein_coding	Homo sapiens	Stress granule	High-throughput
								TAF1	RPS_L2_200	LLPS_L2_11	protein_coding	Homo sapiens	Stress granule	High-throughput
								NF1	RPS_L2_201	LLPS_L2_11	protein_coding	Homo sapiens	Stress granule	High-throughput
								FRAS1	RPS_L2_202	LLPS_L2_11	protein_coding	Homo sapiens	Stress granule	High-throughput
								FOXN3	RPS_L2_203	LLPS_L2_11	protein_coding	Homo sapiens	Stress granule	High-throughput
								PALLD	RPS_L2_204	LLPS_L2_11	protein_coding	Homo sapiens	Stress granule	High-throughput
								SLTM	RPS_L2_205	LLPS_L2_11	protein_coding	Homo sapiens	Stress granule	High-throughput
								AHCTF1	RPS_L2_206	LLPS_L2_11	protein_coding	Homo sapiens	Stress granule	High-throughput
								CHD3	RPS_L2_207	LLPS_L2_11	protein_coding	Homo sapiens	Stress granule	High-throughput
								CCN1	RPS_L2_208	LLPS_L2_11	protein_coding	Homo sapiens	Stress granule	High-throughput
								PLCE1	RPS_L2_209	LLPS_L2_11	protein_coding	Homo sapiens	Stress granule	High-throughput
								TNRC6C	RPS_L2_210	LLPS_L2_11	protein_coding	Homo sapiens	Stress granule	High-throughput
								N4BP2	RPS_L2_211	LLPS_L2_11	protein_coding	Homo sapiens	Stress granule	High-throughput
								MYOF	RPS_L2_212	LLPS_L2_11	protein_coding	Homo sapiens	Stress granule	High-throughput
								NCOA2	RPS_L2_213	LLPS_L2_11	protein_coding	Homo sapiens	Stress granule	High-throughput
								VPS13B	RPS_L2_214	LLPS_L2_11	protein_coding	Homo sapiens	Stress granule	High-throughput
								PPP1R26	RPS_L2_215	LLPS_L2_11	protein_coding	Homo sapiens	Stress granule	High-throughput
								CHD8	RPS_L2_216	LLPS_L2_11	protein_coding	Homo sapiens	Stress granule	High-throughput
								ZNF664	RPS_L2_217	LLPS_L2_11	protein_coding	Homo sapiens	Stress granule	High-throughput
								FLNB	RPS_L2_218	LLPS_L2_11	protein_coding	Homo sapiens	Stress granule	High-throughput
								IGF1R	RPS_L2_219	LLPS_L2_11	protein_coding	Homo sapiens	Stress granule	High-throughput
								ARFGEF2	RPS_L2_220	LLPS_L2_11	protein_coding	Homo sapiens	Stress granule	High-throughput
								BAHD1	RPS_L2_221	LLPS_L2_11	protein_coding	Homo sapiens	Stress granule	High-throughput
								REST	RPS_L2_222	LLPS_L2_11	protein_coding	Homo sapiens	Stress granule	High-throughput
								UHRF1BP1	RPS_L2_223	LLPS_L2_11	protein_coding	Homo sapiens	Stress granule	High-throughput
								SSH2	RPS_L2_224	LLPS_L2_11	protein_coding	Homo sapiens	Stress granule	High-throughput
								SPTBN2	RPS_L2_225	LLPS_L2_11	protein_coding	Homo sapiens	Stress granule	High-throughput
								ZNF37A	RPS_L2_226	LLPS_L2_11	protein_coding	Homo sapiens	Stress granule	High-throughput
								HCFC1	RPS_L2_227	LLPS_L2_11	protein_coding	Homo sapiens	Stress granule	High-throughput
								FBN1	RPS_L2_228	LLPS_L2_11	protein_coding	Homo sapiens	Stress granule	High-throughput
								PCM1	RPS_L2_229	LLPS_L2_11	protein_coding	Homo sapiens	Stress granule	High-throughput
								ERC1	RPS_L2_230	LLPS_L2_11	protein_coding	Homo sapiens	Stress granule	High-throughput
								HIVEP1	RPS_L2_231	LLPS_L2_11	protein_coding	Homo sapiens	Stress granule	High-throughput
								GLI3	RPS_L2_232	LLPS_L2_11	protein_coding	Homo sapiens	Stress granule	High-throughput
								BRCA2	RPS_L2_233	LLPS_L2_11	protein_coding	Homo sapiens	Stress granule	High-throughput
								SMCR8	RPS_L2_234	LLPS_L2_11	protein_coding	Homo sapiens	Stress granule	High-throughput
								DMXL1	RPS_L2_235	LLPS_L2_11	protein_coding	Homo sapiens	Stress granule	High-throughput
								PHF2	RPS_L2_236	LLPS_L2_11	protein_coding	Homo sapiens	Stress granule	High-throughput
								ANKRD50	RPS_L2_237	LLPS_L2_11	protein_coding	Homo sapiens	Stress granule	High-throughput
								SPTAN1	RPS_L2_238	LLPS_L2_11	protein_coding	Homo sapiens	Stress granule	High-throughput
								ASXL1	RPS_L2_239	LLPS_L2_11	protein_coding	Homo sapiens	Stress granule	High-throughput
								TRRAP	RPS_L2_240	LLPS_L2_11	protein_coding	Homo sapiens	Stress granule	High-throughput
								ERBIN	RPS_L2_241	LLPS_L2_11	protein_coding	Homo sapiens	Stress granule	High-throughput
								TENM2	RPS_L2_242	LLPS_L2_11	protein_coding	Homo sapiens	Stress granule	High-throughput
								SYNE1	RPS_L2_243	LLPS_L2_11	protein_coding	Homo sapiens	Stress granule	High-throughput
								ZNF142	RPS_L2_244	LLPS_L2_11	protein_coding	Homo sapiens	Stress granule	High-throughput
								KIF3B	RPS_L2_245	LLPS_L2_11	protein_coding	Homo sapiens	Stress granule	High-throughput
								TTC3	RPS_L2_246	LLPS_L2_11	protein_coding	Homo sapiens	Stress granule	High-throughput
								ROCK2	RPS_L2_247	LLPS_L2_11	protein_coding	Homo sapiens	Stress granule	High-throughput
								RRP1B	RPS_L2_248	LLPS_L2_11	protein_coding	Homo sapiens	Stress granule	High-throughput
								FRYL	RPS_L2_249	LLPS_L2_11	protein_coding	Homo sapiens	Stress granule	High-throughput
								ZNF532	RPS_L2_250	LLPS_L2_11	protein_coding	Homo sapiens	Stress granule	High-throughput
								ASCC3	RPS_L2_251	LLPS_L2_11	protein_coding	Homo sapiens	Stress granule	High-throughput
								PPARGC1B	RPS_L2_252	LLPS_L2_11	protein_coding	Homo sapiens	Stress granule	High-throughput
								RAPGEF2	RPS_L2_253	LLPS_L2_11	protein_coding	Homo sapiens	Stress granule	High-throughput
								CEMIP2	RPS_L2_254	LLPS_L2_11	protein_coding	Homo sapiens	Stress granule	High-throughput
								MLXIP	RPS_L2_255	LLPS_L2_11	protein_coding	Homo sapiens	Stress granule	High-throughput
								PUM2	RPS_L2_256	LLPS_L2_11	protein_coding	Homo sapiens	Stress granule	High-throughput
								ATRN	RPS_L2_257	LLPS_L2_11	protein_coding	Homo sapiens	Stress granule	High-throughput
								MAP1B	RPS_L2_258	LLPS_L2_11	protein_coding	Homo sapiens	Stress granule	High-throughput
								ZNF629	RPS_L2_259	LLPS_L2_11	protein_coding	Homo sapiens	Stress granule	High-throughput
								ARHGAP11A	RPS_L2_260	LLPS_L2_11	protein_coding	Homo sapiens	Stress granule	High-throughput
								USF3	RPS_L2_261	LLPS_L2_11	protein_coding	Homo sapiens	Stress granule	High-throughput
								KIAA0100	RPS_L2_262	LLPS_L2_11	protein_coding	Homo sapiens	Stress granule	High-throughput
								ARID5B	RPS_L2_263	LLPS_L2_11	protein_coding	Homo sapiens	Stress granule	High-throughput
								URB1	RPS_L2_264	LLPS_L2_11	protein_coding	Homo sapiens	Stress granule	High-throughput
								MYO9B	RPS_L2_265	LLPS_L2_11	protein_coding	Homo sapiens	Stress granule	High-throughput
								KIF21B	RPS_L2_266	LLPS_L2_11	protein_coding	Homo sapiens	Stress granule	High-throughput
								MAML1	RPS_L2_267	LLPS_L2_11	protein_coding	Homo sapiens	Stress granule	High-throughput
								EHBP1L1	RPS_L2_268	LLPS_L2_11	protein_coding	Homo sapiens	Stress granule	High-throughput
								PDS5A	RPS_L2_269	LLPS_L2_11	protein_coding	Homo sapiens	Stress granule	High-throughput
								ZBTB40	RPS_L2_270	LLPS_L2_11	protein_coding	Homo sapiens	Stress granule	High-throughput
								LAMC1	RPS_L2_271	LLPS_L2_11	protein_coding	Homo sapiens	Stress granule	High-throughput
								CDC42BPB	RPS_L2_272	LLPS_L2_11	protein_coding	Homo sapiens	Stress granule	High-throughput
								DENND4C	RPS_L2_273	LLPS_L2_11	protein_coding	Homo sapiens	Stress granule	High-throughput
								MPRIP	RPS_L2_274	LLPS_L2_11	protein_coding	Homo sapiens	Stress granule	High-throughput
								GEMIN5	RPS_L2_275	LLPS_L2_11	protein_coding	Homo sapiens	Stress granule	High-throughput
								CELSR2	RPS_L2_276	LLPS_L2_11	protein_coding	Homo sapiens	Stress granule	High-throughput
								RC3H2	RPS_L2_277	LLPS_L2_11	protein_coding	Homo sapiens	Stress granule	High-throughput
								SUPT6H	RPS_L2_278	LLPS_L2_11	protein_coding	Homo sapiens	Stress granule	High-throughput
								DCHS1	RPS_L2_279	LLPS_L2_11	protein_coding	Homo sapiens	Stress granule	High-throughput
								EP400	RPS_L2_280	LLPS_L2_11	protein_coding	Homo sapiens	Stress granule	High-throughput
								PSD3	RPS_L2_281	LLPS_L2_11	protein_coding	Homo sapiens	Stress granule	High-throughput
								CRACR2A	RPS_L2_282	LLPS_L2_11	protein_coding	Homo sapiens	Stress granule	High-throughput
								ARHGAP32	RPS_L2_283	LLPS_L2_11	protein_coding	Homo sapiens	Stress granule	High-throughput
								CAMSAP1	RPS_L2_284	LLPS_L2_11	protein_coding	Homo sapiens	Stress granule	High-throughput
								GOLGA4	RPS_L2_285	LLPS_L2_11	protein_coding	Homo sapiens	Stress granule	High-throughput
								NCOA6	RPS_L2_286	LLPS_L2_11	protein_coding	Homo sapiens	Stress granule	High-throughput
								LAMA1	RPS_L2_287	LLPS_L2_11	protein_coding	Homo sapiens	Stress granule	High-throughput
								RB1CC1	RPS_L2_288	LLPS_L2_11	protein_coding	Homo sapiens	Stress granule	High-throughput
								NBPF20	RPS_L2_289	LLPS_L2_11	protein_coding	Homo sapiens	Stress granule	High-throughput
								FAM120A	RPS_L2_290	LLPS_L2_11	protein_coding	Homo sapiens	Stress granule	High-throughput
								SMCHD1	RPS_L2_291	LLPS_L2_11	protein_coding	Homo sapiens	Stress granule	High-throughput
								ABL2	RPS_L2_292	LLPS_L2_11	protein_coding	Homo sapiens	Stress granule	High-throughput
								AKT3	RPS_L2_293	LLPS_L2_11	protein_coding	Homo sapiens	Stress granule	High-throughput
								TEAD1	RPS_L2_294	LLPS_L2_11	protein_coding	Homo sapiens	Stress granule	High-throughput
								TBC1D2B	RPS_L2_295	LLPS_L2_11	protein_coding	Homo sapiens	Stress granule	High-throughput
								FLG	RPS_L2_296	LLPS_L2_11	protein_coding	Homo sapiens	Stress granule	High-throughput
								MYH9	RPS_L2_297	LLPS_L2_11	protein_coding	Homo sapiens	Stress granule	High-throughput
								TLN2	RPS_L2_298	LLPS_L2_11	protein_coding	Homo sapiens	Stress granule	High-throughput
								TCOF1	RPS_L2_299	LLPS_L2_11	protein_coding	Homo sapiens	Stress granule	High-throughput
								TBC1D4	RPS_L2_300	LLPS_L2_11	protein_coding	Homo sapiens	Stress granule	High-throughput
								MKI67	RPS_L2_301	LLPS_L2_11	protein_coding	Homo sapiens	Stress granule	High-throughput
								SNRK	RPS_L2_302	LLPS_L2_11	protein_coding	Homo sapiens	Stress granule	High-throughput
								TP53BP1	RPS_L2_303	LLPS_L2_11	protein_coding	Homo sapiens	Stress granule	High-throughput
								CRYBG3	RPS_L2_304	LLPS_L2_11	protein_coding	Homo sapiens	Stress granule	High-throughput
								RALGAPA2	RPS_L2_305	LLPS_L2_11	protein_coding	Homo sapiens	Stress granule	High-throughput
								USP7	RPS_L2_306	LLPS_L2_11	protein_coding	Homo sapiens	Stress granule	High-throughput
								CEP164	RPS_L2_307	LLPS_L2_11	protein_coding	Homo sapiens	Stress granule	High-throughput
								RBBP6	RPS_L2_308	LLPS_L2_11	protein_coding	Homo sapiens	Stress granule	High-throughput
								BRCA1	RPS_L2_309	LLPS_L2_11	protein_coding	Homo sapiens	Stress granule	High-throughput
								CDC42BPA	RPS_L2_310	LLPS_L2_11	protein_coding	Homo sapiens	Stress granule	High-throughput
								CUX1	RPS_L2_311	LLPS_L2_11	protein_coding	Homo sapiens	Stress granule	High-throughput
								GRK3	RPS_L2_312	LLPS_L2_11	protein_coding	Homo sapiens	Stress granule	High-throughput
								GIGYF1	RPS_L2_313	LLPS_L2_11	protein_coding	Homo sapiens	Stress granule	High-throughput
								LATS2	RPS_L2_314	LLPS_L2_11	protein_coding	Homo sapiens	Stress granule	High-throughput
								CHD2	RPS_L2_315	LLPS_L2_11	protein_coding	Homo sapiens	Stress granule	High-throughput
								MTDH	RPS_L2_316	LLPS_L2_11	protein_coding	Homo sapiens	Stress granule	High-throughput
								KLF7	RPS_L2_317	LLPS_L2_11	protein_coding	Homo sapiens	Stress granule	High-throughput
								GTF3C1	RPS_L2_318	LLPS_L2_11	protein_coding	Homo sapiens	Stress granule	High-throughput
								DMXL2	RPS_L2_319	LLPS_L2_11	protein_coding	Homo sapiens	Stress granule	High-throughput
								AMER1	RPS_L2_320	LLPS_L2_11	protein_coding	Homo sapiens	Stress granule	High-throughput
								AFF4	RPS_L2_321	LLPS_L2_11	protein_coding	Homo sapiens	Stress granule	High-throughput
								ATXN1L	RPS_L2_322	LLPS_L2_11	protein_coding	Homo sapiens	Stress granule	High-throughput
								BTAF1	RPS_L2_323	LLPS_L2_11	protein_coding	Homo sapiens	Stress granule	High-throughput
								SBF2	RPS_L2_324	LLPS_L2_11	protein_coding	Homo sapiens	Stress granule	High-throughput
								PPP1R12A	RPS_L2_325	LLPS_L2_11	protein_coding	Homo sapiens	Stress granule	High-throughput
								IQCE	RPS_L2_326	LLPS_L2_11	protein_coding	Homo sapiens	Stress granule	High-throughput
								BAZ1A	RPS_L2_327	LLPS_L2_11	protein_coding	Homo sapiens	Stress granule	High-throughput
								IGSF3	RPS_L2_328	LLPS_L2_11	protein_coding	Homo sapiens	Stress granule	High-throughput
								ASXL2	RPS_L2_329	LLPS_L2_11	protein_coding	Homo sapiens	Stress granule	High-throughput
								THRAP3	RPS_L2_330	LLPS_L2_11	protein_coding	Homo sapiens	Stress granule	High-throughput
								STARD9	RPS_L2_331	LLPS_L2_11	protein_coding	Homo sapiens	Stress granule	High-throughput
								ZNF518B	RPS_L2_332	LLPS_L2_11	protein_coding	Homo sapiens	Stress granule	High-throughput
								CLSPN	RPS_L2_333	LLPS_L2_11	protein_coding	Homo sapiens	Stress granule	High-throughput
								USP47	RPS_L2_334	LLPS_L2_11	protein_coding	Homo sapiens	Stress granule	High-throughput
								PCNX1	RPS_L2_335	LLPS_L2_11	protein_coding	Homo sapiens	Stress granule	High-throughput
								ZNF460	RPS_L2_336	LLPS_L2_11	protein_coding	Homo sapiens	Stress granule	High-throughput
								NFIB	RPS_L2_337	LLPS_L2_11	protein_coding	Homo sapiens	Stress granule	High-throughput
								PEAK1	RPS_L2_338	LLPS_L2_11	protein_coding	Homo sapiens	Stress granule	High-throughput
								KLF5	RPS_L2_339	LLPS_L2_11	protein_coding	Homo sapiens	Stress granule	High-throughput
								ZC3H12C	RPS_L2_340	LLPS_L2_11	protein_coding	Homo sapiens	Stress granule	High-throughput
								RREB1	RPS_L2_341	LLPS_L2_11	protein_coding	Homo sapiens	Stress granule	High-throughput
								TXLNA	RPS_L2_342	LLPS_L2_11	protein_coding	Homo sapiens	Stress granule	High-throughput
								ANKRD33B	RPS_L2_343	LLPS_L2_11	protein_coding	Homo sapiens	Stress granule	High-throughput
								NF2	RPS_L2_344	LLPS_L2_11	protein_coding	Homo sapiens	Stress granule	High-throughput
								RALGAPB	RPS_L2_345	LLPS_L2_11	protein_coding	Homo sapiens	Stress granule	High-throughput
								ZNF217	RPS_L2_346	LLPS_L2_11	protein_coding	Homo sapiens	Stress granule	High-throughput
								SIK2	RPS_L2_347	LLPS_L2_11	protein_coding	Homo sapiens	Stress granule	High-throughput
								HECTD4	RPS_L2_348	LLPS_L2_11	protein_coding	Homo sapiens	Stress granule	High-throughput
								PTPN13	RPS_L2_349	LLPS_L2_11	protein_coding	Homo sapiens	Stress granule	High-throughput
								NRIP1	RPS_L2_350	LLPS_L2_11	protein_coding	Homo sapiens	Stress granule	High-throughput
								TNS1	RPS_L2_351	LLPS_L2_11	protein_coding	Homo sapiens	Stress granule	High-throughput
								KDM5B	RPS_L2_352	LLPS_L2_11	protein_coding	Homo sapiens	Stress granule	High-throughput
								CLIP1	RPS_L2_353	LLPS_L2_11	protein_coding	Homo sapiens	Stress granule	High-throughput
								KIAA0232	RPS_L2_354	LLPS_L2_11	protein_coding	Homo sapiens	Stress granule	High-throughput
								SMG6	RPS_L2_355	LLPS_L2_11	protein_coding	Homo sapiens	Stress granule	High-throughput
								DOCK9	RPS_L2_356	LLPS_L2_11	protein_coding	Homo sapiens	Stress granule	High-throughput
								KIF4A	RPS_L2_357	LLPS_L2_11	protein_coding	Homo sapiens	Stress granule	High-throughput
								SERTAD4	RPS_L2_358	LLPS_L2_11	protein_coding	Homo sapiens	Stress granule	High-throughput
								MSH6	RPS_L2_359	LLPS_L2_11	protein_coding	Homo sapiens	Stress granule	High-throughput
								PRPF8	RPS_L2_360	LLPS_L2_11	protein_coding	Homo sapiens	Stress granule	High-throughput
								MBNL1	RPS_L2_361	LLPS_L2_11	protein_coding	Homo sapiens	Stress granule	High-throughput
								ZNF646	RPS_L2_362	LLPS_L2_11	protein_coding	Homo sapiens	Stress granule	High-throughput
								GAPVD1	RPS_L2_363	LLPS_L2_11	protein_coding	Homo sapiens	Stress granule	High-throughput
								NCOR1	RPS_L2_364	LLPS_L2_11	protein_coding	Homo sapiens	Stress granule	High-throughput
								TULP4	RPS_L2_365	LLPS_L2_11	protein_coding	Homo sapiens	Stress granule	High-throughput
								ANKRD17	RPS_L2_366	LLPS_L2_11	protein_coding	Homo sapiens	Stress granule	High-throughput
								CBX5	RPS_L2_367	LLPS_L2_11	protein_coding	Homo sapiens	Stress granule	High-throughput
								GBF1	RPS_L2_368	LLPS_L2_11	protein_coding	Homo sapiens	Stress granule	High-throughput
								KMT2B	RPS_L2_369	LLPS_L2_11	protein_coding	Homo sapiens	Stress granule	High-throughput
								ZNF605	RPS_L2_370	LLPS_L2_11	protein_coding	Homo sapiens	Stress granule	High-throughput
								LRP1	RPS_L2_371	LLPS_L2_11	protein_coding	Homo sapiens	Stress granule	High-throughput
								TUT4	RPS_L2_372	LLPS_L2_11	protein_coding	Homo sapiens	Stress granule	High-throughput
								PDS5B	RPS_L2_373	LLPS_L2_11	protein_coding	Homo sapiens	Stress granule	High-throughput
								ALMS1	RPS_L2_374	LLPS_L2_11	protein_coding	Homo sapiens	Stress granule	High-throughput
								ZNF618	RPS_L2_375	LLPS_L2_11	protein_coding	Homo sapiens	Stress granule	High-throughput
								JARID2	RPS_L2_376	LLPS_L2_11	protein_coding	Homo sapiens	Stress granule	High-throughput
								TNPO1	RPS_L2_377	LLPS_L2_11	protein_coding	Homo sapiens	Stress granule	High-throughput
								RNF216	RPS_L2_378	LLPS_L2_11	protein_coding	Homo sapiens	Stress granule	High-throughput
								TRAPPC10	RPS_L2_379	LLPS_L2_11	protein_coding	Homo sapiens	Stress granule	High-throughput
								BTBD7	RPS_L2_380	LLPS_L2_11	protein_coding	Homo sapiens	Stress granule	High-throughput
								ADCY1	RPS_L2_381	LLPS_L2_11	protein_coding	Homo sapiens	Stress granule	High-throughput
								STAG2	RPS_L2_382	LLPS_L2_11	protein_coding	Homo sapiens	Stress granule	High-throughput
								NCOA1	RPS_L2_383	LLPS_L2_11	protein_coding	Homo sapiens	Stress granule	High-throughput
								RFC1	RPS_L2_384	LLPS_L2_11	protein_coding	Homo sapiens	Stress granule	High-throughput
								MARF1	RPS_L2_385	LLPS_L2_11	protein_coding	Homo sapiens	Stress granule	High-throughput
								WASHC2C	RPS_L2_386	LLPS_L2_11	protein_coding	Homo sapiens	Stress granule	High-throughput
								SLC7A1	RPS_L2_387	LLPS_L2_11	protein_coding	Homo sapiens	Stress granule	High-throughput
								AFF1	RPS_L2_388	LLPS_L2_11	protein_coding	Homo sapiens	Stress granule	High-throughput
								ELFN2	RPS_L2_389	LLPS_L2_11	protein_coding	Homo sapiens	Stress granule	High-throughput
								LRP6	RPS_L2_390	LLPS_L2_11	protein_coding	Homo sapiens	Stress granule	High-throughput
								CPD	RPS_L2_391	LLPS_L2_11	protein_coding	Homo sapiens	Stress granule	High-throughput
								SECISBP2L	RPS_L2_392	LLPS_L2_11	protein_coding	Homo sapiens	Stress granule	High-throughput
								TBC1D5	RPS_L2_393	LLPS_L2_11	protein_coding	Homo sapiens	Stress granule	High-throughput
								ADGRA3	RPS_L2_394	LLPS_L2_11	protein_coding	Homo sapiens	Stress granule	High-throughput
								ADNP2	RPS_L2_395	LLPS_L2_11	protein_coding	Homo sapiens	Stress granule	High-throughput
								SPECC1L	RPS_L2_396	LLPS_L2_11	protein_coding	Homo sapiens	Stress granule	High-throughput
								USP32	RPS_L2_397	LLPS_L2_11	protein_coding	Homo sapiens	Stress granule	High-throughput
								CYTH3	RPS_L2_398	LLPS_L2_11	protein_coding	Homo sapiens	Stress granule	High-throughput
								KCTD2	RPS_L2_399	LLPS_L2_11	protein_coding	Homo sapiens	Stress granule	High-throughput
								ZKSCAN2	RPS_L2_400	LLPS_L2_11	protein_coding	Homo sapiens	Stress granule	High-throughput
								POLR1A	RPS_L2_401	LLPS_L2_11	protein_coding	Homo sapiens	Stress granule	High-throughput
								EPG5	RPS_L2_402	LLPS_L2_11	protein_coding	Homo sapiens	Stress granule	High-throughput
								LPP	RPS_L2_403	LLPS_L2_11	protein_coding	Homo sapiens	Stress granule	High-throughput
								MED13	RPS_L2_404	LLPS_L2_11	protein_coding	Homo sapiens	Stress granule	High-throughput
								ATP11A	RPS_L2_405	LLPS_L2_11	protein_coding	Homo sapiens	Stress granule	High-throughput
								ZNF592	RPS_L2_406	LLPS_L2_11	protein_coding	Homo sapiens	Stress granule	High-throughput
								INO80	RPS_L2_407	LLPS_L2_11	protein_coding	Homo sapiens	Stress granule	High-throughput
								ITPR2	RPS_L2_408	LLPS_L2_11	protein_coding	Homo sapiens	Stress granule	High-throughput
								AKAP9	RPS_L2_409	LLPS_L2_11	protein_coding	Homo sapiens	Stress granule	High-throughput
								LNPEP	RPS_L2_410	LLPS_L2_11	protein_coding	Homo sapiens	Stress granule	High-throughput
								TRIM25	RPS_L2_411	LLPS_L2_11	protein_coding	Homo sapiens	Stress granule	High-throughput
								SETD5	RPS_L2_412	LLPS_L2_11	protein_coding	Homo sapiens	Stress granule	High-throughput
								CBL	RPS_L2_413	LLPS_L2_11	protein_coding	Homo sapiens	Stress granule	High-throughput
								ACVR2B	RPS_L2_414	LLPS_L2_11	protein_coding	Homo sapiens	Stress granule	High-throughput
								CHAMP1	RPS_L2_415	LLPS_L2_11	protein_coding	Homo sapiens	Stress granule	High-throughput
								SLC23A2	RPS_L2_416	LLPS_L2_11	protein_coding	Homo sapiens	Stress granule	High-throughput
								USP6NL	RPS_L2_417	LLPS_L2_11	protein_coding	Homo sapiens	Stress granule	High-throughput
								MAP3K4	RPS_L2_418	LLPS_L2_11	protein_coding	Homo sapiens	Stress granule	High-throughput
								NSD2	RPS_L2_419	LLPS_L2_11	protein_coding	Homo sapiens	Stress granule	High-throughput
								MYH10	RPS_L2_420	LLPS_L2_11	protein_coding	Homo sapiens	Stress granule	High-throughput
								ELP1	RPS_L2_421	LLPS_L2_11	protein_coding	Homo sapiens	Stress granule	High-throughput
								HEATR1	RPS_L2_422	LLPS_L2_11	protein_coding	Homo sapiens	Stress granule	High-throughput
								PIK3C2A	RPS_L2_423	LLPS_L2_11	protein_coding	Homo sapiens	Stress granule	High-throughput
								ZNF721	RPS_L2_424	LLPS_L2_11	protein_coding	Homo sapiens	Stress granule	High-throughput
								OXSR1	RPS_L2_425	LLPS_L2_11	protein_coding	Homo sapiens	Stress granule	High-throughput
								DLC1	RPS_L2_426	LLPS_L2_11	protein_coding	Homo sapiens	Stress granule	High-throughput
								CTCF	RPS_L2_427	LLPS_L2_11	protein_coding	Homo sapiens	Stress granule	High-throughput
								BRD7	RPS_L2_428	LLPS_L2_11	protein_coding	Homo sapiens	Stress granule	High-throughput
								NCOA3	RPS_L2_429	LLPS_L2_11	protein_coding	Homo sapiens	Stress granule	High-throughput
								TAF4	RPS_L2_430	LLPS_L2_11	protein_coding	Homo sapiens	Stress granule	High-throughput
								NSD3	RPS_L2_431	LLPS_L2_11	protein_coding	Homo sapiens	Stress granule	High-throughput
								ZMYND8	RPS_L2_432	LLPS_L2_11	protein_coding	Homo sapiens	Stress granule	High-throughput
								TNKS2	RPS_L2_433	LLPS_L2_11	protein_coding	Homo sapiens	Stress granule	High-throughput
								MEX3C	RPS_L2_434	LLPS_L2_11	protein_coding	Homo sapiens	Stress granule	High-throughput
								ARHGAP5	RPS_L2_435	LLPS_L2_11	protein_coding	Homo sapiens	Stress granule	High-throughput
								MDM2	RPS_L2_436	LLPS_L2_11	protein_coding	Homo sapiens	Stress granule	High-throughput
								ARHGEF11	RPS_L2_437	LLPS_L2_11	protein_coding	Homo sapiens	Stress granule	High-throughput
								NIPBL	RPS_L2_438	LLPS_L2_11	protein_coding	Homo sapiens	Stress granule	High-throughput
								GARRE1	RPS_L2_439	LLPS_L2_11	protein_coding	Homo sapiens	Stress granule	High-throughput
								USP13	RPS_L2_440	LLPS_L2_11	protein_coding	Homo sapiens	Stress granule	High-throughput
								ZNF146	RPS_L2_441	LLPS_L2_11	protein_coding	Homo sapiens	Stress granule	High-throughput
								ARFGEF3	RPS_L2_442	LLPS_L2_11	protein_coding	Homo sapiens	Stress granule	High-throughput
								PPP4R3A	RPS_L2_443	LLPS_L2_11	protein_coding	Homo sapiens	Stress granule	High-throughput
								EPC2	RPS_L2_444	LLPS_L2_11	protein_coding	Homo sapiens	Stress granule	High-throughput
								AGAP1	RPS_L2_445	LLPS_L2_11	protein_coding	Homo sapiens	Stress granule	High-throughput
								IRS1	RPS_L2_446	LLPS_L2_11	protein_coding	Homo sapiens	Stress granule	High-throughput
								C14orf132	RPS_L2_447	LLPS_L2_11	protein_coding	Homo sapiens	Stress granule	High-throughput
								FOXK2	RPS_L2_448	LLPS_L2_11	protein_coding	Homo sapiens	Stress granule	High-throughput
								GOLGA2	RPS_L2_449	LLPS_L2_11	protein_coding	Homo sapiens	Stress granule	High-throughput
								DYNC2H1	RPS_L2_450	LLPS_L2_11	protein_coding	Homo sapiens	Stress granule	High-throughput
								ROCK1	RPS_L2_451	LLPS_L2_11	protein_coding	Homo sapiens	Stress granule	High-throughput
								KNL1	RPS_L2_452	LLPS_L2_11	protein_coding	Homo sapiens	Stress granule	High-throughput
								BRD1	RPS_L2_453	LLPS_L2_11	protein_coding	Homo sapiens	Stress granule	High-throughput
								UBTF	RPS_L2_454	LLPS_L2_11	protein_coding	Homo sapiens	Stress granule	High-throughput
								XIAP	RPS_L2_455	LLPS_L2_11	protein_coding	Homo sapiens	Stress granule	High-throughput
								MORC2	RPS_L2_456	LLPS_L2_11	protein_coding	Homo sapiens	Stress granule	High-throughput
								UBE2O	RPS_L2_457	LLPS_L2_11	protein_coding	Homo sapiens	Stress granule	High-throughput
								PIK3R4	RPS_L2_458	LLPS_L2_11	protein_coding	Homo sapiens	Stress granule	High-throughput
								MAP4K3	RPS_L2_459	LLPS_L2_11	protein_coding	Homo sapiens	Stress granule	High-throughput
								CHD9	RPS_L2_460	LLPS_L2_11	protein_coding	Homo sapiens	Stress granule	High-throughput
								PTGFRN	RPS_L2_461	LLPS_L2_11	protein_coding	Homo sapiens	Stress granule	High-throughput
								ATG2B	RPS_L2_462	LLPS_L2_11	protein_coding	Homo sapiens	Stress granule	High-throughput
								ZSCAN29	RPS_L2_463	LLPS_L2_11	protein_coding	Homo sapiens	Stress granule	High-throughput
								MTOR	RPS_L2_464	LLPS_L2_11	protein_coding	Homo sapiens	Stress granule	High-throughput
								LIFR	RPS_L2_465	LLPS_L2_11	protein_coding	Homo sapiens	Stress granule	High-throughput
								PDZD2	RPS_L2_466	LLPS_L2_11	protein_coding	Homo sapiens	Stress granule	High-throughput
								TICRR	RPS_L2_467	LLPS_L2_11	protein_coding	Homo sapiens	Stress granule	High-throughput
								GLG1	RPS_L2_468	LLPS_L2_11	protein_coding	Homo sapiens	Stress granule	High-throughput
								ZNF292	RPS_L2_469	LLPS_L2_11	protein_coding	Homo sapiens	Stress granule	High-throughput
								MORC3	RPS_L2_470	LLPS_L2_11	protein_coding	Homo sapiens	Stress granule	High-throughput
								IQSEC1	RPS_L2_471	LLPS_L2_11	protein_coding	Homo sapiens	Stress granule	High-throughput
								PUM1	RPS_L2_472	LLPS_L2_11	protein_coding	Homo sapiens	Stress granule	High-throughput
								ZBTB39	RPS_L2_473	LLPS_L2_11	protein_coding	Homo sapiens	Stress granule	High-throughput
								NDST1	RPS_L2_474	LLPS_L2_11	protein_coding	Homo sapiens	Stress granule	High-throughput
								DCAF1	RPS_L2_475	LLPS_L2_11	protein_coding	Homo sapiens	Stress granule	High-throughput
								TNS3	RPS_L2_476	LLPS_L2_11	protein_coding	Homo sapiens	Stress granule	High-throughput
								MAP3K1	RPS_L2_477	LLPS_L2_11	protein_coding	Homo sapiens	Stress granule	High-throughput
								SSH1	RPS_L2_478	LLPS_L2_11	protein_coding	Homo sapiens	Stress granule	High-throughput
								RAB3B	RPS_L2_479	LLPS_L2_11	protein_coding	Homo sapiens	Stress granule	High-throughput
								PDPR	RPS_L2_480	LLPS_L2_11	protein_coding	Homo sapiens	Stress granule	High-throughput
								KDM2A	RPS_L2_481	LLPS_L2_11	protein_coding	Homo sapiens	Stress granule	High-throughput
								PHIP	RPS_L2_482	LLPS_L2_11	protein_coding	Homo sapiens	Stress granule	High-throughput
								ECPAS	RPS_L2_483	LLPS_L2_11	protein_coding	Homo sapiens	Stress granule	High-throughput
								AUTS2	RPS_L2_484	LLPS_L2_11	protein_coding	Homo sapiens	Stress granule	High-throughput
								ZNF678	RPS_L2_485	LLPS_L2_11	protein_coding	Homo sapiens	Stress granule	High-throughput
								NBPF26	RPS_L2_486	LLPS_L2_11	protein_coding	Homo sapiens	Stress granule	High-throughput
								POMK	RPS_L2_487	LLPS_L2_11	protein_coding	Homo sapiens	Stress granule	High-throughput
								SLC25A24	RPS_L2_488	LLPS_L2_11	protein_coding	Homo sapiens	Stress granule	High-throughput
								CMTM4	RPS_L2_489	LLPS_L2_11	protein_coding	Homo sapiens	Stress granule	High-throughput
								BAZ2A	RPS_L2_490	LLPS_L2_11	protein_coding	Homo sapiens	Stress granule	High-throughput
								CEP192	RPS_L2_491	LLPS_L2_11	protein_coding	Homo sapiens	Stress granule	High-throughput
								RASAL2	RPS_L2_492	LLPS_L2_11	protein_coding	Homo sapiens	Stress granule	High-throughput
								UBE3A	RPS_L2_493	LLPS_L2_11	protein_coding	Homo sapiens	Stress granule	High-throughput
								NFE2L1	RPS_L2_494	LLPS_L2_11	protein_coding	Homo sapiens	Stress granule	High-throughput
								PHF20L1	RPS_L2_495	LLPS_L2_11	protein_coding	Homo sapiens	Stress granule	High-throughput
								PPRC1	RPS_L2_496	LLPS_L2_11	protein_coding	Homo sapiens	Stress granule	High-throughput
								ADAMTS12	RPS_L2_497	LLPS_L2_11	protein_coding	Homo sapiens	Stress granule	High-throughput
								RUSC2	RPS_L2_498	LLPS_L2_11	protein_coding	Homo sapiens	Stress granule	High-throughput
								RAPGEF1	RPS_L2_499	LLPS_L2_11	protein_coding	Homo sapiens	Stress granule	High-throughput
								PDZD8	RPS_L2_500	LLPS_L2_11	protein_coding	Homo sapiens	Stress granule	High-throughput
								ANKRD27	RPS_L2_501	LLPS_L2_11	protein_coding	Homo sapiens	Stress granule	High-throughput
								MSL1	RPS_L2_502	LLPS_L2_11	protein_coding	Homo sapiens	Stress granule	High-throughput
								PLCD4	RPS_L2_503	LLPS_L2_11	protein_coding	Homo sapiens	Stress granule	High-throughput
								RAP1GAP2	RPS_L2_504	LLPS_L2_11	protein_coding	Homo sapiens	Stress granule	High-throughput
								KIF14	RPS_L2_505	LLPS_L2_11	protein_coding	Homo sapiens	Stress granule	High-throughput
								ATP13A3	RPS_L2_506	LLPS_L2_11	protein_coding	Homo sapiens	Stress granule	High-throughput
								EIF4G3	RPS_L2_507	LLPS_L2_11	protein_coding	Homo sapiens	Stress granule	High-throughput
								PTPN11	RPS_L2_508	LLPS_L2_11	protein_coding	Homo sapiens	Stress granule	High-throughput
								MYLK	RPS_L2_509	LLPS_L2_11	protein_coding	Homo sapiens	Stress granule	High-throughput
								CDK19	RPS_L2_510	LLPS_L2_11	protein_coding	Homo sapiens	Stress granule	High-throughput
								TSC22D2	RPS_L2_511	LLPS_L2_11	protein_coding	Homo sapiens	Stress granule	High-throughput
								MYH14	RPS_L2_512	LLPS_L2_11	protein_coding	Homo sapiens	Stress granule	High-throughput
								TP53BP2	RPS_L2_513	LLPS_L2_11	protein_coding	Homo sapiens	Stress granule	High-throughput
								HELB	RPS_L2_514	LLPS_L2_11	protein_coding	Homo sapiens	Stress granule	High-throughput
								CPLANE1	RPS_L2_515	LLPS_L2_11	protein_coding	Homo sapiens	Stress granule	High-throughput
								TJP1	RPS_L2_516	LLPS_L2_11	protein_coding	Homo sapiens	Stress granule	High-throughput
								ZNF141	RPS_L2_517	LLPS_L2_11	protein_coding	Homo sapiens	Stress granule	High-throughput
								CRIM1	RPS_L2_518	LLPS_L2_11	protein_coding	Homo sapiens	Stress granule	High-throughput
								PPARA	RPS_L2_519	LLPS_L2_11	protein_coding	Homo sapiens	Stress granule	High-throughput
								JMJD1C	RPS_L2_520	LLPS_L2_11	protein_coding	Homo sapiens	Stress granule	High-throughput
								BBX	RPS_L2_521	LLPS_L2_11	protein_coding	Homo sapiens	Stress granule	High-throughput
								FNIP2	RPS_L2_522	LLPS_L2_11	protein_coding	Homo sapiens	Stress granule	High-throughput
								LATS1	RPS_L2_523	LLPS_L2_11	protein_coding	Homo sapiens	Stress granule	High-throughput
								TUG1	RPS_L2_524	LLPS_L2_11	protein_coding	Homo sapiens	Stress granule	High-throughput
								CHRNA4	RPS_L2_525	LLPS_L2_11	protein_coding	Homo sapiens	Stress granule	High-throughput
								PHF3	RPS_L2_526	LLPS_L2_11	protein_coding	Homo sapiens	Stress granule	High-throughput
								LRPPRC	RPS_L2_527	LLPS_L2_11	protein_coding	Homo sapiens	Stress granule	High-throughput
								GNPTAB	RPS_L2_528	LLPS_L2_11	protein_coding	Homo sapiens	Stress granule	High-throughput
								NEO1	RPS_L2_529	LLPS_L2_11	protein_coding	Homo sapiens	Stress granule	High-throughput
								TENT4B	RPS_L2_530	LLPS_L2_11	protein_coding	Homo sapiens	Stress granule	High-throughput
								ITSN2	RPS_L2_531	LLPS_L2_11	protein_coding	Homo sapiens	Stress granule	High-throughput
								2001-08-01	RPS_L2_532	LLPS_L2_11	protein_coding	Homo sapiens	Stress granule	High-throughput
								IPO9	RPS_L2_533	LLPS_L2_11	protein_coding	Homo sapiens	Stress granule	High-throughput
								MAP4	RPS_L2_534	LLPS_L2_11	protein_coding	Homo sapiens	Stress granule	High-throughput
								ILDR2	RPS_L2_535	LLPS_L2_11	protein_coding	Homo sapiens	Stress granule	High-throughput
								USP31	RPS_L2_536	LLPS_L2_11	protein_coding	Homo sapiens	Stress granule	High-throughput
								SIPA1L3	RPS_L2_537	LLPS_L2_11	protein_coding	Homo sapiens	Stress granule	High-throughput
								IRF2BPL	RPS_L2_538	LLPS_L2_11	protein_coding	Homo sapiens	Stress granule	High-throughput
								DENND5B	RPS_L2_539	LLPS_L2_11	protein_coding	Homo sapiens	Stress granule	High-throughput
								TRIP12	RPS_L2_540	LLPS_L2_11	protein_coding	Homo sapiens	Stress granule	High-throughput
								NFIC	RPS_L2_541	LLPS_L2_11	protein_coding	Homo sapiens	Stress granule	High-throughput
								ZNF70	RPS_L2_542	LLPS_L2_11	protein_coding	Homo sapiens	Stress granule	High-throughput
								TBL1XR1	RPS_L2_543	LLPS_L2_11	protein_coding	Homo sapiens	Stress granule	High-throughput
								ITPRID2	RPS_L2_544	LLPS_L2_11	protein_coding	Homo sapiens	Stress granule	High-throughput
								CNST	RPS_L2_545	LLPS_L2_11	protein_coding	Homo sapiens	Stress granule	High-throughput
								KIF5C	RPS_L2_546	LLPS_L2_11	protein_coding	Homo sapiens	Stress granule	High-throughput
								MTF1	RPS_L2_547	LLPS_L2_11	protein_coding	Homo sapiens	Stress granule	High-throughput
								ANK2	RPS_L2_548	LLPS_L2_11	protein_coding	Homo sapiens	Stress granule	High-throughput
								NHSL1	RPS_L2_549	LLPS_L2_11	protein_coding	Homo sapiens	Stress granule	High-throughput
								KIF5B	RPS_L2_550	LLPS_L2_11	protein_coding	Homo sapiens	Stress granule	High-throughput
								ATAD2	RPS_L2_551	LLPS_L2_11	protein_coding	Homo sapiens	Stress granule	High-throughput
								SEL1L	RPS_L2_552	LLPS_L2_11	protein_coding	Homo sapiens	Stress granule	High-throughput
								GON4L	RPS_L2_553	LLPS_L2_11	protein_coding	Homo sapiens	Stress granule	High-throughput
								BRWD3	RPS_L2_554	LLPS_L2_11	protein_coding	Homo sapiens	Stress granule	High-throughput
								SLC24A1	RPS_L2_555	LLPS_L2_11	protein_coding	Homo sapiens	Stress granule	High-throughput
								POFUT1	RPS_L2_556	LLPS_L2_11	protein_coding	Homo sapiens	Stress granule	High-throughput
								NLGN2	RPS_L2_557	LLPS_L2_11	protein_coding	Homo sapiens	Stress granule	High-throughput
								MLLT6	RPS_L2_558	LLPS_L2_11	protein_coding	Homo sapiens	Stress granule	High-throughput
								PRRC2C	RPS_L2_559	LLPS_L2_11	protein_coding	Homo sapiens	Stress granule	High-throughput
								UBE2Q1	RPS_L2_560	LLPS_L2_11	protein_coding	Homo sapiens	Stress granule	High-throughput
								ZNF264	RPS_L2_561	LLPS_L2_11	protein_coding	Homo sapiens	Stress granule	High-throughput
								TOPBP1	RPS_L2_562	LLPS_L2_11	protein_coding	Homo sapiens	Stress granule	High-throughput
								KIF24	RPS_L2_563	LLPS_L2_11	protein_coding	Homo sapiens	Stress granule	High-throughput
								GTF3C4	RPS_L2_564	LLPS_L2_11	protein_coding	Homo sapiens	Stress granule	High-throughput
								BCORL1	RPS_L2_565	LLPS_L2_11	protein_coding	Homo sapiens	Stress granule	High-throughput
								AR	RPS_L2_566	LLPS_L2_11	protein_coding	Homo sapiens	Stress granule	High-throughput
								RASSF8	RPS_L2_567	LLPS_L2_11	protein_coding	Homo sapiens	Stress granule	High-throughput
								OSBPL8	RPS_L2_568	LLPS_L2_11	protein_coding	Homo sapiens	Stress granule	High-throughput
								PPP6R3	RPS_L2_569	LLPS_L2_11	protein_coding	Homo sapiens	Stress granule	High-throughput
								NUP50	RPS_L2_570	LLPS_L2_11	protein_coding	Homo sapiens	Stress granule	High-throughput
								POGZ	RPS_L2_571	LLPS_L2_11	protein_coding	Homo sapiens	Stress granule	High-throughput
								FN1	RPS_L2_572	LLPS_L2_11	protein_coding	Homo sapiens	Stress granule	High-throughput
								STAG1	RPS_L2_573	LLPS_L2_11	protein_coding	Homo sapiens	Stress granule	High-throughput
								USP22	RPS_L2_574	LLPS_L2_11	protein_coding	Homo sapiens	Stress granule	High-throughput
								TACC1	RPS_L2_575	LLPS_L2_11	protein_coding	Homo sapiens	Stress granule	High-throughput
								BLM	RPS_L2_576	LLPS_L2_11	protein_coding	Homo sapiens	Stress granule	High-throughput
								NT5DC3	RPS_L2_577	LLPS_L2_11	protein_coding	Homo sapiens	Stress granule	High-throughput
								VCL	RPS_L2_578	LLPS_L2_11	protein_coding	Homo sapiens	Stress granule	High-throughput
								ZFYVE16	RPS_L2_579	LLPS_L2_11	protein_coding	Homo sapiens	Stress granule	High-throughput
								SLC5A3	RPS_L2_580	LLPS_L2_11	protein_coding	Homo sapiens	Stress granule	High-throughput
								AMMECR1L	RPS_L2_581	LLPS_L2_11	protein_coding	Homo sapiens	Stress granule	High-throughput
								ZBTB34	RPS_L2_582	LLPS_L2_11	protein_coding	Homo sapiens	Stress granule	High-throughput
								ZNF12	RPS_L2_583	LLPS_L2_11	protein_coding	Homo sapiens	Stress granule	High-throughput
								EIF2AK4	RPS_L2_584	LLPS_L2_11	protein_coding	Homo sapiens	Stress granule	High-throughput
								DOCK4	RPS_L2_585	LLPS_L2_11	protein_coding	Homo sapiens	Stress granule	High-throughput
								ZFYVE26	RPS_L2_586	LLPS_L2_11	protein_coding	Homo sapiens	Stress granule	High-throughput
								ARHGAP12	RPS_L2_587	LLPS_L2_11	protein_coding	Homo sapiens	Stress granule	High-throughput
								ANKRD26	RPS_L2_588	LLPS_L2_11	protein_coding	Homo sapiens	Stress granule	High-throughput
								ZNF430	RPS_L2_589	LLPS_L2_11	protein_coding	Homo sapiens	Stress granule	High-throughput
								SZT2	RPS_L2_590	LLPS_L2_11	protein_coding	Homo sapiens	Stress granule	High-throughput
								ZNF518A	RPS_L2_591	LLPS_L2_11	protein_coding	Homo sapiens	Stress granule	High-throughput
								ATR	RPS_L2_592	LLPS_L2_11	protein_coding	Homo sapiens	Stress granule	High-throughput
								NEK7	RPS_L2_593	LLPS_L2_11	protein_coding	Homo sapiens	Stress granule	High-throughput
								TAF3	RPS_L2_594	LLPS_L2_11	protein_coding	Homo sapiens	Stress granule	High-throughput
								PDCD11	RPS_L2_595	LLPS_L2_11	protein_coding	Homo sapiens	Stress granule	High-throughput
								SMC1A	RPS_L2_596	LLPS_L2_11	protein_coding	Homo sapiens	Stress granule	High-throughput
								MAP3K20	RPS_L2_597	LLPS_L2_11	protein_coding	Homo sapiens	Stress granule	High-throughput
								C2CD3	RPS_L2_598	LLPS_L2_11	protein_coding	Homo sapiens	Stress granule	High-throughput
								CLTC	RPS_L2_599	LLPS_L2_11	protein_coding	Homo sapiens	Stress granule	High-throughput
								ZNF347	RPS_L2_600	LLPS_L2_11	protein_coding	Homo sapiens	Stress granule	High-throughput
								ZNFX1	RPS_L2_601	LLPS_L2_11	protein_coding	Homo sapiens	Stress granule	High-throughput
								ZNF451	RPS_L2_602	LLPS_L2_11	protein_coding	Homo sapiens	Stress granule	High-throughput
								RHOBTB2	RPS_L2_603	LLPS_L2_11	protein_coding	Homo sapiens	Stress granule	High-throughput
								PTPRJ	RPS_L2_604	LLPS_L2_11	protein_coding	Homo sapiens	Stress granule	High-throughput
								PTCH1	RPS_L2_605	LLPS_L2_11	protein_coding	Homo sapiens	Stress granule	High-throughput
								KDM5A	RPS_L2_606	LLPS_L2_11	protein_coding	Homo sapiens	Stress granule	High-throughput
								INO80D	RPS_L2_607	LLPS_L2_11	protein_coding	Homo sapiens	Stress granule	High-throughput
								DUSP16	RPS_L2_608	LLPS_L2_11	protein_coding	Homo sapiens	Stress granule	High-throughput
								ATM	RPS_L2_609	LLPS_L2_11	protein_coding	Homo sapiens	Stress granule	High-throughput
								FEM1B	RPS_L2_610	LLPS_L2_11	protein_coding	Homo sapiens	Stress granule	High-throughput
								YLPM1	RPS_L2_611	LLPS_L2_11	protein_coding	Homo sapiens	Stress granule	High-throughput
								COL6A3	RPS_L2_612	LLPS_L2_11	protein_coding	Homo sapiens	Stress granule	High-throughput
								E2F3	RPS_L2_613	LLPS_L2_11	protein_coding	Homo sapiens	Stress granule	High-throughput
								TET2	RPS_L2_614	LLPS_L2_11	protein_coding	Homo sapiens	Stress granule	High-throughput
								DDX60L	RPS_L2_615	LLPS_L2_11	protein_coding	Homo sapiens	Stress granule	High-throughput
								CLOCK	RPS_L2_616	LLPS_L2_11	protein_coding	Homo sapiens	Stress granule	High-throughput
								PSME4	RPS_L2_617	LLPS_L2_11	protein_coding	Homo sapiens	Stress granule	High-throughput
								COL4A1	RPS_L2_618	LLPS_L2_11	protein_coding	Homo sapiens	Stress granule	High-throughput
								NCKAP1	RPS_L2_619	LLPS_L2_11	protein_coding	Homo sapiens	Stress granule	High-throughput
								SEMA4D	RPS_L2_620	LLPS_L2_11	protein_coding	Homo sapiens	Stress granule	High-throughput
								NR2C2	RPS_L2_621	LLPS_L2_11	protein_coding	Homo sapiens	Stress granule	High-throughput
								ATP11C	RPS_L2_622	LLPS_L2_11	protein_coding	Homo sapiens	Stress granule	High-throughput
								CHSY1	RPS_L2_623	LLPS_L2_11	protein_coding	Homo sapiens	Stress granule	High-throughput
								DOCK11	RPS_L2_624	LLPS_L2_11	protein_coding	Homo sapiens	Stress granule	High-throughput
								SDC3	RPS_L2_625	LLPS_L2_11	protein_coding	Homo sapiens	Stress granule	High-throughput
								PAM	RPS_L2_626	LLPS_L2_11	protein_coding	Homo sapiens	Stress granule	High-throughput
								ZZZ3	RPS_L2_627	LLPS_L2_11	protein_coding	Homo sapiens	Stress granule	High-throughput
								ABL1	RPS_L2_628	LLPS_L2_11	protein_coding	Homo sapiens	Stress granule	High-throughput
								SPATA13	RPS_L2_629	LLPS_L2_11	protein_coding	Homo sapiens	Stress granule	High-throughput
								NFATC2	RPS_L2_630	LLPS_L2_11	protein_coding	Homo sapiens	Stress granule	High-throughput
								USP54	RPS_L2_631	LLPS_L2_11	protein_coding	Homo sapiens	Stress granule	High-throughput
								THBS1	RPS_L2_632	LLPS_L2_11	protein_coding	Homo sapiens	Stress granule	High-throughput
								KMT2E	RPS_L2_633	LLPS_L2_11	protein_coding	Homo sapiens	Stress granule	High-throughput
								PIEZO2	RPS_L2_634	LLPS_L2_11	protein_coding	Homo sapiens	Stress granule	High-throughput
								SHPRH	RPS_L2_635	LLPS_L2_11	protein_coding	Homo sapiens	Stress granule	High-throughput
								NOVA2	RPS_L2_636	LLPS_L2_11	protein_coding	Homo sapiens	Stress granule	High-throughput
								THAP12	RPS_L2_637	LLPS_L2_11	protein_coding	Homo sapiens	Stress granule	High-throughput
								RAI1	RPS_L2_638	LLPS_L2_11	protein_coding	Homo sapiens	Stress granule	High-throughput
								GOLIM4	RPS_L2_639	LLPS_L2_11	protein_coding	Homo sapiens	Stress granule	High-throughput
								USP40	RPS_L2_640	LLPS_L2_11	protein_coding	Homo sapiens	Stress granule	High-throughput
								STK38	RPS_L2_641	LLPS_L2_11	protein_coding	Homo sapiens	Stress granule	High-throughput
								DENND11	RPS_L2_642	LLPS_L2_11	protein_coding	Homo sapiens	Stress granule	High-throughput
								SBNO1	RPS_L2_643	LLPS_L2_11	protein_coding	Homo sapiens	Stress granule	High-throughput
								FNDC3B	RPS_L2_644	LLPS_L2_11	protein_coding	Homo sapiens	Stress granule	High-throughput
								MTUS1	RPS_L2_645	LLPS_L2_11	protein_coding	Homo sapiens	Stress granule	High-throughput
								ZFP41	RPS_L2_646	LLPS_L2_11	protein_coding	Homo sapiens	Stress granule	High-throughput
								PHLPP2	RPS_L2_647	LLPS_L2_11	protein_coding	Homo sapiens	Stress granule	High-throughput
								TMEM131L	RPS_L2_648	LLPS_L2_11	protein_coding	Homo sapiens	Stress granule	High-throughput
								MCM3AP	RPS_L2_649	LLPS_L2_11	protein_coding	Homo sapiens	Stress granule	High-throughput
								KAT6B	RPS_L2_650	LLPS_L2_11	protein_coding	Homo sapiens	Stress granule	High-throughput
								CDK12	RPS_L2_651	LLPS_L2_11	protein_coding	Homo sapiens	Stress granule	High-throughput
								CDH2	RPS_L2_652	LLPS_L2_11	protein_coding	Homo sapiens	Stress granule	High-throughput
								ZMYM4	RPS_L2_653	LLPS_L2_11	protein_coding	Homo sapiens	Stress granule	High-throughput
								DCP1A	RPS_L2_654	LLPS_L2_11	protein_coding	Homo sapiens	Stress granule	High-throughput
								CHD6	RPS_L2_655	LLPS_L2_11	protein_coding	Homo sapiens	Stress granule	High-throughput
								SCRN1	RPS_L2_656	LLPS_L2_11	protein_coding	Homo sapiens	Stress granule	High-throughput
								MYO18A	RPS_L2_657	LLPS_L2_11	protein_coding	Homo sapiens	Stress granule	High-throughput
								COL11A1	RPS_L2_658	LLPS_L2_11	protein_coding	Homo sapiens	Stress granule	High-throughput
								AREL1	RPS_L2_659	LLPS_L2_11	protein_coding	Homo sapiens	Stress granule	High-throughput
								CRAMP1	RPS_L2_660	LLPS_L2_11	protein_coding	Homo sapiens	Stress granule	High-throughput
								FMNL3	RPS_L2_661	LLPS_L2_11	protein_coding	Homo sapiens	Stress granule	High-throughput
								RPRD2	RPS_L2_662	LLPS_L2_11	protein_coding	Homo sapiens	Stress granule	High-throughput
								RGS12	RPS_L2_663	LLPS_L2_11	protein_coding	Homo sapiens	Stress granule	High-throughput
								EML4	RPS_L2_664	LLPS_L2_11	protein_coding	Homo sapiens	Stress granule	High-throughput
								ZBTB18	RPS_L2_665	LLPS_L2_11	protein_coding	Homo sapiens	Stress granule	High-throughput
								SNX30	RPS_L2_666	LLPS_L2_11	protein_coding	Homo sapiens	Stress granule	High-throughput
								AHDC1	RPS_L2_667	LLPS_L2_11	protein_coding	Homo sapiens	Stress granule	High-throughput
								UBR3	RPS_L2_668	LLPS_L2_11	protein_coding	Homo sapiens	Stress granule	High-throughput
								ZNF148	RPS_L2_669	LLPS_L2_11	protein_coding	Homo sapiens	Stress granule	High-throughput
								NKD1	RPS_L2_670	LLPS_L2_11	protein_coding	Homo sapiens	Stress granule	High-throughput
								ZNF778	RPS_L2_671	LLPS_L2_11	protein_coding	Homo sapiens	Stress granule	High-throughput
								SPTB	RPS_L2_672	LLPS_L2_11	protein_coding	Homo sapiens	Stress granule	High-throughput
								AKAP11	RPS_L2_673	LLPS_L2_11	protein_coding	Homo sapiens	Stress granule	High-throughput
								TNIK	RPS_L2_674	LLPS_L2_11	protein_coding	Homo sapiens	Stress granule	High-throughput
								CCDC88A	RPS_L2_675	LLPS_L2_11	protein_coding	Homo sapiens	Stress granule	High-throughput
								KIF1B	RPS_L2_676	LLPS_L2_11	protein_coding	Homo sapiens	Stress granule	High-throughput
								CALN1	RPS_L2_677	LLPS_L2_11	protein_coding	Homo sapiens	Stress granule	High-throughput
								NUP188	RPS_L2_678	LLPS_L2_11	protein_coding	Homo sapiens	Stress granule	High-throughput
								CASP8AP2	RPS_L2_679	LLPS_L2_11	protein_coding	Homo sapiens	Stress granule	High-throughput
								SASH1	RPS_L2_680	LLPS_L2_11	protein_coding	Homo sapiens	Stress granule	High-throughput
								TNKS	RPS_L2_681	LLPS_L2_11	protein_coding	Homo sapiens	Stress granule	High-throughput
								OTUD7B	RPS_L2_682	LLPS_L2_11	protein_coding	Homo sapiens	Stress granule	High-throughput
								NAV1	RPS_L2_683	LLPS_L2_11	protein_coding	Homo sapiens	Stress granule	High-throughput
								RGP1	RPS_L2_684	LLPS_L2_11	protein_coding	Homo sapiens	Stress granule	High-throughput
								NECTIN1	RPS_L2_685	LLPS_L2_11	protein_coding	Homo sapiens	Stress granule	High-throughput
								LTBP1	RPS_L2_686	LLPS_L2_11	protein_coding	Homo sapiens	Stress granule	High-throughput
								AMOTL1	RPS_L2_687	LLPS_L2_11	protein_coding	Homo sapiens	Stress granule	High-throughput
								JADE1	RPS_L2_688	LLPS_L2_11	protein_coding	Homo sapiens	Stress granule	High-throughput
								CPSF2	RPS_L2_689	LLPS_L2_11	protein_coding	Homo sapiens	Stress granule	High-throughput
								MED1	RPS_L2_690	LLPS_L2_11	protein_coding	Homo sapiens	Stress granule	High-throughput
								KATNIP	RPS_L2_691	LLPS_L2_11	protein_coding	Homo sapiens	Stress granule	High-throughput
								ZNF469	RPS_L2_692	LLPS_L2_11	protein_coding	Homo sapiens	Stress granule	High-throughput
								WWC2	RPS_L2_693	LLPS_L2_11	protein_coding	Homo sapiens	Stress granule	High-throughput
								CBX6	RPS_L2_694	LLPS_L2_11	protein_coding	Homo sapiens	Stress granule	High-throughput
								TSC1	RPS_L2_695	LLPS_L2_11	protein_coding	Homo sapiens	Stress granule	High-throughput
								MADD	RPS_L2_696	LLPS_L2_11	protein_coding	Homo sapiens	Stress granule	High-throughput
								CHD5	RPS_L2_697	LLPS_L2_11	protein_coding	Homo sapiens	Stress granule	High-throughput
								ZCCHC24	RPS_L2_698	LLPS_L2_11	protein_coding	Homo sapiens	Stress granule	High-throughput
								GPATCH8	RPS_L2_699	LLPS_L2_11	protein_coding	Homo sapiens	Stress granule	High-throughput
								DAG1	RPS_L2_700	LLPS_L2_11	protein_coding	Homo sapiens	Stress granule	High-throughput
								CASTOR2	RPS_L2_701	LLPS_L2_11	protein_coding	Homo sapiens	Stress granule	High-throughput
								FAM171A1	RPS_L2_702	LLPS_L2_11	protein_coding	Homo sapiens	Stress granule	High-throughput
								SIN3A	RPS_L2_703	LLPS_L2_11	protein_coding	Homo sapiens	Stress granule	High-throughput
								PHF20	RPS_L2_704	LLPS_L2_11	protein_coding	Homo sapiens	Stress granule	High-throughput
								JAK1	RPS_L2_705	LLPS_L2_11	protein_coding	Homo sapiens	Stress granule	High-throughput
								SALL2	RPS_L2_706	LLPS_L2_11	protein_coding	Homo sapiens	Stress granule	High-throughput
								URB2	RPS_L2_707	LLPS_L2_11	protein_coding	Homo sapiens	Stress granule	High-throughput
								LRP4	RPS_L2_708	LLPS_L2_11	protein_coding	Homo sapiens	Stress granule	High-throughput
								PTPRG	RPS_L2_709	LLPS_L2_11	protein_coding	Homo sapiens	Stress granule	High-throughput
								NR3C1	RPS_L2_710	LLPS_L2_11	protein_coding	Homo sapiens	Stress granule	High-throughput
								C6orf89	RPS_L2_711	LLPS_L2_11	protein_coding	Homo sapiens	Stress granule	High-throughput
								DENND4A	RPS_L2_712	LLPS_L2_11	protein_coding	Homo sapiens	Stress granule	High-throughput
								PDPK1	RPS_L2_713	LLPS_L2_11	protein_coding	Homo sapiens	Stress granule	High-throughput
								ANKS1A	RPS_L2_714	LLPS_L2_11	protein_coding	Homo sapiens	Stress granule	High-throughput
								IPO8	RPS_L2_715	LLPS_L2_11	protein_coding	Homo sapiens	Stress granule	High-throughput
								RIC1	RPS_L2_716	LLPS_L2_11	protein_coding	Homo sapiens	Stress granule	High-throughput
								ZNF91	RPS_L2_717	LLPS_L2_11	protein_coding	Homo sapiens	Stress granule	High-throughput
								RBM33	RPS_L2_718	LLPS_L2_11	protein_coding	Homo sapiens	Stress granule	High-throughput
								CORO2A	RPS_L2_719	LLPS_L2_11	protein_coding	Homo sapiens	Stress granule	High-throughput
								SON	RPS_L2_720	LLPS_L2_11	protein_coding	Homo sapiens	Stress granule	High-throughput
								MVB12B	RPS_L2_721	LLPS_L2_11	protein_coding	Homo sapiens	Stress granule	High-throughput
								OGFRL1	RPS_L2_722	LLPS_L2_11	protein_coding	Homo sapiens	Stress granule	High-throughput
								EXPH5	RPS_L2_723	LLPS_L2_11	protein_coding	Homo sapiens	Stress granule	High-throughput
								EVC	RPS_L2_724	LLPS_L2_11	protein_coding	Homo sapiens	Stress granule	High-throughput
								CYP26B1	RPS_L2_725	LLPS_L2_11	protein_coding	Homo sapiens	Stress granule	High-throughput
								SETD7	RPS_L2_726	LLPS_L2_11	protein_coding	Homo sapiens	Stress granule	High-throughput
								INCENP	RPS_L2_727	LLPS_L2_11	protein_coding	Homo sapiens	Stress granule	High-throughput
								ALS2	RPS_L2_728	LLPS_L2_11	protein_coding	Homo sapiens	Stress granule	High-throughput
								CCP110	RPS_L2_729	LLPS_L2_11	protein_coding	Homo sapiens	Stress granule	High-throughput
								CLIP2	RPS_L2_730	LLPS_L2_11	protein_coding	Homo sapiens	Stress granule	High-throughput
								CENPE	RPS_L2_731	LLPS_L2_11	protein_coding	Homo sapiens	Stress granule	High-throughput
								ZBTB7A	RPS_L2_732	LLPS_L2_11	protein_coding	Homo sapiens	Stress granule	High-throughput
								LMNB2	RPS_L2_733	LLPS_L2_11	protein_coding	Homo sapiens	Stress granule	High-throughput
								BAHCC1	RPS_L2_734	LLPS_L2_11	protein_coding	Homo sapiens	Stress granule	High-throughput
								FAM169A	RPS_L2_735	LLPS_L2_11	protein_coding	Homo sapiens	Stress granule	High-throughput
								FOXJ2	RPS_L2_736	LLPS_L2_11	protein_coding	Homo sapiens	Stress granule	High-throughput
								ZNF236	RPS_L2_737	LLPS_L2_11	protein_coding	Homo sapiens	Stress granule	High-throughput
								PTPN21	RPS_L2_738	LLPS_L2_11	protein_coding	Homo sapiens	Stress granule	High-throughput
								RFX7	RPS_L2_739	LLPS_L2_11	protein_coding	Homo sapiens	Stress granule	High-throughput
								ZNF407	RPS_L2_740	LLPS_L2_11	protein_coding	Homo sapiens	Stress granule	High-throughput
								UBN2	RPS_L2_741	LLPS_L2_11	protein_coding	Homo sapiens	Stress granule	High-throughput
								FOXO3B	RPS_L2_742	LLPS_L2_11	protein_coding	Homo sapiens	Stress granule	High-throughput
								DGCR8	RPS_L2_743	LLPS_L2_11	protein_coding	Homo sapiens	Stress granule	High-throughput
								MIB1	RPS_L2_744	LLPS_L2_11	protein_coding	Homo sapiens	Stress granule	High-throughput
								BRPF3	RPS_L2_745	LLPS_L2_11	protein_coding	Homo sapiens	Stress granule	High-throughput
								ALPK2	RPS_L2_746	LLPS_L2_11	protein_coding	Homo sapiens	Stress granule	High-throughput
								ANKRD12	RPS_L2_747	LLPS_L2_11	protein_coding	Homo sapiens	Stress granule	High-throughput
								POU3F3	RPS_L2_748	LLPS_L2_11	protein_coding	Homo sapiens	Stress granule	High-throughput
								YEATS2	RPS_L2_749	LLPS_L2_11	protein_coding	Homo sapiens	Stress granule	High-throughput
								NHS	RPS_L2_750	LLPS_L2_11	protein_coding	Homo sapiens	Stress granule	High-throughput
								RICTOR	RPS_L2_751	LLPS_L2_11	protein_coding	Homo sapiens	Stress granule	High-throughput
								PHF10	RPS_L2_752	LLPS_L2_11	protein_coding	Homo sapiens	Stress granule	High-throughput
								CSNK1G1	RPS_L2_753	LLPS_L2_11	protein_coding	Homo sapiens	Stress granule	High-throughput
								CHD4	RPS_L2_754	LLPS_L2_11	protein_coding	Homo sapiens	Stress granule	High-throughput
								DSTYK	RPS_L2_755	LLPS_L2_11	protein_coding	Homo sapiens	Stress granule	High-throughput
								BCL11A	RPS_L2_756	LLPS_L2_11	protein_coding	Homo sapiens	Stress granule	High-throughput
								BRPF1	RPS_L2_757	LLPS_L2_11	protein_coding	Homo sapiens	Stress granule	High-throughput
								CASK	RPS_L2_758	LLPS_L2_11	protein_coding	Homo sapiens	Stress granule	High-throughput
								NINL	RPS_L2_759	LLPS_L2_11	protein_coding	Homo sapiens	Stress granule	High-throughput
								WNK3	RPS_L2_760	LLPS_L2_11	protein_coding	Homo sapiens	Stress granule	High-throughput
								KDM5C	RPS_L2_761	LLPS_L2_11	protein_coding	Homo sapiens	Stress granule	High-throughput
								ARID4B	RPS_L2_762	LLPS_L2_11	protein_coding	Homo sapiens	Stress granule	High-throughput
								COL27A1	RPS_L2_763	LLPS_L2_11	protein_coding	Homo sapiens	Stress granule	High-throughput
								OGA	RPS_L2_764	LLPS_L2_11	protein_coding	Homo sapiens	Stress granule	High-throughput
								CDKL5	RPS_L2_765	LLPS_L2_11	protein_coding	Homo sapiens	Stress granule	High-throughput
								ANKS6	RPS_L2_766	LLPS_L2_11	protein_coding	Homo sapiens	Stress granule	High-throughput
								SH3PXD2A	RPS_L2_767	LLPS_L2_11	protein_coding	Homo sapiens	Stress granule	High-throughput
								EDEM3	RPS_L2_768	LLPS_L2_11	protein_coding	Homo sapiens	Stress granule	High-throughput
								IL17RA	RPS_L2_769	LLPS_L2_11	protein_coding	Homo sapiens	Stress granule	High-throughput
								XPO4	RPS_L2_770	LLPS_L2_11	protein_coding	Homo sapiens	Stress granule	High-throughput
								ZBTB10	RPS_L2_771	LLPS_L2_11	protein_coding	Homo sapiens	Stress granule	High-throughput
								BICRAL	RPS_L2_772	LLPS_L2_11	protein_coding	Homo sapiens	Stress granule	High-throughput
								GSE1	RPS_L2_773	LLPS_L2_11	protein_coding	Homo sapiens	Stress granule	High-throughput
								KIF21A	RPS_L2_774	LLPS_L2_11	protein_coding	Homo sapiens	Stress granule	High-throughput
								RBM12B	RPS_L2_775	LLPS_L2_11	protein_coding	Homo sapiens	Stress granule	High-throughput
								RO60	RPS_L2_776	LLPS_L2_11	protein_coding	Homo sapiens	Stress granule	High-throughput
								TNRC6A	RPS_L2_777	LLPS_L2_11	protein_coding	Homo sapiens	Stress granule	High-throughput
								RAD54L2	RPS_L2_778	LLPS_L2_11	protein_coding	Homo sapiens	Stress granule	High-throughput
								FAM168B	RPS_L2_779	LLPS_L2_11	protein_coding	Homo sapiens	Stress granule	High-throughput
								ETS2	RPS_L2_780	LLPS_L2_11	protein_coding	Homo sapiens	Stress granule	High-throughput
								SMARCC1	RPS_L2_781	LLPS_L2_11	protein_coding	Homo sapiens	Stress granule	High-throughput
								BRWD1	RPS_L2_782	LLPS_L2_11	protein_coding	Homo sapiens	Stress granule	High-throughput
								SRGAP2	RPS_L2_783	LLPS_L2_11	protein_coding	Homo sapiens	Stress granule	High-throughput
								TBC1D9	RPS_L2_784	LLPS_L2_11	protein_coding	Homo sapiens	Stress granule	High-throughput
								GDF11	RPS_L2_785	LLPS_L2_11	protein_coding	Homo sapiens	Stress granule	High-throughput
								TTC28	RPS_L2_786	LLPS_L2_11	protein_coding	Homo sapiens	Stress granule	High-throughput
								PLEKHG3	RPS_L2_787	LLPS_L2_11	protein_coding	Homo sapiens	Stress granule	High-throughput
								ADAMTS3	RPS_L2_788	LLPS_L2_11	protein_coding	Homo sapiens	Stress granule	High-throughput
								STK35	RPS_L2_789	LLPS_L2_11	protein_coding	Homo sapiens	Stress granule	High-throughput
								TRAK1	RPS_L2_790	LLPS_L2_11	protein_coding	Homo sapiens	Stress granule	High-throughput
								SRRM2	RPS_L2_791	LLPS_L2_11	protein_coding	Homo sapiens	Stress granule	High-throughput
								TRANK1	RPS_L2_792	LLPS_L2_11	protein_coding	Homo sapiens	Stress granule	High-throughput
								ERCC6	RPS_L2_793	LLPS_L2_11	protein_coding	Homo sapiens	Stress granule	High-throughput
								ERCC6	RPS_L2_794	LLPS_L2_11	protein_coding	Homo sapiens	Stress granule	High-throughput
								MAN1A2	RPS_L2_795	LLPS_L2_11	protein_coding	Homo sapiens	Stress granule	High-throughput
								MN1	RPS_L2_796	LLPS_L2_11	protein_coding	Homo sapiens	Stress granule	High-throughput
								MIDEAS	RPS_L2_797	LLPS_L2_11	protein_coding	Homo sapiens	Stress granule	High-throughput
								ANKFY1	RPS_L2_798	LLPS_L2_11	protein_coding	Homo sapiens	Stress granule	High-throughput
								BTBD9	RPS_L2_799	LLPS_L2_11	protein_coding	Homo sapiens	Stress granule	High-throughput
								SPAST	RPS_L2_800	LLPS_L2_11	protein_coding	Homo sapiens	Stress granule	High-throughput
								FAM168A	RPS_L2_801	LLPS_L2_11	protein_coding	Homo sapiens	Stress granule	High-throughput
								PAK2	RPS_L2_802	LLPS_L2_11	protein_coding	Homo sapiens	Stress granule	High-throughput
								MAN2A1	RPS_L2_803	LLPS_L2_11	protein_coding	Homo sapiens	Stress granule	High-throughput
								ZBTB44	RPS_L2_804	LLPS_L2_11	protein_coding	Homo sapiens	Stress granule	High-throughput
								H6PD	RPS_L2_805	LLPS_L2_11	protein_coding	Homo sapiens	Stress granule	High-throughput
								SMC2	RPS_L2_806	LLPS_L2_11	protein_coding	Homo sapiens	Stress granule	High-throughput
								METTL16	RPS_L2_807	LLPS_L2_11	protein_coding	Homo sapiens	Stress granule	High-throughput
								DNMT1	RPS_L2_808	LLPS_L2_11	protein_coding	Homo sapiens	Stress granule	High-throughput
								HS6ST1	RPS_L2_809	LLPS_L2_11	protein_coding	Homo sapiens	Stress granule	High-throughput
								PHRF1	RPS_L2_810	LLPS_L2_11	protein_coding	Homo sapiens	Stress granule	High-throughput
								DIXDC1	RPS_L2_811	LLPS_L2_11	protein_coding	Homo sapiens	Stress granule	High-throughput
								TBL1X	RPS_L2_812	LLPS_L2_11	protein_coding	Homo sapiens	Stress granule	High-throughput
								CIC	RPS_L2_813	LLPS_L2_11	protein_coding	Homo sapiens	Stress granule	High-throughput
								GSK3B	RPS_L2_814	LLPS_L2_11	protein_coding	Homo sapiens	Stress granule	High-throughput
								EDN1	RPS_L2_815	LLPS_L2_11	protein_coding	Homo sapiens	Stress granule	High-throughput
								PODXL	RPS_L2_816	LLPS_L2_11	protein_coding	Homo sapiens	Stress granule	High-throughput
								CELF1	RPS_L2_817	LLPS_L2_11	protein_coding	Homo sapiens	Stress granule	High-throughput
								ADGRL2	RPS_L2_818	LLPS_L2_11	protein_coding	Homo sapiens	Stress granule	High-throughput
								WDR35	RPS_L2_819	LLPS_L2_11	protein_coding	Homo sapiens	Stress granule	High-throughput
								TAOK3	RPS_L2_820	LLPS_L2_11	protein_coding	Homo sapiens	Stress granule	High-throughput
								GDAP2	RPS_L2_821	LLPS_L2_11	protein_coding	Homo sapiens	Stress granule	High-throughput
								CABIN1	RPS_L2_822	LLPS_L2_11	protein_coding	Homo sapiens	Stress granule	High-throughput
								RAB11FIP1	RPS_L2_823	LLPS_L2_11	protein_coding	Homo sapiens	Stress granule	High-throughput
								FOXO3	RPS_L2_824	LLPS_L2_11	protein_coding	Homo sapiens	Stress granule	High-throughput
								NUAK1	RPS_L2_825	LLPS_L2_11	protein_coding	Homo sapiens	Stress granule	High-throughput
								NFKBIA	RPS_L2_826	LLPS_L2_11	protein_coding	Homo sapiens	Stress granule	High-throughput
								PTPRK	RPS_L2_827	LLPS_L2_11	protein_coding	Homo sapiens	Stress granule	High-throughput
								RESF1	RPS_L2_828	LLPS_L2_11	protein_coding	Homo sapiens	Stress granule	High-throughput
								BAZ2B	RPS_L2_829	LLPS_L2_11	protein_coding	Homo sapiens	Stress granule	High-throughput
								PPP1R9B	RPS_L2_830	LLPS_L2_11	protein_coding	Homo sapiens	Stress granule	High-throughput
								GALNT6	RPS_L2_831	LLPS_L2_11	protein_coding	Homo sapiens	Stress granule	High-throughput
								SAMD4A	RPS_L2_832	LLPS_L2_11	protein_coding	Homo sapiens	Stress granule	High-throughput
								DCTN1	RPS_L2_833	LLPS_L2_11	protein_coding	Homo sapiens	Stress granule	High-throughput
								MICAL2	RPS_L2_834	LLPS_L2_11	protein_coding	Homo sapiens	Stress granule	High-throughput
								MICAL2	RPS_L2_835	LLPS_L2_11	protein_coding	Homo sapiens	Stress granule	High-throughput
								MICAL2	RPS_L2_836	LLPS_L2_11	protein_coding	Homo sapiens	Stress granule	High-throughput
								MICAL2	RPS_L2_837	LLPS_L2_11	protein_coding	Homo sapiens	Stress granule	High-throughput
								CDK13	RPS_L2_838	LLPS_L2_11	protein_coding	Homo sapiens	Stress granule	High-throughput
								ZNF652	RPS_L2_839	LLPS_L2_11	protein_coding	Homo sapiens	Stress granule	High-throughput
								UBR1	RPS_L2_840	LLPS_L2_11	protein_coding	Homo sapiens	Stress granule	High-throughput
								SETBP1	RPS_L2_841	LLPS_L2_11	protein_coding	Homo sapiens	Stress granule	High-throughput
								POLQ	RPS_L2_842	LLPS_L2_11	protein_coding	Homo sapiens	Stress granule	High-throughput
								SCAF8	RPS_L2_843	LLPS_L2_11	protein_coding	Homo sapiens	Stress granule	High-throughput
								ATP1B1	RPS_L2_844	LLPS_L2_11	protein_coding	Homo sapiens	Stress granule	High-throughput
								KIF13B	RPS_L2_845	LLPS_L2_11	protein_coding	Homo sapiens	Stress granule	High-throughput
								FAM160B1	RPS_L2_846	LLPS_L2_11	protein_coding	Homo sapiens	Stress granule	High-throughput
								WDR7	RPS_L2_847	LLPS_L2_11	protein_coding	Homo sapiens	Stress granule	High-throughput
								GFOD1	RPS_L2_848	LLPS_L2_11	protein_coding	Homo sapiens	Stress granule	High-throughput
								RLF	RPS_L2_849	LLPS_L2_11	protein_coding	Homo sapiens	Stress granule	High-throughput
								CCDC93	RPS_L2_850	LLPS_L2_11	protein_coding	Homo sapiens	Stress granule	High-throughput
								CREB3L2	RPS_L2_851	LLPS_L2_11	protein_coding	Homo sapiens	Stress granule	High-throughput
								CTTNBP2NL	RPS_L2_852	LLPS_L2_11	protein_coding	Homo sapiens	Stress granule	High-throughput
								TMEM140	RPS_L2_853	LLPS_L2_11	protein_coding	Homo sapiens	Stress granule	High-throughput
								C16orf72	RPS_L2_854	LLPS_L2_11	protein_coding	Homo sapiens	Stress granule	High-throughput
								RAB11FIP2	RPS_L2_855	LLPS_L2_11	protein_coding	Homo sapiens	Stress granule	High-throughput
								DDX21	RPS_L2_856	LLPS_L2_11	protein_coding	Homo sapiens	Stress granule	High-throughput
								TTBK2	RPS_L2_857	LLPS_L2_11	protein_coding	Homo sapiens	Stress granule	High-throughput
								QSER1	RPS_L2_858	LLPS_L2_11	protein_coding	Homo sapiens	Stress granule	High-throughput
								MED12	RPS_L2_859	LLPS_L2_11	protein_coding	Homo sapiens	Stress granule	High-throughput
								SUPT16H	RPS_L2_860	LLPS_L2_11	protein_coding	Homo sapiens	Stress granule	High-throughput
								ENTPD4	RPS_L2_861	LLPS_L2_11	protein_coding	Homo sapiens	Stress granule	High-throughput
								URGCP	RPS_L2_862	LLPS_L2_11	protein_coding	Homo sapiens	Stress granule	High-throughput
								SALL1	RPS_L2_863	LLPS_L2_11	protein_coding	Homo sapiens	Stress granule	High-throughput
								LPIN2	RPS_L2_864	LLPS_L2_11	protein_coding	Homo sapiens	Stress granule	High-throughput
								FOXJ3	RPS_L2_865	LLPS_L2_11	protein_coding	Homo sapiens	Stress granule	High-throughput
								SMARCA5	RPS_L2_866	LLPS_L2_11	protein_coding	Homo sapiens	Stress granule	High-throughput
								RABGAP1	RPS_L2_867	LLPS_L2_11	protein_coding	Homo sapiens	Stress granule	High-throughput
								RABGAP1	RPS_L2_868	LLPS_L2_11	protein_coding	Homo sapiens	Stress granule	High-throughput
								PLAGL2	RPS_L2_869	LLPS_L2_11	protein_coding	Homo sapiens	Stress granule	High-throughput
								ZC3H13	RPS_L2_870	LLPS_L2_11	protein_coding	Homo sapiens	Stress granule	High-throughput
								CCNT1	RPS_L2_871	LLPS_L2_11	protein_coding	Homo sapiens	Stress granule	High-throughput
								SORL1	RPS_L2_872	LLPS_L2_11	protein_coding	Homo sapiens	Stress granule	High-throughput
								YAP1	RPS_L2_873	LLPS_L2_11	protein_coding	Homo sapiens	Stress granule	High-throughput
								NBEA	RPS_L2_874	LLPS_L2_11	protein_coding	Homo sapiens	Stress granule	High-throughput
								PRKAR2A	RPS_L2_875	LLPS_L2_11	protein_coding	Homo sapiens	Stress granule	High-throughput
								CERK	RPS_L2_876	LLPS_L2_11	protein_coding	Homo sapiens	Stress granule	High-throughput
								SPRED1	RPS_L2_877	LLPS_L2_11	protein_coding	Homo sapiens	Stress granule	High-throughput
								DOT1L	RPS_L2_878	LLPS_L2_11	protein_coding	Homo sapiens	Stress granule	High-throughput
								TMEM181	RPS_L2_879	LLPS_L2_11	protein_coding	Homo sapiens	Stress granule	High-throughput
								LRRN1	RPS_L2_880	LLPS_L2_11	protein_coding	Homo sapiens	Stress granule	High-throughput
								RERE	RPS_L2_881	LLPS_L2_11	protein_coding	Homo sapiens	Stress granule	High-throughput
								ATP2B4	RPS_L2_882	LLPS_L2_11	protein_coding	Homo sapiens	Stress granule	High-throughput
								LNX2	RPS_L2_883	LLPS_L2_11	protein_coding	Homo sapiens	Stress granule	High-throughput
								ATP7A	RPS_L2_884	LLPS_L2_11	protein_coding	Homo sapiens	Stress granule	High-throughput
								PIP4K2B	RPS_L2_885	LLPS_L2_11	protein_coding	Homo sapiens	Stress granule	High-throughput
								B4GALT5	RPS_L2_886	LLPS_L2_11	protein_coding	Homo sapiens	Stress granule	High-throughput
								SFT2D2	RPS_L2_887	LLPS_L2_11	protein_coding	Homo sapiens	Stress granule	High-throughput
								ZNF445	RPS_L2_888	LLPS_L2_11	protein_coding	Homo sapiens	Stress granule	High-throughput
								NOTCH1	RPS_L2_889	LLPS_L2_11	protein_coding	Homo sapiens	Stress granule	High-throughput
								PATJ	RPS_L2_890	LLPS_L2_11	protein_coding	Homo sapiens	Stress granule	High-throughput
								PKP4	RPS_L2_891	LLPS_L2_11	protein_coding	Homo sapiens	Stress granule	High-throughput
								NBEAL1	RPS_L2_892	LLPS_L2_11	protein_coding	Homo sapiens	Stress granule	High-throughput
								VCPIP1	RPS_L2_893	LLPS_L2_11	protein_coding	Homo sapiens	Stress granule	High-throughput
								AGL	RPS_L2_894	LLPS_L2_11	protein_coding	Homo sapiens	Stress granule	High-throughput
								CEP97	RPS_L2_895	LLPS_L2_11	protein_coding	Homo sapiens	Stress granule	High-throughput
								VPS13A	RPS_L2_896	LLPS_L2_11	protein_coding	Homo sapiens	Stress granule	High-throughput
								CDK5RAP2	RPS_L2_897	LLPS_L2_11	protein_coding	Homo sapiens	Stress granule	High-throughput
								SLK	RPS_L2_898	LLPS_L2_11	protein_coding	Homo sapiens	Stress granule	High-throughput
								MAFG	RPS_L2_899	LLPS_L2_11	protein_coding	Homo sapiens	Stress granule	High-throughput
								RBSN	RPS_L2_900	LLPS_L2_11	protein_coding	Homo sapiens	Stress granule	High-throughput
								SNAPC4	RPS_L2_901	LLPS_L2_11	protein_coding	Homo sapiens	Stress granule	High-throughput
								SNX29	RPS_L2_902	LLPS_L2_11	protein_coding	Homo sapiens	Stress granule	High-throughput
								ARIH1	RPS_L2_903	LLPS_L2_11	protein_coding	Homo sapiens	Stress granule	High-throughput
								ROR1	RPS_L2_904	LLPS_L2_11	protein_coding	Homo sapiens	Stress granule	High-throughput
								RBFOX2	RPS_L2_905	LLPS_L2_11	protein_coding	Homo sapiens	Stress granule	High-throughput
								VIRMA	RPS_L2_906	LLPS_L2_11	protein_coding	Homo sapiens	Stress granule	High-throughput
								FAM217B	RPS_L2_907	LLPS_L2_11	protein_coding	Homo sapiens	Stress granule	High-throughput
								CDON	RPS_L2_908	LLPS_L2_11	protein_coding	Homo sapiens	Stress granule	High-throughput
								SNX9	RPS_L2_909	LLPS_L2_11	protein_coding	Homo sapiens	Stress granule	High-throughput
								RALGAPA1	RPS_L2_910	LLPS_L2_11	protein_coding	Homo sapiens	Stress granule	High-throughput
								TNRC6B	RPS_L2_911	LLPS_L2_11	protein_coding	Homo sapiens	Stress granule	High-throughput
								TUB	RPS_L2_912	LLPS_L2_11	protein_coding	Homo sapiens	Stress granule	High-throughput
								C18orf54	RPS_L2_913	LLPS_L2_11	protein_coding	Homo sapiens	Stress granule	High-throughput
								BNIP2	RPS_L2_914	LLPS_L2_11	protein_coding	Homo sapiens	Stress granule	High-throughput
								TENM3	RPS_L2_915	LLPS_L2_11	protein_coding	Homo sapiens	Stress granule	High-throughput
								SPTLC2	RPS_L2_916	LLPS_L2_11	protein_coding	Homo sapiens	Stress granule	High-throughput
								EHBP1	RPS_L2_917	LLPS_L2_11	protein_coding	Homo sapiens	Stress granule	High-throughput
								CHML	RPS_L2_918	LLPS_L2_11	protein_coding	Homo sapiens	Stress granule	High-throughput
								CHML	RPS_L2_919	LLPS_L2_11	protein_coding	Homo sapiens	Stress granule	High-throughput
								GPD2	RPS_L2_920	LLPS_L2_11	protein_coding	Homo sapiens	Stress granule	High-throughput
								FAM160A1	RPS_L2_921	LLPS_L2_11	protein_coding	Homo sapiens	Stress granule	High-throughput
								MECP2	RPS_L2_922	LLPS_L2_11	protein_coding	Homo sapiens	Stress granule	High-throughput
								STXBP5	RPS_L2_923	LLPS_L2_11	protein_coding	Homo sapiens	Stress granule	High-throughput
								EFR3A	RPS_L2_924	LLPS_L2_11	protein_coding	Homo sapiens	Stress granule	High-throughput
								EXTL3	RPS_L2_925	LLPS_L2_11	protein_coding	Homo sapiens	Stress granule	High-throughput
								TCF4	RPS_L2_926	LLPS_L2_11	protein_coding	Homo sapiens	Stress granule	High-throughput
								ZFX	RPS_L2_927	LLPS_L2_11	protein_coding	Homo sapiens	Stress granule	High-throughput
								UBE4B	RPS_L2_928	LLPS_L2_11	protein_coding	Homo sapiens	Stress granule	High-throughput
								SPG11	RPS_L2_929	LLPS_L2_11	protein_coding	Homo sapiens	Stress granule	High-throughput
								HNRNPR	RPS_L2_930	LLPS_L2_11	protein_coding	Homo sapiens	Stress granule	High-throughput
								DEXI	RPS_L2_931	LLPS_L2_11	protein_coding	Homo sapiens	Stress granule	High-throughput
								ANKRD28	RPS_L2_932	LLPS_L2_11	protein_coding	Homo sapiens	Stress granule	High-throughput
								E2F7	RPS_L2_933	LLPS_L2_11	protein_coding	Homo sapiens	Stress granule	High-throughput
								STX2	RPS_L2_934	LLPS_L2_11	protein_coding	Homo sapiens	Stress granule	High-throughput
								LONRF1	RPS_L2_935	LLPS_L2_11	protein_coding	Homo sapiens	Stress granule	High-throughput
								PXDN	RPS_L2_936	LLPS_L2_11	protein_coding	Homo sapiens	Stress granule	High-throughput
								ATAD5	RPS_L2_937	LLPS_L2_11	protein_coding	Homo sapiens	Stress granule	High-throughput
								MEF2A	RPS_L2_938	LLPS_L2_11	protein_coding	Homo sapiens	Stress granule	High-throughput
								MBTPS1	RPS_L2_939	LLPS_L2_11	protein_coding	Homo sapiens	Stress granule	High-throughput
								PKN2	RPS_L2_940	LLPS_L2_11	protein_coding	Homo sapiens	Stress granule	High-throughput
								SOCS5	RPS_L2_941	LLPS_L2_11	protein_coding	Homo sapiens	Stress granule	High-throughput
								TPR	RPS_L2_942	LLPS_L2_11	protein_coding	Homo sapiens	Stress granule	High-throughput
								SWAP70	RPS_L2_943	LLPS_L2_11	protein_coding	Homo sapiens	Stress granule	High-throughput
								OTUD4	RPS_L2_944	LLPS_L2_11	protein_coding	Homo sapiens	Stress granule	High-throughput
								JADE2	RPS_L2_945	LLPS_L2_11	protein_coding	Homo sapiens	Stress granule	High-throughput
								PLCG1	RPS_L2_946	LLPS_L2_11	protein_coding	Homo sapiens	Stress granule	High-throughput
								ZNF711	RPS_L2_947	LLPS_L2_11	protein_coding	Homo sapiens	Stress granule	High-throughput
								MIA3	RPS_L2_948	LLPS_L2_11	protein_coding	Homo sapiens	Stress granule	High-throughput
								BMS1	RPS_L2_949	LLPS_L2_11	protein_coding	Homo sapiens	Stress granule	High-throughput
								TNC	RPS_L2_950	LLPS_L2_11	protein_coding	Homo sapiens	Stress granule	High-throughput
								ZHX1	RPS_L2_951	LLPS_L2_11	protein_coding	Homo sapiens	Stress granule	High-throughput
								GPR161	RPS_L2_952	LLPS_L2_11	protein_coding	Homo sapiens	Stress granule	High-throughput
								SNX33	RPS_L2_953	LLPS_L2_11	protein_coding	Homo sapiens	Stress granule	High-throughput
								LZTS1	RPS_L2_954	LLPS_L2_11	protein_coding	Homo sapiens	Stress granule	High-throughput
								RNF144A	RPS_L2_955	LLPS_L2_11	protein_coding	Homo sapiens	Stress granule	High-throughput
								SYNE3	RPS_L2_956	LLPS_L2_11	protein_coding	Homo sapiens	Stress granule	High-throughput
								STK4	RPS_L2_957	LLPS_L2_11	protein_coding	Homo sapiens	Stress granule	High-throughput
								RTL6	RPS_L2_958	LLPS_L2_11	protein_coding	Homo sapiens	Stress granule	High-throughput
								FOSL2	RPS_L2_959	LLPS_L2_11	protein_coding	Homo sapiens	Stress granule	High-throughput
								XYLT1	RPS_L2_960	LLPS_L2_11	protein_coding	Homo sapiens	Stress granule	High-throughput
								VWA8	RPS_L2_961	LLPS_L2_11	protein_coding	Homo sapiens	Stress granule	High-throughput
								SMARCAD1	RPS_L2_962	LLPS_L2_11	protein_coding	Homo sapiens	Stress granule	High-throughput
								TOP2A	RPS_L2_963	LLPS_L2_11	protein_coding	Homo sapiens	Stress granule	High-throughput
								HEATR6	RPS_L2_964	LLPS_L2_11	protein_coding	Homo sapiens	Stress granule	High-throughput
								PKD2	RPS_L2_965	LLPS_L2_11	protein_coding	Homo sapiens	Stress granule	High-throughput
								VPS53	RPS_L2_966	LLPS_L2_11	protein_coding	Homo sapiens	Stress granule	High-throughput
								RC3H1	RPS_L2_967	LLPS_L2_11	protein_coding	Homo sapiens	Stress granule	High-throughput
								ERBB2	RPS_L2_968	LLPS_L2_11	protein_coding	Homo sapiens	Stress granule	High-throughput
								DOCK7	RPS_L2_969	LLPS_L2_11	protein_coding	Homo sapiens	Stress granule	High-throughput
								FBXO10	RPS_L2_970	LLPS_L2_11	protein_coding	Homo sapiens	Stress granule	High-throughput
								FAM193A	RPS_L2_971	LLPS_L2_11	protein_coding	Homo sapiens	Stress granule	High-throughput
								NCOR2	RPS_L2_972	LLPS_L2_11	protein_coding	Homo sapiens	Stress granule	High-throughput
								PRKD3	RPS_L2_973	LLPS_L2_11	protein_coding	Homo sapiens	Stress granule	High-throughput
								TTL	RPS_L2_974	LLPS_L2_11	protein_coding	Homo sapiens	Stress granule	High-throughput
								FLRT2	RPS_L2_975	LLPS_L2_11	protein_coding	Homo sapiens	Stress granule	High-throughput
								MICALL1	RPS_L2_976	LLPS_L2_11	protein_coding	Homo sapiens	Stress granule	High-throughput
								UPF2	RPS_L2_977	LLPS_L2_11	protein_coding	Homo sapiens	Stress granule	High-throughput
								LYST	RPS_L2_978	LLPS_L2_11	protein_coding	Homo sapiens	Stress granule	High-throughput
								WASHC2A	RPS_L2_979	LLPS_L2_11	protein_coding	Homo sapiens	Stress granule	High-throughput
								MYO10	RPS_L2_980	LLPS_L2_11	protein_coding	Homo sapiens	Stress granule	High-throughput
								ZFP36L1	RPS_L2_981	LLPS_L2_11	protein_coding	Homo sapiens	Stress granule	High-throughput
								ZFYVE9	RPS_L2_982	LLPS_L2_11	protein_coding	Homo sapiens	Stress granule	High-throughput
								NCAPG2	RPS_L2_983	LLPS_L2_11	protein_coding	Homo sapiens	Stress granule	High-throughput
								GPRIN1	RPS_L2_984	LLPS_L2_11	protein_coding	Homo sapiens	Stress granule	High-throughput
								CRKL	RPS_L2_985	LLPS_L2_11	protein_coding	Homo sapiens	Stress granule	High-throughput
								ZNF805	RPS_L2_986	LLPS_L2_11	protein_coding	Homo sapiens	Stress granule	High-throughput
								MAPKBP1	RPS_L2_987	LLPS_L2_11	protein_coding	Homo sapiens	Stress granule	High-throughput
								MAP4K4	RPS_L2_988	LLPS_L2_11	protein_coding	Homo sapiens	Stress granule	High-throughput
								DDX42	RPS_L2_989	LLPS_L2_11	protein_coding	Homo sapiens	Stress granule	High-throughput
								BCL2	RPS_L2_990	LLPS_L2_11	protein_coding	Homo sapiens	Stress granule	High-throughput
								PHLDB2	RPS_L2_991	LLPS_L2_11	protein_coding	Homo sapiens	Stress granule	High-throughput
								AFTPH	RPS_L2_992	LLPS_L2_11	protein_coding	Homo sapiens	Stress granule	High-throughput
								HIPK3	RPS_L2_993	LLPS_L2_11	protein_coding	Homo sapiens	Stress granule	High-throughput
								DDR2	RPS_L2_994	LLPS_L2_11	protein_coding	Homo sapiens	Stress granule	High-throughput
								EIF3A	RPS_L2_995	LLPS_L2_11	protein_coding	Homo sapiens	Stress granule	High-throughput
								MLLT1	RPS_L2_996	LLPS_L2_11	protein_coding	Homo sapiens	Stress granule	High-throughput
								AARS1	RPS_L2_997	LLPS_L2_11	protein_coding	Homo sapiens	Stress granule	High-throughput
								CHUK	RPS_L2_998	LLPS_L2_11	protein_coding	Homo sapiens	Stress granule	High-throughput
								DHX8	RPS_L2_999	LLPS_L2_11	protein_coding	Homo sapiens	Stress granule	High-throughput
								RXRA	RPS_L2_1000	LLPS_L2_11	protein_coding	Homo sapiens	Stress granule	High-throughput
								TRIM33	RPS_L2_1001	LLPS_L2_11	protein_coding	Homo sapiens	Stress granule	High-throughput
								CGNL1	RPS_L2_1002	LLPS_L2_11	protein_coding	Homo sapiens	Stress granule	High-throughput
								SMARCA1	RPS_L2_1003	LLPS_L2_11	protein_coding	Homo sapiens	Stress granule	High-throughput
								MAGEF1	RPS_L2_1004	LLPS_L2_11	protein_coding	Homo sapiens	Stress granule	High-throughput
								ZFP92	RPS_L2_1005	LLPS_L2_11	protein_coding	Homo sapiens	Stress granule	High-throughput
								SYNGAP1	RPS_L2_1006	LLPS_L2_11	protein_coding	Homo sapiens	Stress granule	High-throughput
								ATP9A	RPS_L2_1007	LLPS_L2_11	protein_coding	Homo sapiens	Stress granule	High-throughput
								ETV3	RPS_L2_1008	LLPS_L2_11	protein_coding	Homo sapiens	Stress granule	High-throughput
								ADGRL1	RPS_L2_1009	LLPS_L2_11	protein_coding	Homo sapiens	Stress granule	High-throughput
								KAT14	RPS_L2_1010	LLPS_L2_11	protein_coding	Homo sapiens	Stress granule	High-throughput
								RASA1	RPS_L2_1011	LLPS_L2_11	protein_coding	Homo sapiens	Stress granule	High-throughput
								ANKRD40	RPS_L2_1012	LLPS_L2_11	protein_coding	Homo sapiens	Stress granule	High-throughput
								PFKFB3	RPS_L2_1013	LLPS_L2_11	protein_coding	Homo sapiens	Stress granule	High-throughput
								CLSTN1	RPS_L2_1014	LLPS_L2_11	protein_coding	Homo sapiens	Stress granule	High-throughput
								SNX13	RPS_L2_1015	LLPS_L2_11	protein_coding	Homo sapiens	Stress granule	High-throughput
								SLIT2	RPS_L2_1016	LLPS_L2_11	protein_coding	Homo sapiens	Stress granule	High-throughput
								KIAA1549	RPS_L2_1017	LLPS_L2_11	protein_coding	Homo sapiens	Stress granule	High-throughput
								KPNB1	RPS_L2_1018	LLPS_L2_11	protein_coding	Homo sapiens	Stress granule	High-throughput
								SP3	RPS_L2_1019	LLPS_L2_11	protein_coding	Homo sapiens	Stress granule	High-throughput
								ITPR1	RPS_L2_1020	LLPS_L2_11	protein_coding	Homo sapiens	Stress granule	High-throughput
								GID8	RPS_L2_1021	LLPS_L2_11	protein_coding	Homo sapiens	Stress granule	High-throughput
								RUBCN	RPS_L2_1022	LLPS_L2_11	protein_coding	Homo sapiens	Stress granule	High-throughput
								ZNF267	RPS_L2_1023	LLPS_L2_11	protein_coding	Homo sapiens	Stress granule	High-throughput
								ADPRHL1	RPS_L2_1024	LLPS_L2_11	protein_coding	Homo sapiens	Stress granule	High-throughput
								ZMYND11	RPS_L2_1025	LLPS_L2_11	protein_coding	Homo sapiens	Stress granule	High-throughput
								CDK14	RPS_L2_1026	LLPS_L2_11	protein_coding	Homo sapiens	Stress granule	High-throughput
								ARRDC1	RPS_L2_1027	LLPS_L2_11	protein_coding	Homo sapiens	Stress granule	High-throughput
								PHF6	RPS_L2_1028	LLPS_L2_11	protein_coding	Homo sapiens	Stress granule	High-throughput
								ZSCAN25	RPS_L2_1029	LLPS_L2_11	protein_coding	Homo sapiens	Stress granule	High-throughput
								ZFP62	RPS_L2_1030	LLPS_L2_11	protein_coding	Homo sapiens	Stress granule	High-throughput
								SP1	RPS_L2_1031	LLPS_L2_11	protein_coding	Homo sapiens	Stress granule	High-throughput
								KIF3A	RPS_L2_1032	LLPS_L2_11	protein_coding	Homo sapiens	Stress granule	High-throughput
								ZNF81	RPS_L2_1033	LLPS_L2_11	protein_coding	Homo sapiens	Stress granule	High-throughput
								PIK3CB	RPS_L2_1034	LLPS_L2_11	protein_coding	Homo sapiens	Stress granule	High-throughput
								PHLPP1	RPS_L2_1035	LLPS_L2_11	protein_coding	Homo sapiens	Stress granule	High-throughput
								CHERP	RPS_L2_1036	LLPS_L2_11	protein_coding	Homo sapiens	Stress granule	High-throughput
								KCTD20	RPS_L2_1037	LLPS_L2_11	protein_coding	Homo sapiens	Stress granule	High-throughput
								JPH3	RPS_L2_1038	LLPS_L2_11	protein_coding	Homo sapiens	Stress granule	High-throughput
								CD2AP	RPS_L2_1039	LLPS_L2_11	protein_coding	Homo sapiens	Stress granule	High-throughput
								MFHAS1	RPS_L2_1040	LLPS_L2_11	protein_coding	Homo sapiens	Stress granule	High-throughput
								ZNF426	RPS_L2_1041	LLPS_L2_11	protein_coding	Homo sapiens	Stress granule	High-throughput
								TIMELESS	RPS_L2_1042	LLPS_L2_11	protein_coding	Homo sapiens	Stress granule	High-throughput
								KLHL11	RPS_L2_1043	LLPS_L2_11	protein_coding	Homo sapiens	Stress granule	High-throughput
								USP37	RPS_L2_1044	LLPS_L2_11	protein_coding	Homo sapiens	Stress granule	High-throughput
								PTPRM	RPS_L2_1045	LLPS_L2_11	protein_coding	Homo sapiens	Stress granule	High-throughput
								ZBTB43	RPS_L2_1046	LLPS_L2_11	protein_coding	Homo sapiens	Stress granule	High-throughput
								TRAPPC11	RPS_L2_1047	LLPS_L2_11	protein_coding	Homo sapiens	Stress granule	High-throughput
								FBXO21	RPS_L2_1048	LLPS_L2_11	protein_coding	Homo sapiens	Stress granule	High-throughput
								VDR	RPS_L2_1049	LLPS_L2_11	protein_coding	Homo sapiens	Stress granule	High-throughput
								AEBP2	RPS_L2_1050	LLPS_L2_11	protein_coding	Homo sapiens	Stress granule	High-throughput
								SMAD3	RPS_L2_1051	LLPS_L2_11	protein_coding	Homo sapiens	Stress granule	High-throughput
								STON2	RPS_L2_1052	LLPS_L2_11	protein_coding	Homo sapiens	Stress granule	High-throughput
								SIPA1L1	RPS_L2_1053	LLPS_L2_11	protein_coding	Homo sapiens	Stress granule	High-throughput
								POGK	RPS_L2_1054	LLPS_L2_11	protein_coding	Homo sapiens	Stress granule	High-throughput
								DOP1B	RPS_L2_1055	LLPS_L2_11	protein_coding	Homo sapiens	Stress granule	High-throughput
								AKAP1	RPS_L2_1056	LLPS_L2_11	protein_coding	Homo sapiens	Stress granule	High-throughput
								SH3BP4	RPS_L2_1057	LLPS_L2_11	protein_coding	Homo sapiens	Stress granule	High-throughput
								PRICKLE2	RPS_L2_1058	LLPS_L2_11	protein_coding	Homo sapiens	Stress granule	High-throughput
								KLHL5	RPS_L2_1059	LLPS_L2_11	protein_coding	Homo sapiens	Stress granule	High-throughput
								SMARCA4	RPS_L2_1060	LLPS_L2_11	protein_coding	Homo sapiens	Stress granule	High-throughput
								ZNF813	RPS_L2_1061	LLPS_L2_11	protein_coding	Homo sapiens	Stress granule	High-throughput
								PRDM2	RPS_L2_1062	LLPS_L2_11	protein_coding	Homo sapiens	Stress granule	High-throughput
								SRCAP	RPS_L2_1063	LLPS_L2_11	protein_coding	Homo sapiens	Stress granule	High-throughput
								CA12	RPS_L2_1064	LLPS_L2_11	protein_coding	Homo sapiens	Stress granule	High-throughput
								ZFP36L2	RPS_L2_1065	LLPS_L2_11	protein_coding	Homo sapiens	Stress granule	High-throughput
								SUGP2	RPS_L2_1066	LLPS_L2_11	protein_coding	Homo sapiens	Stress granule	High-throughput
								HEATR5B	RPS_L2_1067	LLPS_L2_11	protein_coding	Homo sapiens	Stress granule	High-throughput
								NPAT	RPS_L2_1068	LLPS_L2_11	protein_coding	Homo sapiens	Stress granule	High-throughput
								ZBTB41	RPS_L2_1069	LLPS_L2_11	protein_coding	Homo sapiens	Stress granule	High-throughput
								MED23	RPS_L2_1070	LLPS_L2_11	protein_coding	Homo sapiens	Stress granule	High-throughput
								FNBP1	RPS_L2_1071	LLPS_L2_11	protein_coding	Homo sapiens	Stress granule	High-throughput
								MED12L	RPS_L2_1072	LLPS_L2_11	protein_coding	Homo sapiens	Stress granule	High-throughput
								ERCC6L	RPS_L2_1073	LLPS_L2_11	protein_coding	Homo sapiens	Stress granule	High-throughput
								OPHN1	RPS_L2_1074	LLPS_L2_11	protein_coding	Homo sapiens	Stress granule	High-throughput
								MAVS	RPS_L2_1075	LLPS_L2_11	protein_coding	Homo sapiens	Stress granule	High-throughput
								DOP1A	RPS_L2_1076	LLPS_L2_11	protein_coding	Homo sapiens	Stress granule	High-throughput
								NXPE3	RPS_L2_1077	LLPS_L2_11	protein_coding	Homo sapiens	Stress granule	High-throughput
								ECE1	RPS_L2_1078	LLPS_L2_11	protein_coding	Homo sapiens	Stress granule	High-throughput
								ARHGAP42	RPS_L2_1079	LLPS_L2_11	protein_coding	Homo sapiens	Stress granule	High-throughput
								BICD2	RPS_L2_1080	LLPS_L2_11	protein_coding	Homo sapiens	Stress granule	High-throughput
								ZNF281	RPS_L2_1081	LLPS_L2_11	protein_coding	Homo sapiens	Stress granule	High-throughput
								ARHGEF7	RPS_L2_1082	LLPS_L2_11	protein_coding	Homo sapiens	Stress granule	High-throughput
								FNDC3A	RPS_L2_1083	LLPS_L2_11	protein_coding	Homo sapiens	Stress granule	High-throughput
								RBM28	RPS_L2_1084	LLPS_L2_11	protein_coding	Homo sapiens	Stress granule	High-throughput
								DOCK10	RPS_L2_1085	LLPS_L2_11	protein_coding	Homo sapiens	Stress granule	High-throughput
								UBQLN4	RPS_L2_1086	LLPS_L2_11	protein_coding	Homo sapiens	Stress granule	High-throughput
								F2RL1	RPS_L2_1087	LLPS_L2_11	protein_coding	Homo sapiens	Stress granule	High-throughput
								SMURF1	RPS_L2_1088	LLPS_L2_11	protein_coding	Homo sapiens	Stress granule	High-throughput
								MDC1	RPS_L2_1089	LLPS_L2_11	protein_coding	Homo sapiens	Stress granule	High-throughput
								HSPG2	RPS_L2_1090	LLPS_L2_11	protein_coding	Homo sapiens	Stress granule	High-throughput
								CEP135	RPS_L2_1091	LLPS_L2_11	protein_coding	Homo sapiens	Stress granule	High-throughput
								ZFHX2	RPS_L2_1092	LLPS_L2_11	protein_coding	Homo sapiens	Stress granule	High-throughput
								NBAS	RPS_L2_1093	LLPS_L2_11	protein_coding	Homo sapiens	Stress granule	High-throughput
								ZNF768	RPS_L2_1094	LLPS_L2_11	protein_coding	Homo sapiens	Stress granule	High-throughput
								TENT4A	RPS_L2_1095	LLPS_L2_11	protein_coding	Homo sapiens	Stress granule	High-throughput
								POLE	RPS_L2_1096	LLPS_L2_11	protein_coding	Homo sapiens	Stress granule	High-throughput
								LRRC3	RPS_L2_1097	LLPS_L2_11	protein_coding	Homo sapiens	Stress granule	High-throughput
								MLEC	RPS_L2_1098	LLPS_L2_11	protein_coding	Homo sapiens	Stress granule	High-throughput
								LONP2	RPS_L2_1099	LLPS_L2_11	protein_coding	Homo sapiens	Stress granule	High-throughput
								NTN1	RPS_L2_1100	LLPS_L2_11	protein_coding	Homo sapiens	Stress granule	High-throughput
								GLYR1	RPS_L2_1101	LLPS_L2_11	protein_coding	Homo sapiens	Stress granule	High-throughput
								BRD3	RPS_L2_1102	LLPS_L2_11	protein_coding	Homo sapiens	Stress granule	High-throughput
								NHLRC2	RPS_L2_1103	LLPS_L2_11	protein_coding	Homo sapiens	Stress granule	High-throughput
								SYT14	RPS_L2_1104	LLPS_L2_11	protein_coding	Homo sapiens	Stress granule	High-throughput
								BCL6	RPS_L2_1105	LLPS_L2_11	protein_coding	Homo sapiens	Stress granule	High-throughput
								WNT3	RPS_L2_1106	LLPS_L2_11	protein_coding	Homo sapiens	Stress granule	High-throughput
								WNT3	RPS_L2_1107	LLPS_L2_11	protein_coding	Homo sapiens	Stress granule	High-throughput
								WNT3	RPS_L2_1108	LLPS_L2_11	protein_coding	Homo sapiens	Stress granule	High-throughput
								WNT3	RPS_L2_1109	LLPS_L2_11	protein_coding	Homo sapiens	Stress granule	High-throughput
								ZNF740	RPS_L2_1110	LLPS_L2_11	protein_coding	Homo sapiens	Stress granule	High-throughput
								WIPF2	RPS_L2_1111	LLPS_L2_11	protein_coding	Homo sapiens	Stress granule	High-throughput
								NUP98	RPS_L2_1112	LLPS_L2_11	protein_coding	Homo sapiens	Stress granule	High-throughput
								SKI	RPS_L2_1113	LLPS_L2_11	protein_coding	Homo sapiens	Stress granule	High-throughput
								RAB3GAP1	RPS_L2_1114	LLPS_L2_11	protein_coding	Homo sapiens	Stress granule	High-throughput
								ATN1	RPS_L2_1115	LLPS_L2_11	protein_coding	Homo sapiens	Stress granule	High-throughput
								GNAO1	RPS_L2_1116	LLPS_L2_11	protein_coding	Homo sapiens	Stress granule	High-throughput
								LTN1	RPS_L2_1117	LLPS_L2_11	protein_coding	Homo sapiens	Stress granule	High-throughput
								GJC1	RPS_L2_1118	LLPS_L2_11	protein_coding	Homo sapiens	Stress granule	High-throughput
								SYNPO	RPS_L2_1119	LLPS_L2_11	protein_coding	Homo sapiens	Stress granule	High-throughput
								ATP2B1	RPS_L2_1120	LLPS_L2_11	protein_coding	Homo sapiens	Stress granule	High-throughput
								ITGA4	RPS_L2_1121	LLPS_L2_11	protein_coding	Homo sapiens	Stress granule	High-throughput
								HSPA12A	RPS_L2_1122	LLPS_L2_11	protein_coding	Homo sapiens	Stress granule	High-throughput
								IFFO2	RPS_L2_1123	LLPS_L2_11	protein_coding	Homo sapiens	Stress granule	High-throughput
								DPY19L1	RPS_L2_1124	LLPS_L2_11	protein_coding	Homo sapiens	Stress granule	High-throughput
								PARD3	RPS_L2_1125	LLPS_L2_11	protein_coding	Homo sapiens	Stress granule	High-throughput
								RBM26	RPS_L2_1126	LLPS_L2_11	protein_coding	Homo sapiens	Stress granule	High-throughput
								HUNK	RPS_L2_1127	LLPS_L2_11	protein_coding	Homo sapiens	Stress granule	High-throughput
								ELK4	RPS_L2_1128	LLPS_L2_11	protein_coding	Homo sapiens	Stress granule	High-throughput
								PANX1	RPS_L2_1129	LLPS_L2_11	protein_coding	Homo sapiens	Stress granule	High-throughput
								USP36	RPS_L2_1130	LLPS_L2_11	protein_coding	Homo sapiens	Stress granule	High-throughput
								TOP3A	RPS_L2_1131	LLPS_L2_11	protein_coding	Homo sapiens	Stress granule	High-throughput
								DACT1	RPS_L2_1132	LLPS_L2_11	protein_coding	Homo sapiens	Stress granule	High-throughput
								AP1G1	RPS_L2_1133	LLPS_L2_11	protein_coding	Homo sapiens	Stress granule	High-throughput
								MAST2	RPS_L2_1134	LLPS_L2_11	protein_coding	Homo sapiens	Stress granule	High-throughput
								GAN	RPS_L2_1135	LLPS_L2_11	protein_coding	Homo sapiens	Stress granule	High-throughput
								MYO18B	RPS_L2_1136	LLPS_L2_11	protein_coding	Homo sapiens	Stress granule	High-throughput
								MARCHF8	RPS_L2_1137	LLPS_L2_11	protein_coding	Homo sapiens	Stress granule	High-throughput
								PARP4	RPS_L2_1138	LLPS_L2_11	protein_coding	Homo sapiens	Stress granule	High-throughput
								ARHGEF17	RPS_L2_1139	LLPS_L2_11	protein_coding	Homo sapiens	Stress granule	High-throughput
								NOMO1	RPS_L2_1140	LLPS_L2_11	protein_coding	Homo sapiens	Stress granule	High-throughput
								ATP11B	RPS_L2_1141	LLPS_L2_11	protein_coding	Homo sapiens	Stress granule	High-throughput
								PITPNM2	RPS_L2_1142	LLPS_L2_11	protein_coding	Homo sapiens	Stress granule	High-throughput
								GIGYF2	RPS_L2_1143	LLPS_L2_11	protein_coding	Homo sapiens	Stress granule	High-throughput
								FNBP1L	RPS_L2_1144	LLPS_L2_11	protein_coding	Homo sapiens	Stress granule	High-throughput
								AQR	RPS_L2_1145	LLPS_L2_11	protein_coding	Homo sapiens	Stress granule	High-throughput
								ATP2A2	RPS_L2_1146	LLPS_L2_11	protein_coding	Homo sapiens	Stress granule	High-throughput
								ZNF791	RPS_L2_1147	LLPS_L2_11	protein_coding	Homo sapiens	Stress granule	High-throughput
								BACH1	RPS_L2_1148	LLPS_L2_11	protein_coding	Homo sapiens	Stress granule	High-throughput
								BACH1	RPS_L2_1149	LLPS_L2_11	protein_coding	Homo sapiens	Stress granule	High-throughput
								BACH1	RPS_L2_1150	LLPS_L2_11	protein_coding	Homo sapiens	Stress granule	High-throughput
								BACH1	RPS_L2_1151	LLPS_L2_11	protein_coding	Homo sapiens	Stress granule	High-throughput
								HPS4	RPS_L2_1152	LLPS_L2_11	protein_coding	Homo sapiens	Stress granule	High-throughput
								MGAT3	RPS_L2_1153	LLPS_L2_11	protein_coding	Homo sapiens	Stress granule	High-throughput
								CCSAP	RPS_L2_1154	LLPS_L2_11	protein_coding	Homo sapiens	Stress granule	High-throughput
								ZBTB38	RPS_L2_1155	LLPS_L2_11	protein_coding	Homo sapiens	Stress granule	High-throughput
								KLF12	RPS_L2_1156	LLPS_L2_11	protein_coding	Homo sapiens	Stress granule	High-throughput
								EMSY	RPS_L2_1157	LLPS_L2_11	protein_coding	Homo sapiens	Stress granule	High-throughput
								UBE3B	RPS_L2_1158	LLPS_L2_11	protein_coding	Homo sapiens	Stress granule	High-throughput
								NBPF1	RPS_L2_1159	LLPS_L2_11	protein_coding	Homo sapiens	Stress granule	High-throughput
								PHF8	RPS_L2_1160	LLPS_L2_11	protein_coding	Homo sapiens	Stress granule	High-throughput
								ADAM19	RPS_L2_1161	LLPS_L2_11	protein_coding	Homo sapiens	Stress granule	High-throughput
								IGFBP5	RPS_L2_1162	LLPS_L2_11	protein_coding	Homo sapiens	Stress granule	High-throughput
								NUP205	RPS_L2_1163	LLPS_L2_11	protein_coding	Homo sapiens	Stress granule	High-throughput
								MIER3	RPS_L2_1164	LLPS_L2_11	protein_coding	Homo sapiens	Stress granule	High-throughput
								DIP2A	RPS_L2_1165	LLPS_L2_11	protein_coding	Homo sapiens	Stress granule	High-throughput
								ARNT2	RPS_L2_1166	LLPS_L2_11	protein_coding	Homo sapiens	Stress granule	High-throughput
								VKORC1L1	RPS_L2_1167	LLPS_L2_11	protein_coding	Homo sapiens	Stress granule	High-throughput
								NEURL1B	RPS_L2_1168	LLPS_L2_11	protein_coding	Homo sapiens	Stress granule	High-throughput
								ZNF516	RPS_L2_1169	LLPS_L2_11	protein_coding	Homo sapiens	Stress granule	High-throughput
								TIAM1	RPS_L2_1170	LLPS_L2_11	protein_coding	Homo sapiens	Stress granule	High-throughput
								ARL10	RPS_L2_1171	LLPS_L2_11	protein_coding	Homo sapiens	Stress granule	High-throughput
								ZBTB47	RPS_L2_1172	LLPS_L2_11	protein_coding	Homo sapiens	Stress granule	High-throughput
								THRA	RPS_L2_1173	LLPS_L2_11	protein_coding	Homo sapiens	Stress granule	High-throughput
								MAPK1	RPS_L2_1174	LLPS_L2_11	protein_coding	Homo sapiens	Stress granule	High-throughput
								RBM15B	RPS_L2_1175	LLPS_L2_11	protein_coding	Homo sapiens	Stress granule	High-throughput
								KIF16B	RPS_L2_1176	LLPS_L2_11	protein_coding	Homo sapiens	Stress granule	High-throughput
								NBPF14	RPS_L2_1177	LLPS_L2_11	protein_coding	Homo sapiens	Stress granule	High-throughput
								PMS2	RPS_L2_1178	LLPS_L2_11	protein_coding	Homo sapiens	Stress granule	High-throughput
								TGFBRAP1	RPS_L2_1179	LLPS_L2_11	protein_coding	Homo sapiens	Stress granule	High-throughput
								TRAF3IP1	RPS_L2_1180	LLPS_L2_11	protein_coding	Homo sapiens	Stress granule	High-throughput
								NLN	RPS_L2_1181	LLPS_L2_11	protein_coding	Homo sapiens	Stress granule	High-throughput
								DDI2	RPS_L2_1182	LLPS_L2_11	protein_coding	Homo sapiens	Stress granule	High-throughput
								CCND2	RPS_L2_1183	LLPS_L2_11	protein_coding	Homo sapiens	Stress granule	High-throughput
								ARID4A	RPS_L2_1184	LLPS_L2_11	protein_coding	Homo sapiens	Stress granule	High-throughput
								BEND7	RPS_L2_1185	LLPS_L2_11	protein_coding	Homo sapiens	Stress granule	High-throughput
								RPS6KC1	RPS_L2_1186	LLPS_L2_11	protein_coding	Homo sapiens	Stress granule	High-throughput
								SEC24A	RPS_L2_1187	LLPS_L2_11	protein_coding	Homo sapiens	Stress granule	High-throughput
								BCL11B	RPS_L2_1188	LLPS_L2_11	protein_coding	Homo sapiens	Stress granule	High-throughput
								MYO6	RPS_L2_1189	LLPS_L2_11	protein_coding	Homo sapiens	Stress granule	High-throughput
								EEA1	RPS_L2_1190	LLPS_L2_11	protein_coding	Homo sapiens	Stress granule	High-throughput
								WASF3	RPS_L2_1191	LLPS_L2_11	protein_coding	Homo sapiens	Stress granule	High-throughput
								ULK1	RPS_L2_1192	LLPS_L2_11	protein_coding	Homo sapiens	Stress granule	High-throughput
								FIGN	RPS_L2_1193	LLPS_L2_11	protein_coding	Homo sapiens	Stress granule	High-throughput
								APPL1	RPS_L2_1194	LLPS_L2_11	protein_coding	Homo sapiens	Stress granule	High-throughput
								MYC	RPS_L2_1195	LLPS_L2_11	protein_coding	Homo sapiens	Stress granule	High-throughput
								SIRT1	RPS_L2_1196	LLPS_L2_11	protein_coding	Homo sapiens	Stress granule	High-throughput
								MAP7D1	RPS_L2_1197	LLPS_L2_11	protein_coding	Homo sapiens	Stress granule	High-throughput
								SF3B3	RPS_L2_1198	LLPS_L2_11	protein_coding	Homo sapiens	Stress granule	High-throughput
								SNX19	RPS_L2_1199	LLPS_L2_11	protein_coding	Homo sapiens	Stress granule	High-throughput
								IARS1	RPS_L2_1200	LLPS_L2_11	protein_coding	Homo sapiens	Stress granule	High-throughput
								ADGRV1	RPS_L2_1201	LLPS_L2_11	protein_coding	Homo sapiens	Stress granule	High-throughput
								KLHL36	RPS_L2_1202	LLPS_L2_11	protein_coding	Homo sapiens	Stress granule	High-throughput
								NEK4	RPS_L2_1203	LLPS_L2_11	protein_coding	Homo sapiens	Stress granule	High-throughput
								FAM222B	RPS_L2_1204	LLPS_L2_11	protein_coding	Homo sapiens	Stress granule	High-throughput
								GATAD2B	RPS_L2_1205	LLPS_L2_11	protein_coding	Homo sapiens	Stress granule	High-throughput
								RMND5A	RPS_L2_1206	LLPS_L2_11	protein_coding	Homo sapiens	Stress granule	High-throughput
								SLFN5	RPS_L2_1207	LLPS_L2_11	protein_coding	Homo sapiens	Stress granule	High-throughput
								ZC3H18	RPS_L2_1208	LLPS_L2_11	protein_coding	Homo sapiens	Stress granule	High-throughput
								FNIP1	RPS_L2_1209	LLPS_L2_11	protein_coding	Homo sapiens	Stress granule	High-throughput
								EIF2AK3	RPS_L2_1210	LLPS_L2_11	protein_coding	Homo sapiens	Stress granule	High-throughput
								CAND1	RPS_L2_1211	LLPS_L2_11	protein_coding	Homo sapiens	Stress granule	High-throughput
								CLASP2	RPS_L2_1212	LLPS_L2_11	protein_coding	Homo sapiens	Stress granule	High-throughput
								CACNA2D1	RPS_L2_1213	LLPS_L2_11	protein_coding	Homo sapiens	Stress granule	High-throughput
								ZNF507	RPS_L2_1214	LLPS_L2_11	protein_coding	Homo sapiens	Stress granule	High-throughput
								PFKFB2	RPS_L2_1215	LLPS_L2_11	protein_coding	Homo sapiens	Stress granule	High-throughput
								ZNF268	RPS_L2_1216	LLPS_L2_11	protein_coding	Homo sapiens	Stress granule	High-throughput
								OTULIN	RPS_L2_1217	LLPS_L2_11	protein_coding	Homo sapiens	Stress granule	High-throughput
								USP53	RPS_L2_1218	LLPS_L2_11	protein_coding	Homo sapiens	Stress granule	High-throughput
								ZNF770	RPS_L2_1219	LLPS_L2_11	protein_coding	Homo sapiens	Stress granule	High-throughput
								KIAA1522	RPS_L2_1220	LLPS_L2_11	protein_coding	Homo sapiens	Stress granule	High-throughput
								SPAG9	RPS_L2_1221	LLPS_L2_11	protein_coding	Homo sapiens	Stress granule	High-throughput
								CD109	RPS_L2_1222	LLPS_L2_11	protein_coding	Homo sapiens	Stress granule	High-throughput
								ZFHX4	RPS_L2_1223	LLPS_L2_11	protein_coding	Homo sapiens	Stress granule	High-throughput
								APAF1	RPS_L2_1224	LLPS_L2_11	protein_coding	Homo sapiens	Stress granule	High-throughput
								DYRK2	RPS_L2_1225	LLPS_L2_11	protein_coding	Homo sapiens	Stress granule	High-throughput
								FAM20B	RPS_L2_1226	LLPS_L2_11	protein_coding	Homo sapiens	Stress granule	High-throughput
								GPAM	RPS_L2_1227	LLPS_L2_11	protein_coding	Homo sapiens	Stress granule	High-throughput
								REL	RPS_L2_1228	LLPS_L2_11	protein_coding	Homo sapiens	Stress granule	High-throughput
								CDH11	RPS_L2_1229	LLPS_L2_11	protein_coding	Homo sapiens	Stress granule	High-throughput
								SLC4A7	RPS_L2_1230	LLPS_L2_11	protein_coding	Homo sapiens	Stress granule	High-throughput
								PIP5K1C	RPS_L2_1231	LLPS_L2_11	protein_coding	Homo sapiens	Stress granule	High-throughput
								NUP153	RPS_L2_1232	LLPS_L2_11	protein_coding	Homo sapiens	Stress granule	High-throughput
								PHACTR4	RPS_L2_1233	LLPS_L2_11	protein_coding	Homo sapiens	Stress granule	High-throughput
								PI4KA	RPS_L2_1234	LLPS_L2_11	protein_coding	Homo sapiens	Stress granule	High-throughput
								KDM6A	RPS_L2_1235	LLPS_L2_11	protein_coding	Homo sapiens	Stress granule	High-throughput
								SHISAL1	RPS_L2_1236	LLPS_L2_11	protein_coding	Homo sapiens	Stress granule	High-throughput
								HIRA	RPS_L2_1237	LLPS_L2_11	protein_coding	Homo sapiens	Stress granule	High-throughput
								PPIP5K2	RPS_L2_1238	LLPS_L2_11	protein_coding	Homo sapiens	Stress granule	High-throughput
								SMURF2	RPS_L2_1239	LLPS_L2_11	protein_coding	Homo sapiens	Stress granule	High-throughput
								FUBP3	RPS_L2_1240	LLPS_L2_11	protein_coding	Homo sapiens	Stress granule	High-throughput
								TEX2	RPS_L2_1241	LLPS_L2_11	protein_coding	Homo sapiens	Stress granule	High-throughput
								HELLS	RPS_L2_1242	LLPS_L2_11	protein_coding	Homo sapiens	Stress granule	High-throughput
								FBXW7	RPS_L2_1243	LLPS_L2_11	protein_coding	Homo sapiens	Stress granule	High-throughput
								USP46	RPS_L2_1244	LLPS_L2_11	protein_coding	Homo sapiens	Stress granule	High-throughput
								CDYL2	RPS_L2_1245	LLPS_L2_11	protein_coding	Homo sapiens	Stress granule	High-throughput
								ZNF697	RPS_L2_1246	LLPS_L2_11	protein_coding	Homo sapiens	Stress granule	High-throughput
								AXIN2	RPS_L2_1247	LLPS_L2_11	protein_coding	Homo sapiens	Stress granule	High-throughput
								DYRK1A	RPS_L2_1248	LLPS_L2_11	protein_coding	Homo sapiens	Stress granule	High-throughput
								ZNF319	RPS_L2_1249	LLPS_L2_11	protein_coding	Homo sapiens	Stress granule	High-throughput
								GIT1	RPS_L2_1250	LLPS_L2_11	protein_coding	Homo sapiens	Stress granule	High-throughput
								ZNF182	RPS_L2_1251	LLPS_L2_11	protein_coding	Homo sapiens	Stress granule	High-throughput
								FARP2	RPS_L2_1252	LLPS_L2_11	protein_coding	Homo sapiens	Stress granule	High-throughput
								PLEKHA5	RPS_L2_1253	LLPS_L2_11	protein_coding	Homo sapiens	Stress granule	High-throughput
								KCNK12	RPS_L2_1254	LLPS_L2_11	protein_coding	Homo sapiens	Stress granule	High-throughput
								CLEC16A	RPS_L2_1255	LLPS_L2_11	protein_coding	Homo sapiens	Stress granule	High-throughput
								HIC2	RPS_L2_1256	LLPS_L2_11	protein_coding	Homo sapiens	Stress granule	High-throughput
								RGMB	RPS_L2_1257	LLPS_L2_11	protein_coding	Homo sapiens	Stress granule	High-throughput
								ZBTB37	RPS_L2_1258	LLPS_L2_11	protein_coding	Homo sapiens	Stress granule	High-throughput
								CSNK1G3	RPS_L2_1259	LLPS_L2_11	protein_coding	Homo sapiens	Stress granule	High-throughput
								FAM135A	RPS_L2_1260	LLPS_L2_11	protein_coding	Homo sapiens	Stress granule	High-throughput
								KHNYN	RPS_L2_1261	LLPS_L2_11	protein_coding	Homo sapiens	Stress granule	High-throughput
								PTAR1	RPS_L2_1262	LLPS_L2_11	protein_coding	Homo sapiens	Stress granule	High-throughput
								C5orf24	RPS_L2_1263	LLPS_L2_11	protein_coding	Homo sapiens	Stress granule	High-throughput
								ADCY9	RPS_L2_1264	LLPS_L2_11	protein_coding	Homo sapiens	Stress granule	High-throughput
								TOB2	RPS_L2_1265	LLPS_L2_11	protein_coding	Homo sapiens	Stress granule	High-throughput
								MED14	RPS_L2_1266	LLPS_L2_11	protein_coding	Homo sapiens	Stress granule	High-throughput
								KBTBD6	RPS_L2_1267	LLPS_L2_11	protein_coding	Homo sapiens	Stress granule	High-throughput
								UNC13A	RPS_L2_1268	LLPS_L2_11	protein_coding	Homo sapiens	Stress granule	High-throughput
								SESN3	RPS_L2_1269	LLPS_L2_11	protein_coding	Homo sapiens	Stress granule	High-throughput
								ANO6	RPS_L2_1270	LLPS_L2_11	protein_coding	Homo sapiens	Stress granule	High-throughput
								GRIN2C	RPS_L2_1271	LLPS_L2_11	protein_coding	Homo sapiens	Stress granule	High-throughput
								PIK3R1	RPS_L2_1272	LLPS_L2_11	protein_coding	Homo sapiens	Stress granule	High-throughput
								PPP1R9A	RPS_L2_1273	LLPS_L2_11	protein_coding	Homo sapiens	Stress granule	High-throughput
								ZNF395	RPS_L2_1274	LLPS_L2_11	protein_coding	Homo sapiens	Stress granule	High-throughput
								DPYSL3	RPS_L2_1275	LLPS_L2_11	protein_coding	Homo sapiens	Stress granule	High-throughput
								RBL1	RPS_L2_1276	LLPS_L2_11	protein_coding	Homo sapiens	Stress granule	High-throughput
								ITPR3	RPS_L2_1277	LLPS_L2_11	protein_coding	Homo sapiens	Stress granule	High-throughput
								NBPF12	RPS_L2_1278	LLPS_L2_11	protein_coding	Homo sapiens	Stress granule	High-throughput
								FBXW11	RPS_L2_1279	LLPS_L2_11	protein_coding	Homo sapiens	Stress granule	High-throughput
								TRIM37	RPS_L2_1280	LLPS_L2_11	protein_coding	Homo sapiens	Stress granule	High-throughput
								ZBTB4	RPS_L2_1281	LLPS_L2_11	protein_coding	Homo sapiens	Stress granule	High-throughput
								C15orf39	RPS_L2_1282	LLPS_L2_11	protein_coding	Homo sapiens	Stress granule	High-throughput
								CHAF1A	RPS_L2_1283	LLPS_L2_11	protein_coding	Homo sapiens	Stress granule	High-throughput
								MAP9	RPS_L2_1284	LLPS_L2_11	protein_coding	Homo sapiens	Stress granule	High-throughput
								WIZ	RPS_L2_1285	LLPS_L2_11	protein_coding	Homo sapiens	Stress granule	High-throughput
								VASH1	RPS_L2_1286	LLPS_L2_11	protein_coding	Homo sapiens	Stress granule	High-throughput
								LRP12	RPS_L2_1287	LLPS_L2_11	protein_coding	Homo sapiens	Stress granule	High-throughput
								ADD1	RPS_L2_1288	LLPS_L2_11	protein_coding	Homo sapiens	Stress granule	High-throughput
								DGKH	RPS_L2_1289	LLPS_L2_11	protein_coding	Homo sapiens	Stress granule	High-throughput
								PALB2	RPS_L2_1290	LLPS_L2_11	protein_coding	Homo sapiens	Stress granule	High-throughput
								STIM2	RPS_L2_1291	LLPS_L2_11	protein_coding	Homo sapiens	Stress granule	High-throughput
								PABPC4L	RPS_L2_1292	LLPS_L2_11	protein_coding	Homo sapiens	Stress granule	High-throughput
								NEDD4	RPS_L2_1293	LLPS_L2_11	protein_coding	Homo sapiens	Stress granule	High-throughput
								KIRREL1	RPS_L2_1294	LLPS_L2_11	protein_coding	Homo sapiens	Stress granule	High-throughput
								COBLL1	RPS_L2_1295	LLPS_L2_11	protein_coding	Homo sapiens	Stress granule	High-throughput
								SART1	RPS_L2_1296	LLPS_L2_11	protein_coding	Homo sapiens	Stress granule	High-throughput
								ROBO1	RPS_L2_1297	LLPS_L2_11	protein_coding	Homo sapiens	Stress granule	High-throughput
								NOL4L	RPS_L2_1298	LLPS_L2_11	protein_coding	Homo sapiens	Stress granule	High-throughput
								SCN8A	RPS_L2_1299	LLPS_L2_11	protein_coding	Homo sapiens	Stress granule	High-throughput
								PLEKHG2	RPS_L2_1300	LLPS_L2_11	protein_coding	Homo sapiens	Stress granule	High-throughput
								DCP2	RPS_L2_1301	LLPS_L2_11	protein_coding	Homo sapiens	Stress granule	High-throughput
								MEF2D	RPS_L2_1302	LLPS_L2_11	protein_coding	Homo sapiens	Stress granule	High-throughput
								FAM171B	RPS_L2_1303	LLPS_L2_11	protein_coding	Homo sapiens	Stress granule	High-throughput
								PCNX4	RPS_L2_1304	LLPS_L2_11	protein_coding	Homo sapiens	Stress granule	High-throughput
								PRDM10	RPS_L2_1305	LLPS_L2_11	protein_coding	Homo sapiens	Stress granule	High-throughput
								ACAN	RPS_L2_1306	LLPS_L2_11	protein_coding	Homo sapiens	Stress granule	High-throughput
								WDR82	RPS_L2_1307	LLPS_L2_11	protein_coding	Homo sapiens	Stress granule	High-throughput
								DGKD	RPS_L2_1308	LLPS_L2_11	protein_coding	Homo sapiens	Stress granule	High-throughput
								IL6ST	RPS_L2_1309	LLPS_L2_11	protein_coding	Homo sapiens	Stress granule	High-throughput
								ZNF710	RPS_L2_1310	LLPS_L2_11	protein_coding	Homo sapiens	Stress granule	High-throughput
								CKAP4	RPS_L2_1311	LLPS_L2_11	protein_coding	Homo sapiens	Stress granule	High-throughput
								POLR3A	RPS_L2_1312	LLPS_L2_11	protein_coding	Homo sapiens	Stress granule	High-throughput
								FLNA	RPS_L2_1313	LLPS_L2_11	protein_coding	Homo sapiens	Stress granule	High-throughput
								TIMP2	RPS_L2_1314	LLPS_L2_11	protein_coding	Homo sapiens	Stress granule	High-throughput
								HNRNPUL2	RPS_L2_1315	LLPS_L2_11	protein_coding	Homo sapiens	Stress granule	High-throughput
								WBP1L	RPS_L2_1316	LLPS_L2_11	protein_coding	Homo sapiens	Stress granule	High-throughput
								WBP1L	RPS_L2_1317	LLPS_L2_11	protein_coding	Homo sapiens	Stress granule	High-throughput
								WBP1L	RPS_L2_1318	LLPS_L2_11	protein_coding	Homo sapiens	Stress granule	High-throughput
								WBP1L	RPS_L2_1319	LLPS_L2_11	protein_coding	Homo sapiens	Stress granule	High-throughput
								ITGB1	RPS_L2_1320	LLPS_L2_11	protein_coding	Homo sapiens	Stress granule	High-throughput
								DIAPH1	RPS_L2_1321	LLPS_L2_11	protein_coding	Homo sapiens	Stress granule	High-throughput
								NUP210	RPS_L2_1322	LLPS_L2_11	protein_coding	Homo sapiens	Stress granule	High-throughput
								PIK3C2B	RPS_L2_1323	LLPS_L2_11	protein_coding	Homo sapiens	Stress granule	High-throughput
								CAMK1D	RPS_L2_1324	LLPS_L2_11	protein_coding	Homo sapiens	Stress granule	High-throughput
								ATXN1	RPS_L2_1325	LLPS_L2_11	protein_coding	Homo sapiens	Stress granule	High-throughput
								SGMS2	RPS_L2_1326	LLPS_L2_11	protein_coding	Homo sapiens	Stress granule	High-throughput
								CDH4	RPS_L2_1327	LLPS_L2_11	protein_coding	Homo sapiens	Stress granule	High-throughput
								ITSN1	RPS_L2_1328	LLPS_L2_11	protein_coding	Homo sapiens	Stress granule	High-throughput
								EXOC8	RPS_L2_1329	LLPS_L2_11	protein_coding	Homo sapiens	Stress granule	High-throughput
								SLC38A1	RPS_L2_1330	LLPS_L2_11	protein_coding	Homo sapiens	Stress granule	High-throughput
								MECOM	RPS_L2_1331	LLPS_L2_11	protein_coding	Homo sapiens	Stress granule	High-throughput
								SPATA2	RPS_L2_1332	LLPS_L2_11	protein_coding	Homo sapiens	Stress granule	High-throughput
								KANSL3	RPS_L2_1333	LLPS_L2_11	protein_coding	Homo sapiens	Stress granule	High-throughput
								TLE3	RPS_L2_1334	LLPS_L2_11	protein_coding	Homo sapiens	Stress granule	High-throughput
								CENPO	RPS_L2_1335	LLPS_L2_11	protein_coding	Homo sapiens	Stress granule	High-throughput
								RBAK	RPS_L2_1336	LLPS_L2_11	protein_coding	Homo sapiens	Stress granule	High-throughput
								PJA2	RPS_L2_1337	LLPS_L2_11	protein_coding	Homo sapiens	Stress granule	High-throughput
								KIF18B	RPS_L2_1338	LLPS_L2_11	protein_coding	Homo sapiens	Stress granule	High-throughput
								WASF2	RPS_L2_1339	LLPS_L2_11	protein_coding	Homo sapiens	Stress granule	High-throughput
								HMBOX1	RPS_L2_1340	LLPS_L2_11	protein_coding	Homo sapiens	Stress granule	High-throughput
								SFSWAP	RPS_L2_1341	LLPS_L2_11	protein_coding	Homo sapiens	Stress granule	High-throughput
								BICRA	RPS_L2_1342	LLPS_L2_11	protein_coding	Homo sapiens	Stress granule	High-throughput
								NRXN3	RPS_L2_1343	LLPS_L2_11	protein_coding	Homo sapiens	Stress granule	High-throughput
								CHST6	RPS_L2_1344	LLPS_L2_11	protein_coding	Homo sapiens	Stress granule	High-throughput
								ZNRF3	RPS_L2_1345	LLPS_L2_11	protein_coding	Homo sapiens	Stress granule	High-throughput
								ANKIB1	RPS_L2_1346	LLPS_L2_11	protein_coding	Homo sapiens	Stress granule	High-throughput
								TRAM2	RPS_L2_1347	LLPS_L2_11	protein_coding	Homo sapiens	Stress granule	High-throughput
								EVI5	RPS_L2_1348	LLPS_L2_11	protein_coding	Homo sapiens	Stress granule	High-throughput
								MCM8	RPS_L2_1349	LLPS_L2_11	protein_coding	Homo sapiens	Stress granule	High-throughput
								BICC1	RPS_L2_1350	LLPS_L2_11	protein_coding	Homo sapiens	Stress granule	High-throughput
								XRN1	RPS_L2_1351	LLPS_L2_11	protein_coding	Homo sapiens	Stress granule	High-throughput
								LMNB1	RPS_L2_1352	LLPS_L2_11	protein_coding	Homo sapiens	Stress granule	High-throughput
								ZNF638	RPS_L2_1353	LLPS_L2_11	protein_coding	Homo sapiens	Stress granule	High-throughput
								DCBLD2	RPS_L2_1354	LLPS_L2_11	protein_coding	Homo sapiens	Stress granule	High-throughput
								SETDB1	RPS_L2_1355	LLPS_L2_11	protein_coding	Homo sapiens	Stress granule	High-throughput
								PROSER3	RPS_L2_1356	LLPS_L2_11	protein_coding	Homo sapiens	Stress granule	High-throughput
								ZNF624	RPS_L2_1357	LLPS_L2_11	protein_coding	Homo sapiens	Stress granule	High-throughput
								FGFRL1	RPS_L2_1358	LLPS_L2_11	protein_coding	Homo sapiens	Stress granule	High-throughput
								CCDC186	RPS_L2_1359	LLPS_L2_11	protein_coding	Homo sapiens	Stress granule	High-throughput
								THADA	RPS_L2_1360	LLPS_L2_11	protein_coding	Homo sapiens	Stress granule	High-throughput
								SEC24D	RPS_L2_1361	LLPS_L2_11	protein_coding	Homo sapiens	Stress granule	High-throughput
								TCF7L2	RPS_L2_1362	LLPS_L2_11	protein_coding	Homo sapiens	Stress granule	High-throughput
								MAPK6	RPS_L2_1363	LLPS_L2_11	protein_coding	Homo sapiens	Stress granule	High-throughput
								WDR81	RPS_L2_1364	LLPS_L2_11	protein_coding	Homo sapiens	Stress granule	High-throughput
								PRKCH	RPS_L2_1365	LLPS_L2_11	protein_coding	Homo sapiens	Stress granule	High-throughput
								SOS1	RPS_L2_1366	LLPS_L2_11	protein_coding	Homo sapiens	Stress granule	High-throughput
								MYORG	RPS_L2_1367	LLPS_L2_11	protein_coding	Homo sapiens	Stress granule	High-throughput
								FGFR1	RPS_L2_1368	LLPS_L2_11	protein_coding	Homo sapiens	Stress granule	High-throughput
								FREM2	RPS_L2_1369	LLPS_L2_11	protein_coding	Homo sapiens	Stress granule	High-throughput
								GOSR1	RPS_L2_1370	LLPS_L2_11	protein_coding	Homo sapiens	Stress granule	High-throughput
								ZMYM2	RPS_L2_1371	LLPS_L2_11	protein_coding	Homo sapiens	Stress granule	High-throughput
								SNRNP200	RPS_L2_1372	LLPS_L2_11	protein_coding	Homo sapiens	Stress granule	High-throughput
								UBR2	RPS_L2_1373	LLPS_L2_11	protein_coding	Homo sapiens	Stress granule	High-throughput
								NFAT5	RPS_L2_1374	LLPS_L2_11	protein_coding	Homo sapiens	Stress granule	High-throughput
								SOWAHC	RPS_L2_1375	LLPS_L2_11	protein_coding	Homo sapiens	Stress granule	High-throughput
								HLTF	RPS_L2_1376	LLPS_L2_11	protein_coding	Homo sapiens	Stress granule	High-throughput
								TAF5L	RPS_L2_1377	LLPS_L2_11	protein_coding	Homo sapiens	Stress granule	High-throughput
								MYBL1	RPS_L2_1378	LLPS_L2_11	protein_coding	Homo sapiens	Stress granule	High-throughput
								ZNF827	RPS_L2_1379	LLPS_L2_11	protein_coding	Homo sapiens	Stress granule	High-throughput
								RSPRY1	RPS_L2_1380	LLPS_L2_11	protein_coding	Homo sapiens	Stress granule	High-throughput
								ZNF45	RPS_L2_1381	LLPS_L2_11	protein_coding	Homo sapiens	Stress granule	High-throughput
								CD99L2	RPS_L2_1382	LLPS_L2_11	protein_coding	Homo sapiens	Stress granule	High-throughput
								SURF6	RPS_L2_1383	LLPS_L2_11	protein_coding	Homo sapiens	Stress granule	High-throughput
								CGN	RPS_L2_1384	LLPS_L2_11	protein_coding	Homo sapiens	Stress granule	High-throughput
								RASEF	RPS_L2_1385	LLPS_L2_11	protein_coding	Homo sapiens	Stress granule	High-throughput
								NEDD9	RPS_L2_1386	LLPS_L2_11	protein_coding	Homo sapiens	Stress granule	High-throughput
								DNAJC14	RPS_L2_1387	LLPS_L2_11	protein_coding	Homo sapiens	Stress granule	High-throughput
								ARHGAP23	RPS_L2_1388	LLPS_L2_11	protein_coding	Homo sapiens	Stress granule	High-throughput
								BCL2L11	RPS_L2_1389	LLPS_L2_11	protein_coding	Homo sapiens	Stress granule	High-throughput
								SEC24B	RPS_L2_1390	LLPS_L2_11	protein_coding	Homo sapiens	Stress granule	High-throughput
								MTMR12	RPS_L2_1391	LLPS_L2_11	protein_coding	Homo sapiens	Stress granule	High-throughput
								HYOU1	RPS_L2_1392	LLPS_L2_11	protein_coding	Homo sapiens	Stress granule	High-throughput
								EDEM1	RPS_L2_1393	LLPS_L2_11	protein_coding	Homo sapiens	Stress granule	High-throughput
								PYGO1	RPS_L2_1394	LLPS_L2_11	protein_coding	Homo sapiens	Stress granule	High-throughput
								IBTK	RPS_L2_1395	LLPS_L2_11	protein_coding	Homo sapiens	Stress granule	High-throughput
								CELSR3	RPS_L2_1396	LLPS_L2_11	protein_coding	Homo sapiens	Stress granule	High-throughput
								SGPL1	RPS_L2_1397	LLPS_L2_11	protein_coding	Homo sapiens	Stress granule	High-throughput
								EXOC6B	RPS_L2_1398	LLPS_L2_11	protein_coding	Homo sapiens	Stress granule	High-throughput
								INSR	RPS_L2_1399	LLPS_L2_11	protein_coding	Homo sapiens	Stress granule	High-throughput
								UNC119B	RPS_L2_1400	LLPS_L2_11	protein_coding	Homo sapiens	Stress granule	High-throughput
								FHOD3	RPS_L2_1401	LLPS_L2_11	protein_coding	Homo sapiens	Stress granule	High-throughput
								KSR2	RPS_L2_1402	LLPS_L2_11	protein_coding	Homo sapiens	Stress granule	High-throughput
								INTS2	RPS_L2_1403	LLPS_L2_11	protein_coding	Homo sapiens	Stress granule	High-throughput
								CCDC120	RPS_L2_1404	LLPS_L2_11	protein_coding	Homo sapiens	Stress granule	High-throughput
								LTBP2	RPS_L2_1405	LLPS_L2_11	protein_coding	Homo sapiens	Stress granule	High-throughput
								GALNT10	RPS_L2_1406	LLPS_L2_11	protein_coding	Homo sapiens	Stress granule	High-throughput
								ABI2	RPS_L2_1407	LLPS_L2_11	protein_coding	Homo sapiens	Stress granule	High-throughput
								CTC1	RPS_L2_1408	LLPS_L2_11	protein_coding	Homo sapiens	Stress granule	High-throughput
								CEP85L	RPS_L2_1409	LLPS_L2_11	protein_coding	Homo sapiens	Stress granule	High-throughput
								TAB2	RPS_L2_1410	LLPS_L2_11	protein_coding	Homo sapiens	Stress granule	High-throughput
								CYB5RL	RPS_L2_1411	LLPS_L2_11	protein_coding	Homo sapiens	Stress granule	High-throughput
								CRK	RPS_L2_1412	LLPS_L2_11	protein_coding	Homo sapiens	Stress granule	High-throughput
								ZBED1	RPS_L2_1413	LLPS_L2_11	protein_coding	Homo sapiens	Stress granule	High-throughput
								ZBED1	RPS_L2_1414	LLPS_L2_11	protein_coding	Homo sapiens	Stress granule	High-throughput
								SDK2	RPS_L2_1415	LLPS_L2_11	protein_coding	Homo sapiens	Stress granule	High-throughput
								JRK	RPS_L2_1416	LLPS_L2_11	protein_coding	Homo sapiens	Stress granule	High-throughput
								ARHGEF28	RPS_L2_1417	LLPS_L2_11	protein_coding	Homo sapiens	Stress granule	High-throughput
								RNF4	RPS_L2_1418	LLPS_L2_11	protein_coding	Homo sapiens	Stress granule	High-throughput
								RTF1	RPS_L2_1419	LLPS_L2_11	protein_coding	Homo sapiens	Stress granule	High-throughput
								LRIG1	RPS_L2_1420	LLPS_L2_11	protein_coding	Homo sapiens	Stress granule	High-throughput
								ZNF558	RPS_L2_1421	LLPS_L2_11	protein_coding	Homo sapiens	Stress granule	High-throughput
								HIF1AN	RPS_L2_1422	LLPS_L2_11	protein_coding	Homo sapiens	Stress granule	High-throughput
								DHX33	RPS_L2_1423	LLPS_L2_11	protein_coding	Homo sapiens	Stress granule	High-throughput
								MON2	RPS_L2_1424	LLPS_L2_11	protein_coding	Homo sapiens	Stress granule	High-throughput
								LHFPL2	RPS_L2_1425	LLPS_L2_11	protein_coding	Homo sapiens	Stress granule	High-throughput
								DAGLA	RPS_L2_1426	LLPS_L2_11	protein_coding	Homo sapiens	Stress granule	High-throughput
								ZBTB5	RPS_L2_1427	LLPS_L2_11	protein_coding	Homo sapiens	Stress granule	High-throughput
								GRIP1	RPS_L2_1428	LLPS_L2_11	protein_coding	Homo sapiens	Stress granule	High-throughput
								COL8A1	RPS_L2_1429	LLPS_L2_11	protein_coding	Homo sapiens	Stress granule	High-throughput
								PRDM1	RPS_L2_1430	LLPS_L2_11	protein_coding	Homo sapiens	Stress granule	High-throughput
								ZC3H7B	RPS_L2_1431	LLPS_L2_11	protein_coding	Homo sapiens	Stress granule	High-throughput
								NR1D2	RPS_L2_1432	LLPS_L2_11	protein_coding	Homo sapiens	Stress granule	High-throughput
								FBRSL1	RPS_L2_1433	LLPS_L2_11	protein_coding	Homo sapiens	Stress granule	High-throughput
								PLEKHA8	RPS_L2_1434	LLPS_L2_11	protein_coding	Homo sapiens	Stress granule	High-throughput
								RELCH	RPS_L2_1435	LLPS_L2_11	protein_coding	Homo sapiens	Stress granule	High-throughput
								DCP1B	RPS_L2_1436	LLPS_L2_11	protein_coding	Homo sapiens	Stress granule	High-throughput
								SYNRG	RPS_L2_1437	LLPS_L2_11	protein_coding	Homo sapiens	Stress granule	High-throughput
								ELMO2	RPS_L2_1438	LLPS_L2_11	protein_coding	Homo sapiens	Stress granule	High-throughput
								IPO7	RPS_L2_1439	LLPS_L2_11	protein_coding	Homo sapiens	Stress granule	High-throughput
								NFASC	RPS_L2_1440	LLPS_L2_11	protein_coding	Homo sapiens	Stress granule	High-throughput
								ZNF41	RPS_L2_1441	LLPS_L2_11	protein_coding	Homo sapiens	Stress granule	High-throughput
								HOOK3	RPS_L2_1442	LLPS_L2_11	protein_coding	Homo sapiens	Stress granule	High-throughput
								KIAA0513	RPS_L2_1443	LLPS_L2_11	protein_coding	Homo sapiens	Stress granule	High-throughput
								TTC17	RPS_L2_1444	LLPS_L2_11	protein_coding	Homo sapiens	Stress granule	High-throughput
								GTSE1	RPS_L2_1445	LLPS_L2_11	protein_coding	Homo sapiens	Stress granule	High-throughput
								ZFP1	RPS_L2_1446	LLPS_L2_11	protein_coding	Homo sapiens	Stress granule	High-throughput
								ZNF549	RPS_L2_1447	LLPS_L2_11	protein_coding	Homo sapiens	Stress granule	High-throughput
								PRKCE	RPS_L2_1448	LLPS_L2_11	protein_coding	Homo sapiens	Stress granule	High-throughput
								SLC26A2	RPS_L2_1449	LLPS_L2_11	protein_coding	Homo sapiens	Stress granule	High-throughput
								PDK3	RPS_L2_1450	LLPS_L2_11	protein_coding	Homo sapiens	Stress granule	High-throughput
								REV1	RPS_L2_1451	LLPS_L2_11	protein_coding	Homo sapiens	Stress granule	High-throughput
								KALRN	RPS_L2_1452	LLPS_L2_11	protein_coding	Homo sapiens	Stress granule	High-throughput
								NFIA	RPS_L2_1453	LLPS_L2_11	protein_coding	Homo sapiens	Stress granule	High-throughput
								PKDREJ	RPS_L2_1454	LLPS_L2_11	protein_coding	Homo sapiens	Stress granule	High-throughput
								CDC14B	RPS_L2_1455	LLPS_L2_11	protein_coding	Homo sapiens	Stress granule	High-throughput
								DSG2	RPS_L2_1456	LLPS_L2_11	protein_coding	Homo sapiens	Stress granule	High-throughput
								ZNF160	RPS_L2_1457	LLPS_L2_11	protein_coding	Homo sapiens	Stress granule	High-throughput
								2002-08-01	RPS_L2_1458	LLPS_L2_11	protein_coding	Homo sapiens	Stress granule	High-throughput
								ZNF675	RPS_L2_1459	LLPS_L2_11	protein_coding	Homo sapiens	Stress granule	High-throughput
								LARP4B	RPS_L2_1460	LLPS_L2_11	protein_coding	Homo sapiens	Stress granule	High-throughput
								DHX38	RPS_L2_1461	LLPS_L2_11	protein_coding	Homo sapiens	Stress granule	High-throughput
								PLEKHM3	RPS_L2_1462	LLPS_L2_11	protein_coding	Homo sapiens	Stress granule	High-throughput
								CNTRL	RPS_L2_1463	LLPS_L2_11	protein_coding	Homo sapiens	Stress granule	High-throughput
								EXOC7	RPS_L2_1464	LLPS_L2_11	protein_coding	Homo sapiens	Stress granule	High-throughput
								POLA1	RPS_L2_1465	LLPS_L2_11	protein_coding	Homo sapiens	Stress granule	High-throughput
								AMOTL2	RPS_L2_1466	LLPS_L2_11	protein_coding	Homo sapiens	Stress granule	High-throughput
								VPS54	RPS_L2_1467	LLPS_L2_11	protein_coding	Homo sapiens	Stress granule	High-throughput
								MEX3A	RPS_L2_1468	LLPS_L2_11	protein_coding	Homo sapiens	Stress granule	High-throughput
								STIM1	RPS_L2_1469	LLPS_L2_11	protein_coding	Homo sapiens	Stress granule	High-throughput
								ARHGEF40	RPS_L2_1470	LLPS_L2_11	protein_coding	Homo sapiens	Stress granule	High-throughput
								NFKB1	RPS_L2_1471	LLPS_L2_11	protein_coding	Homo sapiens	Stress granule	High-throughput
								CHM	RPS_L2_1472	LLPS_L2_11	protein_coding	Homo sapiens	Stress granule	High-throughput
								SLC46A1	RPS_L2_1473	LLPS_L2_11	protein_coding	Homo sapiens	Stress granule	High-throughput
								PEDS1	RPS_L2_1474	LLPS_L2_11	protein_coding	Homo sapiens	Stress granule	High-throughput
								NRDE2	RPS_L2_1475	LLPS_L2_11	protein_coding	Homo sapiens	Stress granule	High-throughput
								FBXO33	RPS_L2_1476	LLPS_L2_11	protein_coding	Homo sapiens	Stress granule	High-throughput
								PLXNA1	RPS_L2_1477	LLPS_L2_11	protein_coding	Homo sapiens	Stress granule	High-throughput
								CHST12	RPS_L2_1478	LLPS_L2_11	protein_coding	Homo sapiens	Stress granule	High-throughput
								GFOD2	RPS_L2_1479	LLPS_L2_11	protein_coding	Homo sapiens	Stress granule	High-throughput
								LAMA2	RPS_L2_1480	LLPS_L2_11	protein_coding	Homo sapiens	Stress granule	High-throughput
								LRRK2	RPS_L2_1481	LLPS_L2_11	protein_coding	Homo sapiens	Stress granule	High-throughput
								GCLC	RPS_L2_1482	LLPS_L2_11	protein_coding	Homo sapiens	Stress granule	High-throughput
								KIF2A	RPS_L2_1483	LLPS_L2_11	protein_coding	Homo sapiens	Stress granule	High-throughput
								ADAMTSL3	RPS_L2_1484	LLPS_L2_11	protein_coding	Homo sapiens	Stress granule	High-throughput
								ZNF92	RPS_L2_1485	LLPS_L2_11	protein_coding	Homo sapiens	Stress granule	High-throughput
								CTDSPL	RPS_L2_1486	LLPS_L2_11	protein_coding	Homo sapiens	Stress granule	High-throughput
								FERMT1	RPS_L2_1487	LLPS_L2_11	protein_coding	Homo sapiens	Stress granule	High-throughput
								DCLRE1B	RPS_L2_1488	LLPS_L2_11	protein_coding	Homo sapiens	Stress granule	High-throughput
								TMED8	RPS_L2_1489	LLPS_L2_11	protein_coding	Homo sapiens	Stress granule	High-throughput
								PHF12	RPS_L2_1490	LLPS_L2_11	protein_coding	Homo sapiens	Stress granule	High-throughput
								NOLC1	RPS_L2_1491	LLPS_L2_11	protein_coding	Homo sapiens	Stress granule	High-throughput
								FBXO45	RPS_L2_1492	LLPS_L2_11	protein_coding	Homo sapiens	Stress granule	High-throughput
								NYNRIN	RPS_L2_1493	LLPS_L2_11	protein_coding	Homo sapiens	Stress granule	High-throughput
								DSE	RPS_L2_1494	LLPS_L2_11	protein_coding	Homo sapiens	Stress granule	High-throughput
								TRAF3	RPS_L2_1495	LLPS_L2_11	protein_coding	Homo sapiens	Stress granule	High-throughput
								TARS3	RPS_L2_1496	LLPS_L2_11	protein_coding	Homo sapiens	Stress granule	High-throughput
								IWS1	RPS_L2_1497	LLPS_L2_11	protein_coding	Homo sapiens	Stress granule	High-throughput
								PLCL2	RPS_L2_1498	LLPS_L2_11	protein_coding	Homo sapiens	Stress granule	High-throughput
								FBXW2	RPS_L2_1499	LLPS_L2_11	protein_coding	Homo sapiens	Stress granule	High-throughput
								ABCC4	RPS_L2_1500	LLPS_L2_11	protein_coding	Homo sapiens	Stress granule	High-throughput
								PHF13	RPS_L2_1501	LLPS_L2_11	protein_coding	Homo sapiens	Stress granule	High-throughput
								PREPL	RPS_L2_1502	LLPS_L2_11	protein_coding	Homo sapiens	Stress granule	High-throughput
								PIK3CA	RPS_L2_1503	LLPS_L2_11	protein_coding	Homo sapiens	Stress granule	High-throughput
								ARAP3	RPS_L2_1504	LLPS_L2_11	protein_coding	Homo sapiens	Stress granule	High-throughput
								NBEAL2	RPS_L2_1505	LLPS_L2_11	protein_coding	Homo sapiens	Stress granule	High-throughput
								ABHD2	RPS_L2_1506	LLPS_L2_11	protein_coding	Homo sapiens	Stress granule	High-throughput
								CACHD1	RPS_L2_1507	LLPS_L2_11	protein_coding	Homo sapiens	Stress granule	High-throughput
								TBK1	RPS_L2_1508	LLPS_L2_11	protein_coding	Homo sapiens	Stress granule	High-throughput
								FAT3	RPS_L2_1509	LLPS_L2_11	protein_coding	Homo sapiens	Stress granule	High-throughput
								SYNJ2BP	RPS_L2_1510	LLPS_L2_11	protein_coding	Homo sapiens	Stress granule	High-throughput
								TGS1	RPS_L2_1511	LLPS_L2_11	protein_coding	Homo sapiens	Stress granule	High-throughput
								FASTKD5	RPS_L2_1512	LLPS_L2_11	protein_coding	Homo sapiens	Stress granule	High-throughput
								EXOSC6	RPS_L2_1513	LLPS_L2_11	protein_coding	Homo sapiens	Stress granule	High-throughput
								ZDHHC23	RPS_L2_1514	LLPS_L2_11	protein_coding	Homo sapiens	Stress granule	High-throughput
								ZNF317	RPS_L2_1515	LLPS_L2_11	protein_coding	Homo sapiens	Stress granule	High-throughput
								TMTC3	RPS_L2_1516	LLPS_L2_11	protein_coding	Homo sapiens	Stress granule	High-throughput
								ZCCHC2	RPS_L2_1517	LLPS_L2_11	protein_coding	Homo sapiens	Stress granule	High-throughput
								NPEPPS	RPS_L2_1518	LLPS_L2_11	protein_coding	Homo sapiens	Stress granule	High-throughput
								KDM6B	RPS_L2_1519	LLPS_L2_11	protein_coding	Homo sapiens	Stress granule	High-throughput
								AP3D1	RPS_L2_1520	LLPS_L2_11	protein_coding	Homo sapiens	Stress granule	High-throughput
								UBTD2	RPS_L2_1521	LLPS_L2_11	protein_coding	Homo sapiens	Stress granule	High-throughput
								FBXO11	RPS_L2_1522	LLPS_L2_11	protein_coding	Homo sapiens	Stress granule	High-throughput
								WDR44	RPS_L2_1523	LLPS_L2_11	protein_coding	Homo sapiens	Stress granule	High-throughput
								KLHL29	RPS_L2_1524	LLPS_L2_11	protein_coding	Homo sapiens	Stress granule	High-throughput
								IREB2	RPS_L2_1525	LLPS_L2_11	protein_coding	Homo sapiens	Stress granule	High-throughput
								MAGI3	RPS_L2_1526	LLPS_L2_11	protein_coding	Homo sapiens	Stress granule	High-throughput
								GXYLT1	RPS_L2_1527	LLPS_L2_11	protein_coding	Homo sapiens	Stress granule	High-throughput
								PRKX	RPS_L2_1528	LLPS_L2_11	protein_coding	Homo sapiens	Stress granule	High-throughput
								MAN1A1	RPS_L2_1529	LLPS_L2_11	protein_coding	Homo sapiens	Stress granule	High-throughput
								SAMD4B	RPS_L2_1530	LLPS_L2_11	protein_coding	Homo sapiens	Stress granule	High-throughput
								ZNF644	RPS_L2_1531	LLPS_L2_11	protein_coding	Homo sapiens	Stress granule	High-throughput
								ITGA6	RPS_L2_1532	LLPS_L2_11	protein_coding	Homo sapiens	Stress granule	High-throughput
								GPATCH2L	RPS_L2_1533	LLPS_L2_11	protein_coding	Homo sapiens	Stress granule	High-throughput
								SFMBT1	RPS_L2_1534	LLPS_L2_11	protein_coding	Homo sapiens	Stress granule	High-throughput
								ITPKB	RPS_L2_1535	LLPS_L2_11	protein_coding	Homo sapiens	Stress granule	High-throughput
								AKNA	RPS_L2_1536	LLPS_L2_11	protein_coding	Homo sapiens	Stress granule	High-throughput
								MTMR4	RPS_L2_1537	LLPS_L2_11	protein_coding	Homo sapiens	Stress granule	High-throughput
								ESS2	RPS_L2_1538	LLPS_L2_11	protein_coding	Homo sapiens	Stress granule	High-throughput
								SCN5A	RPS_L2_1539	LLPS_L2_11	protein_coding	Homo sapiens	Stress granule	High-throughput
								MAST3	RPS_L2_1540	LLPS_L2_11	protein_coding	Homo sapiens	Stress granule	High-throughput
								SLC9A6	RPS_L2_1541	LLPS_L2_11	protein_coding	Homo sapiens	Stress granule	High-throughput
								MTSS2	RPS_L2_1542	LLPS_L2_11	protein_coding	Homo sapiens	Stress granule	High-throughput
								SOS2	RPS_L2_1543	LLPS_L2_11	protein_coding	Homo sapiens	Stress granule	High-throughput
								MYRF	RPS_L2_1544	LLPS_L2_11	protein_coding	Homo sapiens	Stress granule	High-throughput
								B3GLCT	RPS_L2_1545	LLPS_L2_11	protein_coding	Homo sapiens	Stress granule	High-throughput
								ATMIN	RPS_L2_1546	LLPS_L2_11	protein_coding	Homo sapiens	Stress granule	High-throughput
								ZNF521	RPS_L2_1547	LLPS_L2_11	protein_coding	Homo sapiens	Stress granule	High-throughput
								MMP16	RPS_L2_1548	LLPS_L2_11	protein_coding	Homo sapiens	Stress granule	High-throughput
								C2CD2	RPS_L2_1549	LLPS_L2_11	protein_coding	Homo sapiens	Stress granule	High-throughput
								RSBN1L	RPS_L2_1550	LLPS_L2_11	protein_coding	Homo sapiens	Stress granule	High-throughput
								RNMT	RPS_L2_1551	LLPS_L2_11	protein_coding	Homo sapiens	Stress granule	High-throughput
								LARS2	RPS_L2_1552	LLPS_L2_11	protein_coding	Homo sapiens	Stress granule	High-throughput
								SORBS1	RPS_L2_1553	LLPS_L2_11	protein_coding	Homo sapiens	Stress granule	High-throughput
								PLCXD2	RPS_L2_1554	LLPS_L2_11	protein_coding	Homo sapiens	Stress granule	High-throughput
								FBXO34	RPS_L2_1555	LLPS_L2_11	protein_coding	Homo sapiens	Stress granule	High-throughput
								WDHD1	RPS_L2_1556	LLPS_L2_11	protein_coding	Homo sapiens	Stress granule	High-throughput
								YY1	RPS_L2_1557	LLPS_L2_11	protein_coding	Homo sapiens	Stress granule	High-throughput
								SERINC5	RPS_L2_1558	LLPS_L2_11	protein_coding	Homo sapiens	Stress granule	High-throughput
								SEC23IP	RPS_L2_1559	LLPS_L2_11	protein_coding	Homo sapiens	Stress granule	High-throughput
								UVSSA	RPS_L2_1560	LLPS_L2_11	protein_coding	Homo sapiens	Stress granule	High-throughput
								SLF2	RPS_L2_1561	LLPS_L2_11	protein_coding	Homo sapiens	Stress granule	High-throughput
								PRDM4	RPS_L2_1562	LLPS_L2_11	protein_coding	Homo sapiens	Stress granule	High-throughput
								PCDH17	RPS_L2_1563	LLPS_L2_11	protein_coding	Homo sapiens	Stress granule	High-throughput
								MCC	RPS_L2_1564	LLPS_L2_11	protein_coding	Homo sapiens	Stress granule	High-throughput
								CD2BP2	RPS_L2_1565	LLPS_L2_11	protein_coding	Homo sapiens	Stress granule	High-throughput
								LHX1	RPS_L2_1566	LLPS_L2_11	protein_coding	Homo sapiens	Stress granule	High-throughput
								AP4E1	RPS_L2_1567	LLPS_L2_11	protein_coding	Homo sapiens	Stress granule	High-throughput
								PRX	RPS_L2_1568	LLPS_L2_11	protein_coding	Homo sapiens	Stress granule	High-throughput
								RANBP10	RPS_L2_1569	LLPS_L2_11	protein_coding	Homo sapiens	Stress granule	High-throughput
								KIAA0319L	RPS_L2_1570	LLPS_L2_11	protein_coding	Homo sapiens	Stress granule	High-throughput
								MYO1D	RPS_L2_1571	LLPS_L2_11	protein_coding	Homo sapiens	Stress granule	High-throughput
								DDHD1	RPS_L2_1572	LLPS_L2_11	protein_coding	Homo sapiens	Stress granule	High-throughput
								EHMT1	RPS_L2_1573	LLPS_L2_11	protein_coding	Homo sapiens	Stress granule	High-throughput
								MTMR1	RPS_L2_1574	LLPS_L2_11	protein_coding	Homo sapiens	Stress granule	High-throughput
								EPRS1	RPS_L2_1575	LLPS_L2_11	protein_coding	Homo sapiens	Stress granule	High-throughput
								FAM20C	RPS_L2_1576	LLPS_L2_11	protein_coding	Homo sapiens	Stress granule	High-throughput
								COL4A2	RPS_L2_1577	LLPS_L2_11	protein_coding	Homo sapiens	Stress granule	High-throughput
								RAB12	RPS_L2_1578	LLPS_L2_11	protein_coding	Homo sapiens	Stress granule	High-throughput
								NUP214	RPS_L2_1579	LLPS_L2_11	protein_coding	Homo sapiens	Stress granule	High-throughput
								GTF2A1	RPS_L2_1580	LLPS_L2_11	protein_coding	Homo sapiens	Stress granule	High-throughput
								WDR33	RPS_L2_1581	LLPS_L2_11	protein_coding	Homo sapiens	Stress granule	High-throughput
								GAB2	RPS_L2_1582	LLPS_L2_11	protein_coding	Homo sapiens	Stress granule	High-throughput
								LRRC8B	RPS_L2_1583	LLPS_L2_11	protein_coding	Homo sapiens	Stress granule	High-throughput
								GPRASP2	RPS_L2_1584	LLPS_L2_11	protein_coding	Homo sapiens	Stress granule	High-throughput
								GPRASP2	RPS_L2_1585	LLPS_L2_11	protein_coding	Homo sapiens	Stress granule	High-throughput
								GPRASP2	RPS_L2_1586	LLPS_L2_11	protein_coding	Homo sapiens	Stress granule	High-throughput
								GPRASP2	RPS_L2_1587	LLPS_L2_11	protein_coding	Homo sapiens	Stress granule	High-throughput
								ZRANB1	RPS_L2_1588	LLPS_L2_11	protein_coding	Homo sapiens	Stress granule	High-throughput
								NOL9	RPS_L2_1589	LLPS_L2_11	protein_coding	Homo sapiens	Stress granule	High-throughput
								ZNF695	RPS_L2_1590	LLPS_L2_11	protein_coding	Homo sapiens	Stress granule	High-throughput
								KIF1C	RPS_L2_1591	LLPS_L2_11	protein_coding	Homo sapiens	Stress granule	High-throughput
								FBXL20	RPS_L2_1592	LLPS_L2_11	protein_coding	Homo sapiens	Stress granule	High-throughput
								ZNF708	RPS_L2_1593	LLPS_L2_11	protein_coding	Homo sapiens	Stress granule	High-throughput
								DENND4B	RPS_L2_1594	LLPS_L2_11	protein_coding	Homo sapiens	Stress granule	High-throughput
								FAM13B	RPS_L2_1595	LLPS_L2_11	protein_coding	Homo sapiens	Stress granule	High-throughput
								ADM2	RPS_L2_1596	LLPS_L2_11	protein_coding	Homo sapiens	Stress granule	High-throughput
								ABCC1	RPS_L2_1597	LLPS_L2_11	protein_coding	Homo sapiens	Stress granule	High-throughput
								NFATC3	RPS_L2_1598	LLPS_L2_11	protein_coding	Homo sapiens	Stress granule	High-throughput
								ZNF280B	RPS_L2_1599	LLPS_L2_11	protein_coding	Homo sapiens	Stress granule	High-throughput
								TCF3	RPS_L2_1600	LLPS_L2_11	protein_coding	Homo sapiens	Stress granule	High-throughput
								PHKA1	RPS_L2_1601	LLPS_L2_11	protein_coding	Homo sapiens	Stress granule	High-throughput
								PPP4R2	RPS_L2_1602	LLPS_L2_11	protein_coding	Homo sapiens	Stress granule	High-throughput
								TTLL4	RPS_L2_1603	LLPS_L2_11	protein_coding	Homo sapiens	Stress granule	High-throughput
								CEP120	RPS_L2_1604	LLPS_L2_11	protein_coding	Homo sapiens	Stress granule	High-throughput
								SCARB2	RPS_L2_1605	LLPS_L2_11	protein_coding	Homo sapiens	Stress granule	High-throughput
								EXOC2	RPS_L2_1606	LLPS_L2_11	protein_coding	Homo sapiens	Stress granule	High-throughput
								MSL2	RPS_L2_1607	LLPS_L2_11	protein_coding	Homo sapiens	Stress granule	High-throughput
								PCF11	RPS_L2_1608	LLPS_L2_11	protein_coding	Homo sapiens	Stress granule	High-throughput
								OTULINL	RPS_L2_1609	LLPS_L2_11	protein_coding	Homo sapiens	Stress granule	High-throughput
								MINDY2	RPS_L2_1610	LLPS_L2_11	protein_coding	Homo sapiens	Stress granule	High-throughput
								NBR1	RPS_L2_1611	LLPS_L2_11	protein_coding	Homo sapiens	Stress granule	High-throughput
								MED26	RPS_L2_1612	LLPS_L2_11	protein_coding	Homo sapiens	Stress granule	High-throughput
								HCN4	RPS_L2_1613	LLPS_L2_11	protein_coding	Homo sapiens	Stress granule	High-throughput
								JAG1	RPS_L2_1614	LLPS_L2_11	protein_coding	Homo sapiens	Stress granule	High-throughput
								RBM12	RPS_L2_1615	LLPS_L2_11	protein_coding	Homo sapiens	Stress granule	High-throughput
								SOX4	RPS_L2_1616	LLPS_L2_11	protein_coding	Homo sapiens	Stress granule	High-throughput
								ITGA3	RPS_L2_1617	LLPS_L2_11	protein_coding	Homo sapiens	Stress granule	High-throughput
								ABR	RPS_L2_1618	LLPS_L2_11	protein_coding	Homo sapiens	Stress granule	High-throughput
								MARK2	RPS_L2_1619	LLPS_L2_11	protein_coding	Homo sapiens	Stress granule	High-throughput
								MARCHF4	RPS_L2_1620	LLPS_L2_11	protein_coding	Homo sapiens	Stress granule	High-throughput
								ABLIM1	RPS_L2_1621	LLPS_L2_11	protein_coding	Homo sapiens	Stress granule	High-throughput
								QKI	RPS_L2_1622	LLPS_L2_11	protein_coding	Homo sapiens	Stress granule	High-throughput
								TEAD4	RPS_L2_1623	LLPS_L2_11	protein_coding	Homo sapiens	Stress granule	High-throughput
								SAV1	RPS_L2_1624	LLPS_L2_11	protein_coding	Homo sapiens	Stress granule	High-throughput
								PURA	RPS_L2_1625	LLPS_L2_11	protein_coding	Homo sapiens	Stress granule	High-throughput
								IL31RA	RPS_L2_1626	LLPS_L2_11	protein_coding	Homo sapiens	Stress granule	High-throughput
								SLC7A5	RPS_L2_1627	LLPS_L2_11	protein_coding	Homo sapiens	Stress granule	High-throughput
								XPO7	RPS_L2_1628	LLPS_L2_11	protein_coding	Homo sapiens	Stress granule	High-throughput
								GPR75	RPS_L2_1629	LLPS_L2_11	protein_coding	Homo sapiens	Stress granule	High-throughput
								HTATSF1	RPS_L2_1630	LLPS_L2_11	protein_coding	Homo sapiens	Stress granule	High-throughput
								PWWP3A	RPS_L2_1631	LLPS_L2_11	protein_coding	Homo sapiens	Stress granule	High-throughput
								ZNF761	RPS_L2_1632	LLPS_L2_11	protein_coding	Homo sapiens	Stress granule	High-throughput
								ZNF761	RPS_L2_1633	LLPS_L2_11	protein_coding	Homo sapiens	Stress granule	High-throughput
								ZNF761	RPS_L2_1634	LLPS_L2_11	protein_coding	Homo sapiens	Stress granule	High-throughput
								ZNF761	RPS_L2_1635	LLPS_L2_11	protein_coding	Homo sapiens	Stress granule	High-throughput
								KCNA2	RPS_L2_1636	LLPS_L2_11	protein_coding	Homo sapiens	Stress granule	High-throughput
								IRF2BP2	RPS_L2_1637	LLPS_L2_11	protein_coding	Homo sapiens	Stress granule	High-throughput
								UPF1	RPS_L2_1638	LLPS_L2_11	protein_coding	Homo sapiens	Stress granule	High-throughput
								DTX3L	RPS_L2_1639	LLPS_L2_11	protein_coding	Homo sapiens	Stress granule	High-throughput
								PM20D2	RPS_L2_1640	LLPS_L2_11	protein_coding	Homo sapiens	Stress granule	High-throughput
								ARPIN	RPS_L2_1641	LLPS_L2_11	protein_coding	Homo sapiens	Stress granule	High-throughput
								AKAP10	RPS_L2_1642	LLPS_L2_11	protein_coding	Homo sapiens	Stress granule	High-throughput
								SLC45A4	RPS_L2_1643	LLPS_L2_11	protein_coding	Homo sapiens	Stress granule	High-throughput
								RNF168	RPS_L2_1644	LLPS_L2_11	protein_coding	Homo sapiens	Stress granule	High-throughput
								SLC35D1	RPS_L2_1645	LLPS_L2_11	protein_coding	Homo sapiens	Stress granule	High-throughput
								TDG	RPS_L2_1646	LLPS_L2_11	protein_coding	Homo sapiens	Stress granule	High-throughput
								SATB2	RPS_L2_1647	LLPS_L2_11	protein_coding	Homo sapiens	Stress granule	High-throughput
								VAV2	RPS_L2_1648	LLPS_L2_11	protein_coding	Homo sapiens	Stress granule	High-throughput
								ELAVL2	RPS_L2_1649	LLPS_L2_11	protein_coding	Homo sapiens	Stress granule	High-throughput
								ARHGAP17	RPS_L2_1650	LLPS_L2_11	protein_coding	Homo sapiens	Stress granule	High-throughput
								ARHGAP29	RPS_L2_1651	LLPS_L2_11	protein_coding	Homo sapiens	Stress granule	High-throughput
								CHMP7	RPS_L2_1652	LLPS_L2_11	protein_coding	Homo sapiens	Stress granule	High-throughput
								RBL2	RPS_L2_1653	LLPS_L2_11	protein_coding	Homo sapiens	Stress granule	High-throughput
								RUNX2	RPS_L2_1654	LLPS_L2_11	protein_coding	Homo sapiens	Stress granule	High-throughput
								ZXDC	RPS_L2_1655	LLPS_L2_11	protein_coding	Homo sapiens	Stress granule	High-throughput
								ZNF275	RPS_L2_1656	LLPS_L2_11	protein_coding	Homo sapiens	Stress granule	High-throughput
								ZNF275	RPS_L2_1657	LLPS_L2_11	protein_coding	Homo sapiens	Stress granule	High-throughput
								ZNF275	RPS_L2_1658	LLPS_L2_11	protein_coding	Homo sapiens	Stress granule	High-throughput
								ZNF275	RPS_L2_1659	LLPS_L2_11	protein_coding	Homo sapiens	Stress granule	High-throughput
								SIK3	RPS_L2_1660	LLPS_L2_11	protein_coding	Homo sapiens	Stress granule	High-throughput
								DGKK	RPS_L2_1661	LLPS_L2_11	protein_coding	Homo sapiens	Stress granule	High-throughput
								CCDC9B	RPS_L2_1662	LLPS_L2_11	protein_coding	Homo sapiens	Stress granule	High-throughput
								FOXO1	RPS_L2_1663	LLPS_L2_11	protein_coding	Homo sapiens	Stress granule	High-throughput
								STK10	RPS_L2_1664	LLPS_L2_11	protein_coding	Homo sapiens	Stress granule	High-throughput
								RAD17	RPS_L2_1665	LLPS_L2_11	protein_coding	Homo sapiens	Stress granule	High-throughput
								FANCM	RPS_L2_1666	LLPS_L2_11	protein_coding	Homo sapiens	Stress granule	High-throughput
								IL4R	RPS_L2_1667	LLPS_L2_11	protein_coding	Homo sapiens	Stress granule	High-throughput
								SCAF4	RPS_L2_1668	LLPS_L2_11	protein_coding	Homo sapiens	Stress granule	High-throughput
								LAMC2	RPS_L2_1669	LLPS_L2_11	protein_coding	Homo sapiens	Stress granule	High-throughput
								PHKB	RPS_L2_1670	LLPS_L2_11	protein_coding	Homo sapiens	Stress granule	High-throughput
								GGA3	RPS_L2_1671	LLPS_L2_11	protein_coding	Homo sapiens	Stress granule	High-throughput
								HEATR5A	RPS_L2_1672	LLPS_L2_11	protein_coding	Homo sapiens	Stress granule	High-throughput
								LRRC4C	RPS_L2_1673	LLPS_L2_11	protein_coding	Homo sapiens	Stress granule	High-throughput
								SLC35E2B	RPS_L2_1674	LLPS_L2_11	protein_coding	Homo sapiens	Stress granule	High-throughput
								CYLD	RPS_L2_1675	LLPS_L2_11	protein_coding	Homo sapiens	Stress granule	High-throughput
								LPIN1	RPS_L2_1676	LLPS_L2_11	protein_coding	Homo sapiens	Stress granule	High-throughput
								ST3GAL2	RPS_L2_1677	LLPS_L2_11	protein_coding	Homo sapiens	Stress granule	High-throughput
								ATP7B	RPS_L2_1678	LLPS_L2_11	protein_coding	Homo sapiens	Stress granule	High-throughput
								ATF7IP	RPS_L2_1679	LLPS_L2_11	protein_coding	Homo sapiens	Stress granule	High-throughput
								NEU3	RPS_L2_1680	LLPS_L2_11	protein_coding	Homo sapiens	Stress granule	High-throughput
								CTDP1	RPS_L2_1681	LLPS_L2_11	protein_coding	Homo sapiens	Stress granule	High-throughput
								WNK2	RPS_L2_1682	LLPS_L2_11	protein_coding	Homo sapiens	Stress granule	High-throughput
								ZNF273	RPS_L2_1683	LLPS_L2_11	protein_coding	Homo sapiens	Stress granule	High-throughput
								GPAT4	RPS_L2_1684	LLPS_L2_11	protein_coding	Homo sapiens	Stress granule	High-throughput
								ZNF100	RPS_L2_1685	LLPS_L2_11	protein_coding	Homo sapiens	Stress granule	High-throughput
								PAN3	RPS_L2_1686	LLPS_L2_11	protein_coding	Homo sapiens	Stress granule	High-throughput
								HIF1A	RPS_L2_1687	LLPS_L2_11	protein_coding	Homo sapiens	Stress granule	High-throughput
								PDE1C	RPS_L2_1688	LLPS_L2_11	protein_coding	Homo sapiens	Stress granule	High-throughput
								TOP1	RPS_L2_1689	LLPS_L2_11	protein_coding	Homo sapiens	Stress granule	High-throughput
								KDM3A	RPS_L2_1690	LLPS_L2_11	protein_coding	Homo sapiens	Stress granule	High-throughput
								ZNF800	RPS_L2_1691	LLPS_L2_11	protein_coding	Homo sapiens	Stress granule	High-throughput
								IRGQ	RPS_L2_1692	LLPS_L2_11	protein_coding	Homo sapiens	Stress granule	High-throughput
								USP28	RPS_L2_1693	LLPS_L2_11	protein_coding	Homo sapiens	Stress granule	High-throughput
								ORAI2	RPS_L2_1694	LLPS_L2_11	protein_coding	Homo sapiens	Stress granule	High-throughput
								ZNF28	RPS_L2_1695	LLPS_L2_11	protein_coding	Homo sapiens	Stress granule	High-throughput
								VPS18	RPS_L2_1696	LLPS_L2_11	protein_coding	Homo sapiens	Stress granule	High-throughput
								PPP1R18	RPS_L2_1697	LLPS_L2_11	protein_coding	Homo sapiens	Stress granule	High-throughput
								PPP1R18	RPS_L2_1698	LLPS_L2_11	protein_coding	Homo sapiens	Stress granule	High-throughput
								PPP1R18	RPS_L2_1699	LLPS_L2_11	protein_coding	Homo sapiens	Stress granule	High-throughput
								PPP1R18	RPS_L2_1700	LLPS_L2_11	protein_coding	Homo sapiens	Stress granule	High-throughput
								SPATA5	RPS_L2_1701	LLPS_L2_11	protein_coding	Homo sapiens	Stress granule	High-throughput
								DNMBP	RPS_L2_1702	LLPS_L2_11	protein_coding	Homo sapiens	Stress granule	High-throughput
								RFLNB	RPS_L2_1703	LLPS_L2_11	protein_coding	Homo sapiens	Stress granule	High-throughput
								SAP130	RPS_L2_1704	LLPS_L2_11	protein_coding	Homo sapiens	Stress granule	High-throughput
								SYVN1	RPS_L2_1705	LLPS_L2_11	protein_coding	Homo sapiens	Stress granule	High-throughput
								WDFY1	RPS_L2_1706	LLPS_L2_11	protein_coding	Homo sapiens	Stress granule	High-throughput
								ZYG11B	RPS_L2_1707	LLPS_L2_11	protein_coding	Homo sapiens	Stress granule	High-throughput
								LRFN3	RPS_L2_1708	LLPS_L2_11	protein_coding	Homo sapiens	Stress granule	High-throughput
								AXIN1	RPS_L2_1709	LLPS_L2_11	protein_coding	Homo sapiens	Stress granule	High-throughput
								LRRFIP1	RPS_L2_1710	LLPS_L2_11	protein_coding	Homo sapiens	Stress granule	High-throughput
								SLC12A6	RPS_L2_1711	LLPS_L2_11	protein_coding	Homo sapiens	Stress granule	High-throughput
								LRATD2	RPS_L2_1712	LLPS_L2_11	protein_coding	Homo sapiens	Stress granule	High-throughput
								TRIP11	RPS_L2_1713	LLPS_L2_11	protein_coding	Homo sapiens	Stress granule	High-throughput
								ZNF585A	RPS_L2_1714	LLPS_L2_11	protein_coding	Homo sapiens	Stress granule	High-throughput
								PCNX3	RPS_L2_1715	LLPS_L2_11	protein_coding	Homo sapiens	Stress granule	High-throughput
								DDX54	RPS_L2_1716	LLPS_L2_11	protein_coding	Homo sapiens	Stress granule	High-throughput
								SCD	RPS_L2_1717	LLPS_L2_11	protein_coding	Homo sapiens	Stress granule	High-throughput
								CSMD1	RPS_L2_1718	LLPS_L2_11	protein_coding	Homo sapiens	Stress granule	High-throughput
								TRAF6	RPS_L2_1719	LLPS_L2_11	protein_coding	Homo sapiens	Stress granule	High-throughput
								CTIF	RPS_L2_1720	LLPS_L2_11	protein_coding	Homo sapiens	Stress granule	High-throughput
								RPTOR	RPS_L2_1721	LLPS_L2_11	protein_coding	Homo sapiens	Stress granule	High-throughput
								PGM2L1	RPS_L2_1722	LLPS_L2_11	protein_coding	Homo sapiens	Stress granule	High-throughput
								HK1	RPS_L2_1723	LLPS_L2_11	protein_coding	Homo sapiens	Stress granule	High-throughput
								TWNK	RPS_L2_1724	LLPS_L2_11	protein_coding	Homo sapiens	Stress granule	High-throughput
								CNNM4	RPS_L2_1725	LLPS_L2_11	protein_coding	Homo sapiens	Stress granule	High-throughput
								CAD	RPS_L2_1726	LLPS_L2_11	protein_coding	Homo sapiens	Stress granule	High-throughput
								MARVELD1	RPS_L2_1727	LLPS_L2_11	protein_coding	Homo sapiens	Stress granule	High-throughput
								RBPJ	RPS_L2_1728	LLPS_L2_11	protein_coding	Homo sapiens	Stress granule	High-throughput
								BACH2	RPS_L2_1729	LLPS_L2_11	protein_coding	Homo sapiens	Stress granule	High-throughput
								ETV5	RPS_L2_1730	LLPS_L2_11	protein_coding	Homo sapiens	Stress granule	High-throughput
								EFR3B	RPS_L2_1731	LLPS_L2_11	protein_coding	Homo sapiens	Stress granule	High-throughput
								SYDE2	RPS_L2_1732	LLPS_L2_11	protein_coding	Homo sapiens	Stress granule	High-throughput
								SLC9A7	RPS_L2_1733	LLPS_L2_11	protein_coding	Homo sapiens	Stress granule	High-throughput
								TCAF1	RPS_L2_1734	LLPS_L2_11	protein_coding	Homo sapiens	Stress granule	High-throughput
								TBX10	RPS_L2_1735	LLPS_L2_11	protein_coding	Homo sapiens	Stress granule	High-throughput
								ZBTB2	RPS_L2_1736	LLPS_L2_11	protein_coding	Homo sapiens	Stress granule	High-throughput
								ZNF492	RPS_L2_1737	LLPS_L2_11	protein_coding	Homo sapiens	Stress granule	High-throughput
								SUCO	RPS_L2_1738	LLPS_L2_11	protein_coding	Homo sapiens	Stress granule	High-throughput
								NEK6	RPS_L2_1739	LLPS_L2_11	protein_coding	Homo sapiens	Stress granule	High-throughput
								LMO7	RPS_L2_1740	LLPS_L2_11	protein_coding	Homo sapiens	Stress granule	High-throughput
								TBC1D14	RPS_L2_1741	LLPS_L2_11	protein_coding	Homo sapiens	Stress granule	High-throughput
								RBM20	RPS_L2_1742	LLPS_L2_11	protein_coding	Homo sapiens	Stress granule	High-throughput
								MLLT10	RPS_L2_1743	LLPS_L2_11	protein_coding	Homo sapiens	Stress granule	High-throughput
								ACVR1B	RPS_L2_1744	LLPS_L2_11	protein_coding	Homo sapiens	Stress granule	High-throughput
								SGO1	RPS_L2_1745	LLPS_L2_11	protein_coding	Homo sapiens	Stress granule	High-throughput
								PLEKHB2	RPS_L2_1746	LLPS_L2_11	protein_coding	Homo sapiens	Stress granule	High-throughput
								FGF22	RPS_L2_1747	LLPS_L2_11	protein_coding	Homo sapiens	Stress granule	High-throughput
								NOS1	RPS_L2_1748	LLPS_L2_11	protein_coding	Homo sapiens	Stress granule	High-throughput
								FGFR2	RPS_L2_1749	LLPS_L2_11	protein_coding	Homo sapiens	Stress granule	High-throughput
								GATAD2A	RPS_L2_1750	LLPS_L2_11	protein_coding	Homo sapiens	Stress granule	High-throughput
								TMTC2	RPS_L2_1751	LLPS_L2_11	protein_coding	Homo sapiens	Stress granule	High-throughput
								LRRC15	RPS_L2_1752	LLPS_L2_11	protein_coding	Homo sapiens	Stress granule	High-throughput
								ZNF696	RPS_L2_1753	LLPS_L2_11	protein_coding	Homo sapiens	Stress granule	High-throughput
								NOM1	RPS_L2_1754	LLPS_L2_11	protein_coding	Homo sapiens	Stress granule	High-throughput
								ZNF680	RPS_L2_1755	LLPS_L2_11	protein_coding	Homo sapiens	Stress granule	High-throughput
								NTN4	RPS_L2_1756	LLPS_L2_11	protein_coding	Homo sapiens	Stress granule	High-throughput
								HRNR	RPS_L2_1757	LLPS_L2_11	protein_coding	Homo sapiens	Stress granule	High-throughput
								ZNF860	RPS_L2_1758	LLPS_L2_11	protein_coding	Homo sapiens	Stress granule	High-throughput
								PTPN3	RPS_L2_1759	LLPS_L2_11	protein_coding	Homo sapiens	Stress granule	High-throughput
								AC092835.1	RPS_L2_1760	LLPS_L2_11	protein_coding	Homo sapiens	Stress granule	High-throughput
								MIDN	RPS_L2_1761	LLPS_L2_11	protein_coding	Homo sapiens	Stress granule	High-throughput
								SHANK3	RPS_L2_1762	LLPS_L2_11	protein_coding	Homo sapiens	Stress granule	High-throughput
								PHLDB1	RPS_L2_1763	LLPS_L2_11	protein_coding	Homo sapiens	Stress granule	High-throughput
								COG3	RPS_L2_1764	LLPS_L2_11	protein_coding	Homo sapiens	Stress granule	High-throughput
								AVL9	RPS_L2_1765	LLPS_L2_11	protein_coding	Homo sapiens	Stress granule	High-throughput
								FKRP	RPS_L2_1766	LLPS_L2_11	protein_coding	Homo sapiens	Stress granule	High-throughput
								PLEKHA3	RPS_L2_1767	LLPS_L2_11	protein_coding	Homo sapiens	Stress granule	High-throughput
								UBE3C	RPS_L2_1768	LLPS_L2_11	protein_coding	Homo sapiens	Stress granule	High-throughput
								TET1	RPS_L2_1769	LLPS_L2_11	protein_coding	Homo sapiens	Stress granule	High-throughput
								ZNF503	RPS_L2_1770	LLPS_L2_11	protein_coding	Homo sapiens	Stress granule	High-throughput
								VPS8	RPS_L2_1771	LLPS_L2_11	protein_coding	Homo sapiens	Stress granule	High-throughput
								TRPS1	RPS_L2_1772	LLPS_L2_11	protein_coding	Homo sapiens	Stress granule	High-throughput
								RAI14	RPS_L2_1773	LLPS_L2_11	protein_coding	Homo sapiens	Stress granule	High-throughput
								PPP1R12B	RPS_L2_1774	LLPS_L2_11	protein_coding	Homo sapiens	Stress granule	High-throughput
								THUMPD1	RPS_L2_1775	LLPS_L2_11	protein_coding	Homo sapiens	Stress granule	High-throughput
								TMEM178B	RPS_L2_1776	LLPS_L2_11	protein_coding	Homo sapiens	Stress granule	High-throughput
								CLUAP1	RPS_L2_1777	LLPS_L2_11	protein_coding	Homo sapiens	Stress granule	High-throughput
								RTL10	RPS_L2_1778	LLPS_L2_11	protein_coding	Homo sapiens	Stress granule	High-throughput
								PRKAR1A	RPS_L2_1779	LLPS_L2_11	protein_coding	Homo sapiens	Stress granule	High-throughput
								PER3	RPS_L2_1780	LLPS_L2_11	protein_coding	Homo sapiens	Stress granule	High-throughput
								SPTY2D1	RPS_L2_1781	LLPS_L2_11	protein_coding	Homo sapiens	Stress granule	High-throughput
								ARNT	RPS_L2_1782	LLPS_L2_11	protein_coding	Homo sapiens	Stress granule	High-throughput
								ZNF512B	RPS_L2_1783	LLPS_L2_11	protein_coding	Homo sapiens	Stress granule	High-throughput
								KLF3	RPS_L2_1784	LLPS_L2_11	protein_coding	Homo sapiens	Stress granule	High-throughput
								CPOX	RPS_L2_1785	LLPS_L2_11	protein_coding	Homo sapiens	Stress granule	High-throughput
								KCTD15	RPS_L2_1786	LLPS_L2_11	protein_coding	Homo sapiens	Stress granule	High-throughput
								RNF180	RPS_L2_1787	LLPS_L2_11	protein_coding	Homo sapiens	Stress granule	High-throughput
								RAB15	RPS_L2_1788	LLPS_L2_11	protein_coding	Homo sapiens	Stress granule	High-throughput
								ZNF544	RPS_L2_1789	LLPS_L2_11	protein_coding	Homo sapiens	Stress granule	High-throughput
								AARS2	RPS_L2_1790	LLPS_L2_11	protein_coding	Homo sapiens	Stress granule	High-throughput
								SH3RF1	RPS_L2_1791	LLPS_L2_11	protein_coding	Homo sapiens	Stress granule	High-throughput
								ZNF263	RPS_L2_1792	LLPS_L2_11	protein_coding	Homo sapiens	Stress granule	High-throughput
								NFRKB	RPS_L2_1793	LLPS_L2_11	protein_coding	Homo sapiens	Stress granule	High-throughput
								RUNX1	RPS_L2_1794	LLPS_L2_11	protein_coding	Homo sapiens	Stress granule	High-throughput
								RUNX1	RPS_L2_1795	LLPS_L2_11	protein_coding	Homo sapiens	Stress granule	High-throughput
								RUNX1	RPS_L2_1796	LLPS_L2_11	protein_coding	Homo sapiens	Stress granule	High-throughput
								RUNX1	RPS_L2_1797	LLPS_L2_11	protein_coding	Homo sapiens	Stress granule	High-throughput
								WDR11	RPS_L2_1798	LLPS_L2_11	protein_coding	Homo sapiens	Stress granule	High-throughput
								RPS6KA6	RPS_L2_1799	LLPS_L2_11	protein_coding	Homo sapiens	Stress granule	High-throughput
								DIS3L2	RPS_L2_1800	LLPS_L2_11	protein_coding	Homo sapiens	Stress granule	High-throughput
								TLK1	RPS_L2_1801	LLPS_L2_11	protein_coding	Homo sapiens	Stress granule	High-throughput
								NAV3	RPS_L2_1802	LLPS_L2_11	protein_coding	Homo sapiens	Stress granule	High-throughput
								SPRY4	RPS_L2_1803	LLPS_L2_11	protein_coding	Homo sapiens	Stress granule	High-throughput
								ITGAV	RPS_L2_1804	LLPS_L2_11	protein_coding	Homo sapiens	Stress granule	High-throughput
								SHANK1	RPS_L2_1805	LLPS_L2_11	protein_coding	Homo sapiens	Stress granule	High-throughput
								PIP4K2A	RPS_L2_1806	LLPS_L2_11	protein_coding	Homo sapiens	Stress granule	High-throughput
								FAM120B	RPS_L2_1807	LLPS_L2_11	protein_coding	Homo sapiens	Stress granule	High-throughput
								CASKIN2	RPS_L2_1808	LLPS_L2_11	protein_coding	Homo sapiens	Stress granule	High-throughput
								UBXN2B	RPS_L2_1809	LLPS_L2_11	protein_coding	Homo sapiens	Stress granule	High-throughput
								CNOT6	RPS_L2_1810	LLPS_L2_11	protein_coding	Homo sapiens	Stress granule	High-throughput
								PER2	RPS_L2_1811	LLPS_L2_11	protein_coding	Homo sapiens	Stress granule	High-throughput
								TRAPPC8	RPS_L2_1812	LLPS_L2_11	protein_coding	Homo sapiens	Stress granule	High-throughput
								KIAA1958	RPS_L2_1813	LLPS_L2_11	protein_coding	Homo sapiens	Stress granule	High-throughput
								CAPN7	RPS_L2_1814	LLPS_L2_11	protein_coding	Homo sapiens	Stress granule	High-throughput
								TRPM7	RPS_L2_1815	LLPS_L2_11	protein_coding	Homo sapiens	Stress granule	High-throughput
								ZNF865	RPS_L2_1816	LLPS_L2_11	protein_coding	Homo sapiens	Stress granule	High-throughput
								ADAM23	RPS_L2_1817	LLPS_L2_11	protein_coding	Homo sapiens	Stress granule	High-throughput
								TUT7	RPS_L2_1818	LLPS_L2_11	protein_coding	Homo sapiens	Stress granule	High-throughput
								CPEB2	RPS_L2_1819	LLPS_L2_11	protein_coding	Homo sapiens	Stress granule	High-throughput
								BCAR3	RPS_L2_1820	LLPS_L2_11	protein_coding	Homo sapiens	Stress granule	High-throughput
								BCAR3	RPS_L2_1821	LLPS_L2_11	protein_coding	Homo sapiens	Stress granule	High-throughput
								BCAR3	RPS_L2_1822	LLPS_L2_11	protein_coding	Homo sapiens	Stress granule	High-throughput
								BCAR3	RPS_L2_1823	LLPS_L2_11	protein_coding	Homo sapiens	Stress granule	High-throughput
								NKRF	RPS_L2_1824	LLPS_L2_11	protein_coding	Homo sapiens	Stress granule	High-throughput
								FZD4	RPS_L2_1825	LLPS_L2_11	protein_coding	Homo sapiens	Stress granule	High-throughput
								SLC35E1	RPS_L2_1826	LLPS_L2_11	protein_coding	Homo sapiens	Stress granule	High-throughput
								SSX2IP	RPS_L2_1827	LLPS_L2_11	protein_coding	Homo sapiens	Stress granule	High-throughput
								FZD6	RPS_L2_1828	LLPS_L2_11	protein_coding	Homo sapiens	Stress granule	High-throughput
								TIGAR	RPS_L2_1829	LLPS_L2_11	protein_coding	Homo sapiens	Stress granule	High-throughput
								DNASE1	RPS_L2_1830	LLPS_L2_11	protein_coding	Homo sapiens	Stress granule	High-throughput
								ARID3A	RPS_L2_1831	LLPS_L2_11	protein_coding	Homo sapiens	Stress granule	High-throughput
								HMGXB4	RPS_L2_1832	LLPS_L2_11	protein_coding	Homo sapiens	Stress granule	High-throughput
								GK5	RPS_L2_1833	LLPS_L2_11	protein_coding	Homo sapiens	Stress granule	High-throughput
								DNAJC3	RPS_L2_1834	LLPS_L2_11	protein_coding	Homo sapiens	Stress granule	High-throughput
								RPS6KB1	RPS_L2_1835	LLPS_L2_11	protein_coding	Homo sapiens	Stress granule	High-throughput
								TBC1D24	RPS_L2_1836	LLPS_L2_11	protein_coding	Homo sapiens	Stress granule	High-throughput
								MAML3	RPS_L2_1837	LLPS_L2_11	protein_coding	Homo sapiens	Stress granule	High-throughput
								BAP1	RPS_L2_1838	LLPS_L2_11	protein_coding	Homo sapiens	Stress granule	High-throughput
								FGD4	RPS_L2_1839	LLPS_L2_11	protein_coding	Homo sapiens	Stress granule	High-throughput
								TTC21B	RPS_L2_1840	LLPS_L2_11	protein_coding	Homo sapiens	Stress granule	High-throughput
								GCC2	RPS_L2_1841	LLPS_L2_11	protein_coding	Homo sapiens	Stress granule	High-throughput
								SRGAP2C	RPS_L2_1842	LLPS_L2_11	protein_coding	Homo sapiens	Stress granule	High-throughput
								PDCD7	RPS_L2_1843	LLPS_L2_11	protein_coding	Homo sapiens	Stress granule	High-throughput
								CEP170B	RPS_L2_1844	LLPS_L2_11	protein_coding	Homo sapiens	Stress granule	High-throughput
								PXN	RPS_L2_1845	LLPS_L2_11	protein_coding	Homo sapiens	Stress granule	High-throughput
								POM121	RPS_L2_1846	LLPS_L2_11	protein_coding	Homo sapiens	Stress granule	High-throughput
								HECA	RPS_L2_1847	LLPS_L2_11	protein_coding	Homo sapiens	Stress granule	High-throughput
								SHB	RPS_L2_1848	LLPS_L2_11	protein_coding	Homo sapiens	Stress granule	High-throughput
								HK2	RPS_L2_1849	LLPS_L2_11	protein_coding	Homo sapiens	Stress granule	High-throughput
								OSBP	RPS_L2_1850	LLPS_L2_11	protein_coding	Homo sapiens	Stress granule	High-throughput
								KIF7	RPS_L2_1851	LLPS_L2_11	protein_coding	Homo sapiens	Stress granule	High-throughput
								FGD5	RPS_L2_1852	LLPS_L2_11	protein_coding	Homo sapiens	Stress granule	High-throughput
								NEXN	RPS_L2_1853	LLPS_L2_11	protein_coding	Homo sapiens	Stress granule	High-throughput
								FBXL19	RPS_L2_1854	LLPS_L2_11	protein_coding	Homo sapiens	Stress granule	High-throughput
								ZNF639	RPS_L2_1855	LLPS_L2_11	protein_coding	Homo sapiens	Stress granule	High-throughput
								COX19	RPS_L2_1856	LLPS_L2_11	protein_coding	Homo sapiens	Stress granule	High-throughput
								MAGEL2	RPS_L2_1857	LLPS_L2_11	protein_coding	Homo sapiens	Stress granule	High-throughput
								PRUNE2	RPS_L2_1858	LLPS_L2_11	protein_coding	Homo sapiens	Stress granule	High-throughput
								NFATC1	RPS_L2_1859	LLPS_L2_11	protein_coding	Homo sapiens	Stress granule	High-throughput
								ELK3	RPS_L2_1860	LLPS_L2_11	protein_coding	Homo sapiens	Stress granule	High-throughput
								ZNF850	RPS_L2_1861	LLPS_L2_11	protein_coding	Homo sapiens	Stress granule	High-throughput
								CYP20A1	RPS_L2_1862	LLPS_L2_11	protein_coding	Homo sapiens	Stress granule	High-throughput
								CAB39	RPS_L2_1863	LLPS_L2_11	protein_coding	Homo sapiens	Stress granule	High-throughput
								GPR156	RPS_L2_1864	LLPS_L2_11	protein_coding	Homo sapiens	Stress granule	High-throughput
								CDK5R1	RPS_L2_1865	LLPS_L2_11	protein_coding	Homo sapiens	Stress granule	High-throughput
								SUSD6	RPS_L2_1866	LLPS_L2_11	protein_coding	Homo sapiens	Stress granule	High-throughput
								CARNMT1	RPS_L2_1867	LLPS_L2_11	protein_coding	Homo sapiens	Stress granule	High-throughput
								PDZD4	RPS_L2_1868	LLPS_L2_11	protein_coding	Homo sapiens	Stress granule	High-throughput
								FAM78A	RPS_L2_1869	LLPS_L2_11	protein_coding	Homo sapiens	Stress granule	High-throughput
								ZNF808	RPS_L2_1870	LLPS_L2_11	protein_coding	Homo sapiens	Stress granule	High-throughput
								ELF4	RPS_L2_1871	LLPS_L2_11	protein_coding	Homo sapiens	Stress granule	High-throughput
								KANK2	RPS_L2_1872	LLPS_L2_11	protein_coding	Homo sapiens	Stress granule	High-throughput
								PLEKHH1	RPS_L2_1873	LLPS_L2_11	protein_coding	Homo sapiens	Stress granule	High-throughput
								SMC6	RPS_L2_1874	LLPS_L2_11	protein_coding	Homo sapiens	Stress granule	High-throughput
								PPP1R10	RPS_L2_1875	LLPS_L2_11	protein_coding	Homo sapiens	Stress granule	High-throughput
								CEP290	RPS_L2_1876	LLPS_L2_11	protein_coding	Homo sapiens	Stress granule	High-throughput
								ZBTB21	RPS_L2_1877	LLPS_L2_11	protein_coding	Homo sapiens	Stress granule	High-throughput
								FAM160B2	RPS_L2_1878	LLPS_L2_11	protein_coding	Homo sapiens	Stress granule	High-throughput
								STX6	RPS_L2_1879	LLPS_L2_11	protein_coding	Homo sapiens	Stress granule	High-throughput
								ACSL4	RPS_L2_1880	LLPS_L2_11	protein_coding	Homo sapiens	Stress granule	High-throughput
								N4BP1	RPS_L2_1881	LLPS_L2_11	protein_coding	Homo sapiens	Stress granule	High-throughput
								RPS6KA3	RPS_L2_1882	LLPS_L2_11	protein_coding	Homo sapiens	Stress granule	High-throughput
								LRRK1	RPS_L2_1883	LLPS_L2_11	protein_coding	Homo sapiens	Stress granule	High-throughput
								FMN1	RPS_L2_1884	LLPS_L2_11	protein_coding	Homo sapiens	Stress granule	High-throughput
								CCDC57	RPS_L2_1885	LLPS_L2_11	protein_coding	Homo sapiens	Stress granule	High-throughput
								STARD8	RPS_L2_1886	LLPS_L2_11	protein_coding	Homo sapiens	Stress granule	High-throughput
								ATP8A2	RPS_L2_1887	LLPS_L2_11	protein_coding	Homo sapiens	Stress granule	High-throughput
								SFMBT2	RPS_L2_1888	LLPS_L2_11	protein_coding	Homo sapiens	Stress granule	High-throughput
								CEP152	RPS_L2_1889	LLPS_L2_11	protein_coding	Homo sapiens	Stress granule	High-throughput
								FBXL18	RPS_L2_1890	LLPS_L2_11	protein_coding	Homo sapiens	Stress granule	High-throughput
								VGLL4	RPS_L2_1891	LLPS_L2_11	protein_coding	Homo sapiens	Stress granule	High-throughput
								ZFC3H1	RPS_L2_1892	LLPS_L2_11	protein_coding	Homo sapiens	Stress granule	High-throughput
								SACM1L	RPS_L2_1893	LLPS_L2_11	protein_coding	Homo sapiens	Stress granule	High-throughput
								RUNDC1	RPS_L2_1894	LLPS_L2_11	protein_coding	Homo sapiens	Stress granule	High-throughput
								CXCR6	RPS_L2_1895	LLPS_L2_11	protein_coding	Homo sapiens	Stress granule	High-throughput
								DYSF	RPS_L2_1896	LLPS_L2_11	protein_coding	Homo sapiens	Stress granule	High-throughput
								POLR3B	RPS_L2_1897	LLPS_L2_11	protein_coding	Homo sapiens	Stress granule	High-throughput
								ETV6	RPS_L2_1898	LLPS_L2_11	protein_coding	Homo sapiens	Stress granule	High-throughput
								SMARCC2	RPS_L2_1899	LLPS_L2_11	protein_coding	Homo sapiens	Stress granule	High-throughput
								C20orf194	RPS_L2_1900	LLPS_L2_11	protein_coding	Homo sapiens	Stress granule	High-throughput
								CBX2	RPS_L2_1901	LLPS_L2_11	protein_coding	Homo sapiens	Stress granule	High-throughput
								CLCC1	RPS_L2_1902	LLPS_L2_11	protein_coding	Homo sapiens	Stress granule	High-throughput
								SPIN4	RPS_L2_1903	LLPS_L2_11	protein_coding	Homo sapiens	Stress granule	High-throughput
								TMCC1	RPS_L2_1904	LLPS_L2_11	protein_coding	Homo sapiens	Stress granule	High-throughput
								EHD3	RPS_L2_1905	LLPS_L2_11	protein_coding	Homo sapiens	Stress granule	High-throughput
								FCHSD2	RPS_L2_1906	LLPS_L2_11	protein_coding	Homo sapiens	Stress granule	High-throughput
								FBXO41	RPS_L2_1907	LLPS_L2_11	protein_coding	Homo sapiens	Stress granule	High-throughput
								TAF4B	RPS_L2_1908	LLPS_L2_11	protein_coding	Homo sapiens	Stress granule	High-throughput
								TENT5A	RPS_L2_1909	LLPS_L2_11	protein_coding	Homo sapiens	Stress granule	High-throughput
								DOCK6	RPS_L2_1910	LLPS_L2_11	protein_coding	Homo sapiens	Stress granule	High-throughput
								TRIM14	RPS_L2_1911	LLPS_L2_11	protein_coding	Homo sapiens	Stress granule	High-throughput
								SDK1	RPS_L2_1912	LLPS_L2_11	protein_coding	Homo sapiens	Stress granule	High-throughput
								ZNF8	RPS_L2_1913	LLPS_L2_11	protein_coding	Homo sapiens	Stress granule	High-throughput
								PLEKHG4B	RPS_L2_1914	LLPS_L2_11	protein_coding	Homo sapiens	Stress granule	High-throughput
								POP1	RPS_L2_1915	LLPS_L2_11	protein_coding	Homo sapiens	Stress granule	High-throughput
								TIAF1	RPS_L2_1916	LLPS_L2_11	protein_coding	Homo sapiens	Stress granule	High-throughput
								RABEP1	RPS_L2_1917	LLPS_L2_11	protein_coding	Homo sapiens	Stress granule	High-throughput
								SYT2	RPS_L2_1918	LLPS_L2_11	protein_coding	Homo sapiens	Stress granule	High-throughput
								HOXC8	RPS_L2_1919	LLPS_L2_11	protein_coding	Homo sapiens	Stress granule	High-throughput
								DNAJC5	RPS_L2_1920	LLPS_L2_11	protein_coding	Homo sapiens	Stress granule	High-throughput
								C11orf95	RPS_L2_1921	LLPS_L2_11	protein_coding	Homo sapiens	Stress granule	High-throughput
								PDE10A	RPS_L2_1922	LLPS_L2_11	protein_coding	Homo sapiens	Stress granule	High-throughput
								PDE10A	RPS_L2_1923	LLPS_L2_11	protein_coding	Homo sapiens	Stress granule	High-throughput
								PDE10A	RPS_L2_1924	LLPS_L2_11	protein_coding	Homo sapiens	Stress granule	High-throughput
								PDE10A	RPS_L2_1925	LLPS_L2_11	protein_coding	Homo sapiens	Stress granule	High-throughput
								RNASEL	RPS_L2_1926	LLPS_L2_11	protein_coding	Homo sapiens	Stress granule	High-throughput
								ATG13	RPS_L2_1927	LLPS_L2_11	protein_coding	Homo sapiens	Stress granule	High-throughput
								COL5A2	RPS_L2_1928	LLPS_L2_11	protein_coding	Homo sapiens	Stress granule	High-throughput
								POLR2A	RPS_L2_1929	LLPS_L2_11	protein_coding	Homo sapiens	Stress granule	High-throughput
								KSR1	RPS_L2_1930	LLPS_L2_11	protein_coding	Homo sapiens	Stress granule	High-throughput
								MERTK	RPS_L2_1931	LLPS_L2_11	protein_coding	Homo sapiens	Stress granule	High-throughput
								ARL5B	RPS_L2_1932	LLPS_L2_11	protein_coding	Homo sapiens	Stress granule	High-throughput
								SRBD1	RPS_L2_1933	LLPS_L2_11	protein_coding	Homo sapiens	Stress granule	High-throughput
								SP4	RPS_L2_1934	LLPS_L2_11	protein_coding	Homo sapiens	Stress granule	High-throughput
								CCDC102A	RPS_L2_1935	LLPS_L2_11	protein_coding	Homo sapiens	Stress granule	High-throughput
								PIK3CD	RPS_L2_1936	LLPS_L2_11	protein_coding	Homo sapiens	Stress granule	High-throughput
								SMAD5	RPS_L2_1937	LLPS_L2_11	protein_coding	Homo sapiens	Stress granule	High-throughput
								POLR2M	RPS_L2_1938	LLPS_L2_11	protein_coding	Homo sapiens	Stress granule	High-throughput
								ZNF619	RPS_L2_1939	LLPS_L2_11	protein_coding	Homo sapiens	Stress granule	High-throughput
								ZNF324B	RPS_L2_1940	LLPS_L2_11	protein_coding	Homo sapiens	Stress granule	High-throughput
								IFT172	RPS_L2_1941	LLPS_L2_11	protein_coding	Homo sapiens	Stress granule	High-throughput
								TCP11L1	RPS_L2_1942	LLPS_L2_11	protein_coding	Homo sapiens	Stress granule	High-throughput
								ZNF304	RPS_L2_1943	LLPS_L2_11	protein_coding	Homo sapiens	Stress granule	High-throughput
								PGBD1	RPS_L2_1944	LLPS_L2_11	protein_coding	Homo sapiens	Stress granule	High-throughput
								TMEM127	RPS_L2_1945	LLPS_L2_11	protein_coding	Homo sapiens	Stress granule	High-throughput
								ZBTB33	RPS_L2_1946	LLPS_L2_11	protein_coding	Homo sapiens	Stress granule	High-throughput
								FAM53B	RPS_L2_1947	LLPS_L2_11	protein_coding	Homo sapiens	Stress granule	High-throughput
								ZMYM3	RPS_L2_1948	LLPS_L2_11	protein_coding	Homo sapiens	Stress granule	High-throughput
								ACVR1	RPS_L2_1949	LLPS_L2_11	protein_coding	Homo sapiens	Stress granule	High-throughput
								SNX25	RPS_L2_1950	LLPS_L2_11	protein_coding	Homo sapiens	Stress granule	High-throughput
								RASSF2	RPS_L2_1951	LLPS_L2_11	protein_coding	Homo sapiens	Stress granule	High-throughput
								KLHDC10	RPS_L2_1952	LLPS_L2_11	protein_coding	Homo sapiens	Stress granule	High-throughput
								LARGE1	RPS_L2_1953	LLPS_L2_11	protein_coding	Homo sapiens	Stress granule	High-throughput
								TMPPE	RPS_L2_1954	LLPS_L2_11	protein_coding	Homo sapiens	Stress granule	High-throughput
								STRIP1	RPS_L2_1955	LLPS_L2_11	protein_coding	Homo sapiens	Stress granule	High-throughput
								PARG	RPS_L2_1956	LLPS_L2_11	protein_coding	Homo sapiens	Stress granule	High-throughput
								PAPSS2	RPS_L2_1957	LLPS_L2_11	protein_coding	Homo sapiens	Stress granule	High-throughput
								MED9	RPS_L2_1958	LLPS_L2_11	protein_coding	Homo sapiens	Stress granule	High-throughput
								PLCB2	RPS_L2_1959	LLPS_L2_11	protein_coding	Homo sapiens	Stress granule	High-throughput
								ZSCAN12	RPS_L2_1960	LLPS_L2_11	protein_coding	Homo sapiens	Stress granule	High-throughput
								MTMR10	RPS_L2_1961	LLPS_L2_11	protein_coding	Homo sapiens	Stress granule	High-throughput
								AP5B1	RPS_L2_1962	LLPS_L2_11	protein_coding	Homo sapiens	Stress granule	High-throughput
								EIF4ENIF1	RPS_L2_1963	LLPS_L2_11	protein_coding	Homo sapiens	Stress granule	High-throughput
								GMEB2	RPS_L2_1964	LLPS_L2_11	protein_coding	Homo sapiens	Stress granule	High-throughput
								KDM4A	RPS_L2_1965	LLPS_L2_11	protein_coding	Homo sapiens	Stress granule	High-throughput
								SYNJ1	RPS_L2_1966	LLPS_L2_11	protein_coding	Homo sapiens	Stress granule	High-throughput
								RNF152	RPS_L2_1967	LLPS_L2_11	protein_coding	Homo sapiens	Stress granule	High-throughput
								STEAP2	RPS_L2_1968	LLPS_L2_11	protein_coding	Homo sapiens	Stress granule	High-throughput
								KPNA1	RPS_L2_1969	LLPS_L2_11	protein_coding	Homo sapiens	Stress granule	High-throughput
								PHKA2	RPS_L2_1970	LLPS_L2_11	protein_coding	Homo sapiens	Stress granule	High-throughput
								KCTD12	RPS_L2_1971	LLPS_L2_11	protein_coding	Homo sapiens	Stress granule	High-throughput
								ZBTB14	RPS_L2_1972	LLPS_L2_11	protein_coding	Homo sapiens	Stress granule	High-throughput
								RASA2	RPS_L2_1973	LLPS_L2_11	protein_coding	Homo sapiens	Stress granule	High-throughput
								RAPGEF6	RPS_L2_1974	LLPS_L2_11	protein_coding	Homo sapiens	Stress granule	High-throughput
								ARHGAP19	RPS_L2_1975	LLPS_L2_11	protein_coding	Homo sapiens	Stress granule	High-throughput
								ZNF699	RPS_L2_1976	LLPS_L2_11	protein_coding	Homo sapiens	Stress granule	High-throughput
								ANKRD44	RPS_L2_1977	LLPS_L2_11	protein_coding	Homo sapiens	Stress granule	High-throughput
								DENND6A	RPS_L2_1978	LLPS_L2_11	protein_coding	Homo sapiens	Stress granule	High-throughput
								ZNF615	RPS_L2_1979	LLPS_L2_11	protein_coding	Homo sapiens	Stress granule	High-throughput
								THSD7B	RPS_L2_1980	LLPS_L2_11	protein_coding	Homo sapiens	Stress granule	High-throughput
								TMEM104	RPS_L2_1981	LLPS_L2_11	protein_coding	Homo sapiens	Stress granule	High-throughput
								ADARB1	RPS_L2_1982	LLPS_L2_11	protein_coding	Homo sapiens	Stress granule	High-throughput
								TSPYL5	RPS_L2_1983	LLPS_L2_11	protein_coding	Homo sapiens	Stress granule	High-throughput
								MNT	RPS_L2_1984	LLPS_L2_11	protein_coding	Homo sapiens	Stress granule	High-throughput
								ZNF490	RPS_L2_1985	LLPS_L2_11	protein_coding	Homo sapiens	Stress granule	High-throughput
								MAP7D3	RPS_L2_1986	LLPS_L2_11	protein_coding	Homo sapiens	Stress granule	High-throughput
								NLGN4X	RPS_L2_1987	LLPS_L2_11	protein_coding	Homo sapiens	Stress granule	High-throughput
								SLC35B4	RPS_L2_1988	LLPS_L2_11	protein_coding	Homo sapiens	Stress granule	High-throughput
								MAP3K21	RPS_L2_1989	LLPS_L2_11	protein_coding	Homo sapiens	Stress granule	High-throughput
								ZNF517	RPS_L2_1990	LLPS_L2_11	protein_coding	Homo sapiens	Stress granule	High-throughput
								WDR19	RPS_L2_1991	LLPS_L2_11	protein_coding	Homo sapiens	Stress granule	High-throughput
								FKBP15	RPS_L2_1992	LLPS_L2_11	protein_coding	Homo sapiens	Stress granule	High-throughput
								SRF	RPS_L2_1993	LLPS_L2_11	protein_coding	Homo sapiens	Stress granule	High-throughput
								BTG2	RPS_L2_1994	LLPS_L2_11	protein_coding	Homo sapiens	Stress granule	High-throughput
								NDOR1	RPS_L2_1995	LLPS_L2_11	protein_coding	Homo sapiens	Stress granule	High-throughput
								FOXF2	RPS_L2_1996	LLPS_L2_11	protein_coding	Homo sapiens	Stress granule	High-throughput
								FOXN2	RPS_L2_1997	LLPS_L2_11	protein_coding	Homo sapiens	Stress granule	High-throughput
								KLHL28	RPS_L2_1998	LLPS_L2_11	protein_coding	Homo sapiens	Stress granule	High-throughput
[truncated: 15,861 more rows]
