# Supplementary material for: Gene expression networks regulated by human personality
Source: Mol Psychiatry. 2024 Mar 4;29(7):2241–60. doi: 10.1038/s41380-024-02484-x (PMC11408262; doi:10.1038/s41380-024-02484-x)
Supplement: Supplementary file 28 — Supplementary Table S21 [file 41380_2024_2484_MOESM28_ESM.xlsx]

## Sheet: Sheet1
Chi-square test for independence of reviewed LLPS-RNA
Case	ChiSquaredStatistic	PValue	Result			H0	ChiSquaredStatistic	PValue	Result
Liquid droplet	8.79279	0.00302423	Reject H0	significant difference		Reject significant differences in the number of reviwed LLPS	36.5968	1.45272e-09	Reject H0	significant difference
Meshlike network	4.90409	0.0267931	Reject H0	significant difference
Nuclear granule	1.07415	0.30001	Fail to reject H0
P-body	5.45645e-29	1	Fail to reject H0
Stress granule	20.4541	6.10794e-06	Reject H0	significant difference
TIS granule	1.86416	0.172146	Fail to reject H0
Chi-square test for independence of high-throughput LLPS-RNA
Case	ChiSquaredStatistic	PValue	Result			H0	ChiSquaredStatistic	PValue	Result
P-body	58.6432	1.89022e-14	Reject H0	significant difference		Reject significant differences in the number of reviwed LLPS	1529.17	0	Reject H0	significant difference
Stress granule	909.799	7.27362e-200	Reject H0	significant difference
RNA granule	29.7729	4.85724e-08	Reject H0	significant difference
