# Supplementary material for: Gene expression networks regulated by human personality
Source: Mol Psychiatry. 2024 Mar 4;29(7):2241–60. doi: 10.1038/s41380-024-02484-x (PMC11408262; doi:10.1038/s41380-024-02484-x)
Supplement: Supplementary file 29 — Supplementary Table S22 [file 41380_2024_2484_MOESM29_ESM.xlsx]

## Sheet: Sheet1
Three TCMINs hub-microRNAs' orthologs
Species	Order	hsa-mir-34a-5p_Type	hsa-mir-34a-5p_Orthologue	hsa-mir-34a-5p_Target %id	hsa-mir-34a-5p_Query %id	hsa-mir-34a-5p_GOC Score	hsa-mir-34a-5p_WGA Coverage	hsa-mir-34a-5p_High Confidence	hsa-mir-335-5p_Type	hsa-mir-335-5p_Orthologue	hsa-mir-335-5p_Target %id	hsa-mir-335-5p_Query %id	hsa-mir-335-5p_GOC Score	hsa-mir-335-5p_WGA Coverage	hsa-mir-335-5p_High Confidence	hsa-mir-1-3p_Type	hsa-mir-1-3p_Orthologue	hsa-mir-1-3p_Target %id	hsa-mir-1-3p_Query %id	hsa-mir-1-3p_GOC Score	hsa-mir-1-3p_WGA Coverage	hsa-mir-1-3p_High Confidence
Drosophila melanogaster	1	1-to-many	mir-34 (FBgn0262459)Compare Regions (3R:10,100,936-10,101,034:1)Alignment	0.4141	0.3727	n/a	n/a	Yes	0	0	0	0	0	0	0	1-to-many	mir-1 (FBgn0262455)Compare Regions (2L:20,487,441-20,487,531:1)Alignment	0.4945	0.6338	n/a	n/a	No
Caenorhabditis elegans	2	1-to-many	mir-34 (WBGene00003262)Compare Regions (X:2,969,752-2,969,848:-1)Alignment	0.3711	0.3273	n/a	n/a	Yes	0	0	0	0	0	0	0	1-to-1	mir-1 (WBGene00003260)Compare Regions (I:6,172,662-6,172,757:-1)Alignment	0.5104	0.6901	n/a	n/a	Yes
Ciona intestinalis	3	1-to-many	cin-mir-34 (ENSCING00000017771)Compare Regions (10:3,230,568-3,230,686:-1)Alignment	0.3697	0.4	n/a	0	No	0	0	0	0	0	0	0	1-to-many	cin-mir-1 (ENSCING00000020425)Compare Regions (1:8,400,375-8,400,469:1)Alignment	0.4737	0.6338	n/a	0	No
Ciona savignyi	4	1-to-many	csa-mir-34 (ENSCSAVG00000012319)Compare Regions (reftig_0:1,439,035-1,439,136:1)Alignment	0.3529	0.3273	n/a	0	No	0	0	0	0	0	0	0	0	0	0	0	0	0	0
Lepisosteus oculatus	5	1-to-1	MIR34A (ENSLOCG00000019492)Compare Regions (LG25:12,872,235-12,872,328:1)Alignment	0.8085	0.6909	n/a	100	Yes	0	0	0	0	0	0	0	1-to-1	mir1-1 (ENSLOCG00000019404)Compare Regions (LG18:12,097,937-12,098,022:1)Alignment	0.7326	0.8873	n/a	100	Yes
Scleropages formosus	6	0	0	0	0	0	0	0	0	0	0	0	0	0	0	1-to-1	mir1-1 (ENSSFOG00015017208)Compare Regions (2:32,166,344-32,166,404:-1)Alignment	0.9016	0.7746	n/a	100	Yes
Denticeps clupeoides	7	1-to-1	MIR34A (ENSDCDG00000029017)Compare Regions (10:12,130,134-12,130,198:1)Alignment	0.8769	0.5182	n/a	98.18	Yes	0	0	0	0	0	0	0	0	0	0	0	0	0	0
Astyanax mexicanus	8	1-to-1	MIR34A (ENSAMXG00000027246)Compare Regions (15:27,649,363-27,649,427:1)Alignment	0.8769	0.5182	n/a	100	Yes	0	0	0	0	0	0	0	0	0	0	0	0	0	0
Ictalurus punctatus	9	1-to-1	ipu-mir-34a (ENSIPUG00000020813)Compare Regions (15:16,492,279-16,492,343:1)Alignment	0.8769	0.5182	n/a	100	Yes	0	0	0	0	0	0	0	0	0	0	0	0	0	0
Danio rerio	10	1-to-1	dre-mir-34a (ENSDARG00000081220)Compare Regions (23:22,591,058-22,591,155:1)Alignment	0.7857	0.7	n/a	96.71	Yes	0	0	0	0	0	0	0	1-to-1	mir1-1 (ENSDARG00000088322)Compare Regions (23:7,210,157-7,210,262:-1)Alignment	0.5849	0.8732	n/a	91.98	Yes
Carassius auratus	11	1-to-many	MIR34A (ENSCARG00000069476)Compare Regions (QPKE01007040.1:996,727-996,824:1)Alignment	0.7857	0.7	n/a	96.71	Yes	0	0	0	0	0	0	0	1-to-many	mir1-1 (ENSCARG00000022562)Compare Regions (23:7,542,099-7,542,159:1)Alignment	0.9016	0.7746	n/a	100	Yes
Cyprinus carpio carpio	12	1-to-many	ENSCCRG00000055184Compare Regions (CAJNDQ010000050.1:13,048,358-13,048,430:-1)Alignment	0.863	0.5727	n/a	n/a	No	0	0	0	0	0	0	0	1-to-many	ENSCCRG00000066408Compare Regions (CAJNDQ010000050.1:15,930,683-15,930,743:-1)Alignment	0.9016	0.7746	n/a	n/a	No
Esox lucius	13	1-to-1	MIR34A (ENSELUG00000028430)Compare Regions (LG12:3,917,427-3,917,510:-1)Alignment	0.869	0.6636	n/a	94.55	Yes	0	0	0	0	0	0	0	1-to-1	mir1-1 (ENSELUG00000001135)Compare Regions (LG12:20,306,436-20,306,496:-1)Alignment	0.8852	0.7606	n/a	100	Yes
Salmo salar	14	0	0	0	0	0	0	0	0	0	0	0	0	0	0	1-to-many	ssa-mir-1-4 (ENSSSAG00000118022)Compare Regions (15:75,540,059-75,540,119:1)Alignment	0.8852	0.7606	n/a	n/a	No
Salmo trutta	15	0	0	0	0	0	0	0	0	0	0	0	0	0	0	1-to-1	mir1-1 (ENSSTUG00000035201)Compare Regions (28:30,803,474-30,803,534:-1)Alignment	0.8852	0.7606	n/a	100	Yes
Oncorhynchus mykiss	16	0	0	0	0	0	0	0	0	0	0	0	0	0	0	1-to-many	ENSOMYG00000059404Compare Regions (9:47,909,684-47,909,744:1)Alignment	0.8852	0.7606	n/a	n/a	No
Oncorhynchus kisutch	17	0	0	0	0	0	0	0	0	0	0	0	0	0	0	1-to-1	mir1-1 (ENSOKIG00005031502)Compare Regions (LG17:57,329,116-57,329,176:1)Alignment	0.8852	0.7606	n/a	100	Yes
Oncorhynchus tshawytscha	18	0	0	0	0	0	0	0	0	0	0	0	0	0	0	1-to-many	mir1-1 (ENSOTSG00005009537)Compare Regions (16:46,594,807-46,594,867:1)Alignment	0.8852	0.7606	n/a	100	Yes
Myripristis murdjan	19	1-to-1	MIR34A (ENSMMDG00005000726)Compare Regions (7:12,847,189-12,847,253:1)Alignment	0.8769	0.5182	n/a	100	Yes	0	0	0	0	0	0	0	1-to-1	mir1-1 (ENSMMDG00005005888)Compare Regions (7:26,646,790-26,646,850:1)Alignment	0.8852	0.7606	n/a	100	Yes
Betta splendens	20	1-to-1	MIR34A (ENSBSLG00000007185)Compare Regions (7:6,127,921-6,127,985:1)Alignment	0.8769	0.5182	n/a	100	Yes	0	0	0	0	0	0	0	0	0	0	0	0	0	0
Seriola dumerili	21	1-to-1	MIR34A (ENSSDUG00000008224)Compare Regions (BDQW01000056.1:4,525,337-4,525,401:-1)Alignment	0.8769	0.5182	n/a	97.73	Yes	0	0	0	0	0	0	0	1-to-1	mir1-1 (ENSSDUG00000004030)Compare Regions (BDQW01000083.1:215,597-215,657:-1)Alignment	0.8852	0.7606	n/a	100	Yes
Cynoglossus semilaevis	22	1-to-1	MIR34A (ENSCSEG00000006647)Compare Regions (10:12,315,173-12,315,237:-1)Alignment	0.8769	0.5182	n/a	96.82	Yes	0	0	0	0	0	0	0	1-to-1	mir1-1 (ENSCSEG00000003686)Compare Regions (10:6,282,687-6,282,747:-1)Alignment	0.8852	0.7606	n/a	100	Yes
Scophthalmus maximus	23	1-to-1	MIR34A (ENSSMAG00000018758)Compare Regions (11:12,255,879-12,255,943:-1)Alignment	0.8769	0.5182	n/a	n/a	Yes	0	0	0	0	0	0	0	1-to-1	ENSSMAG00000000967Compare Regions (11:1,910,960-1,911,020:1)Alignment	0.8852	0.7606	n/a	n/a	No
Sparus aurata	24	1-to-1	MIR34A (ENSSAUG00010001281)Compare Regions (7:19,301,425-19,301,489:1)Alignment	0.8769	0.5182	n/a	100	Yes	0	0	0	0	0	0	0	0	0	0	0	0	0	0
Cottoperca gobio	25	0	0	0	0	0	0	0	0	0	0	0	0	0	0	1-to-1	mir1-1 (ENSCGOG00000015778)Compare Regions (7:21,328,372-21,328,432:-1)Alignment	0.8852	0.7606	n/a	100	Yes
Gasterosteus aculeatus	26	1-to-1	MIR34A (ENSGACG00000021538)Compare Regions (groupXII:9,931,592-9,931,686:-1)Alignment	0.8105	0.7	n/a	100	Yes	0	0	0	0	0	0	0	1-to-1	mir1-1 (ENSGACG00000022313)Compare Regions (groupXII:2,446,628-2,446,716:-1)Alignment	0.6966	0.8732	n/a	97.75	Yes
Dicentrarchus labrax	27	1-to-1	MIR34A (ENSDLAG00005021979)Compare Regions (CAJNNU010000015.1:17,009,327-17,009,391:1)Alignment	0.8769	0.5182	n/a	n/a	Yes	0	0	0	0	0	0	0	1-to-1	ENSDLAG00005009540Compare Regions (CAJNNU010000015.1:28,524,348-28,524,408:1)Alignment	0.8852	0.7606	n/a	n/a	No
Larimichthys crocea	28	1-to-1	MIR34A (ENSLCRG00005003977)Compare Regions (XV:17,838,830-17,838,894:1)Alignment	0.8769	0.5182	n/a	97.27	Yes	0	0	0	0	0	0	0	1-to-1	mir1-1 (ENSLCRG00005021492)Compare Regions (XV:7,455,906-7,455,966:1)Alignment	0.8852	0.7606	n/a	100	Yes
Tetraodon nigroviridis	29	1-to-1	MIR34A (ENSTNIG00000019973)Compare Regions (9:2,828,333-2,828,427:-1)Alignment	0.8211	0.7091	n/a	100	Yes	0	0	0	0	0	0	0	1-to-1	mir1-1 (ENSTNIG00000020164)Compare Regions (Un_random:96,815,870-96,815,953:1)Alignment	0.7024	0.831	n/a	100	Yes
Takifugu rubripes	30	1-to-1	MIR34A (ENSTRUG00000018913)Compare Regions (3:8,855,380-8,855,444:-1)Alignment	0.8769	0.5182	n/a	100	Yes	0	0	0	0	0	0	0	0	0	0	0	0	0	0
Amphiprion percula	31	1-to-1	MIR34A (ENSAPEG00000021171)Compare Regions (8:5,792,030-5,792,094:1)Alignment	0.8769	0.5182	n/a	100	Yes	0	0	0	0	0	0	0	1-to-many	mir1-1 (ENSAPEG00000002608)Compare Regions (8:21,476,233-21,476,293:1)Alignment	0.8852	0.7606	n/a	100	Yes
Oreochromis niloticus	32	1-to-1	oni-mir-34 (ENSONIG00000022105)Compare Regions (LG20:21,445,869-21,445,933:1)Alignment	0.8769	0.5182	n/a	100	Yes	0	0	0	0	0	0	0	1-to-1	oni-mir-1-1 (ENSONIG00000021624)Compare Regions (LG20:32,479,633-32,479,693:-1)Alignment	0.8852	0.7606	n/a	100	Yes
Astatotilapia calliptera	33	1-to-1	MIR34A (ENSACLG00000026389)Compare Regions (20:27,123,188-27,123,252:-1)Alignment	0.8769	0.5182	n/a	100	Yes	0	0	0	0	0	0	0	1-to-1	mir1-1 (ENSACLG00000006808)Compare Regions (20:15,571,245-15,571,305:1)Alignment	0.8852	0.7606	n/a	100	Yes
Maylandia zebra	34	1-to-1	MIR34A (ENSMZEG00005007331)Compare Regions (LG20:4,374,908-4,374,972:1)Alignment	0.8769	0.5182	n/a	100	Yes	0	0	0	0	0	0	0	1-to-1	mir1-1 (ENSMZEG00005027668)Compare Regions (AGTA05000135.1:267,218-267,278:-1)Alignment	0.8852	0.7606	n/a	100	Yes
Nothobranchius furzeri	35	1-to-1	MIR34A (ENSNFUG00015022235)Compare Regions (sgr15:17,679,968-17,680,032:-1)Alignment	0.8769	0.5182	n/a	100	Yes	0	0	0	0	0	0	0	0	0	0	0	0	0	0
Xiphophorus maculatus	36	1-to-1	MIR34A (ENSXMAG00000020606)Compare Regions (1:13,432,144-13,432,208:-1)Alignment	0.8769	0.5182	n/a	97.73	Yes	0	0	0	0	0	0	0	1-to-1	mir1-1 (ENSXMAG00000020423)Compare Regions (1:4,857,901-4,857,961:-1)Alignment	0.8852	0.7606	n/a	100	Yes
Poecilia reticulata	37	1-to-1	MIR34A (ENSPREG00000015056)Compare Regions (LG7:10,599,718-10,599,782:1)Alignment	0.8769	0.5182	n/a	97.73	Yes	0	0	0	0	0	0	0	1-to-1	mir1-1 (ENSPREG00000004649)Compare Regions (LG7:3,493,072-3,493,132:-1)Alignment	0.8852	0.7606	n/a	100	Yes
Oryzias javanicus	38	1-to-1	MIR34A (ENSOJAG00000007905)Compare Regions (7:12,046,442-12,046,506:-1)Alignment	0.8769	0.5182	n/a	100	Yes	0	0	0	0	0	0	0	1-to-1	mir1-1 (ENSOJAG00000010566)Compare Regions (7:6,158,213-6,158,308:1)Alignment	0.6354	0.8592	n/a	95.83	Yes
Oryzias latipes	39	1-to-1	MIR34A (ENSORLG00000020911)Compare Regions (7:10,519,322-10,519,386:-1)Alignment	0.8769	0.5182	n/a	99.55	Yes	0	0	0	0	0	0	0	1-to-1	ola-mir-1-1 (ENSORLG00000021181)Compare Regions (7:5,398,833-5,398,933:1)Alignment	0.604	0.8592	n/a	92.57	Yes
Oryzias melastigma	40	1-to-1	MIR34A (ENSOMEG00000021537)Compare Regions (NVQA01000024.1:12,141,190-12,141,254:-1)Alignment	0.8769	0.5182	n/a	100	Yes	0	0	0	0	0	0	0	1-to-1	mir1-1 (ENSOMEG00000009334)Compare Regions (NVQA01000024.1:6,540,466-6,540,561:1)Alignment	0.6354	0.8592	n/a	95.83	Yes
Latimeria chalumnae	41	1-to-1	MIR34A (ENSLACG00000020467)Compare Regions (JH126562.1:1,219,501-1,219,604:1)Alignment	0.7885	0.7455	n/a	98.18	Yes	0	0	0	0	0	0	0	1-to-1	MIR1-1 (ENSLACG00000021292)Compare Regions (JH126883.1:1,364,520-1,364,606:1)Alignment	0.7126	0.8732	n/a	100	Yes
Xenopus tropicalis	42	1-to-1	xtr-mir-34a (ENSXETG00000029207)Compare Regions (7:89,756,753-89,756,848:-1)Alignment	0.8333	0.7273	n/a	n/a	Yes	0	0	0	0	0	0	0	1-to-1	xtr-mir-1a-2 (ENSXETG00000028982)Compare Regions (10:4,972,398-4,972,468:1)Alignment	0.8732	0.8732	n/a	n/a	Yes
Salvator merianae	43	0	0	0	0	0	0	0	0	0	0	0	0	0	0	1-to-1	MIR1-1 (ENSSMRG00000012643)Compare Regions (QVOM01000050.1:8,312,692-8,312,780:1)Alignment	0.7079	0.8873	n/a	100	Yes
Anolis carolinensis	44	1-to-1	aca-mir-34b (ENSACAG00000020220)Compare Regions (GL343701.1:93,368-93,439:-1)Alignment	0.8889	0.5818	n/a	n/a	No	0	0	0	0	0	0	0	1-to-1	aca-mir-1a-2 (ENSACAG00000042767)Compare Regions (4:151,823,196-151,823,285:1)Alignment	0.7	0.8873	n/a	n/a	No
Naja naja	45	0	0	0	0	0	0	0	0	0	0	0	0	0	0	1-to-1	MIR1-1 (ENSNNAG00000001014)Compare Regions (3:12,046,828-12,046,904:-1)Alignment	0.7662	0.831	n/a	100	Yes
Laticauda laticaudata	46	0	0	0	0	0	0	0	0	0	0	0	0	0	0	1-to-1	MIR1-1 (ENSLLTG00000008935)Compare Regions (BHFT01027237.1:4,692-4,768:-1)Alignment	0.7662	0.831	n/a	100	Yes
Pseudonaja textilis	47	0	0	0	0	0	0	0	0	0	0	0	0	0	0	1-to-1	MIR1-1 (ENSPTXG00000013215)Compare Regions (ULFR01000009.1:5,102,195-5,102,271:-1)Alignment	0.7662	0.831	n/a	100	Yes
Notechis scutatus	48	0	0	0	0	0	0	0	0	0	0	0	0	0	0	1-to-1	MIR1-1 (ENSNSUG00000014064)Compare Regions (ULFQ01000011.1:532,520-532,596:-1)Alignment	0.7662	0.831	n/a	100	Yes
Gopherus evgoodei	49	0	0	0	0	0	0	0	0	0	0	0	0	0	0	1-to-1	MIR1-1 (ENSGEVG00005006914)Compare Regions (14:8,065,569-8,065,640:-1)Alignment	0.8472	0.8592	n/a	100	Yes
Pelodiscus sinensis	50	0	0	0	0	0	0	0	0	0	0	0	0	0	0	1-to-1	MIR1-1 (ENSPSIG00000020247)Compare Regions (JH209542.1:3,457,743-3,457,831:1)Alignment	0.7416	0.9296	n/a	100	Yes
Struthio camelus australis	51	0	0	0	0	0	0	0	0	0	0	0	0	0	0	1-to-1	MIR1-1 (ENSSCUG00000002782)Compare Regions (KL205686.1:2,411,447-2,411,517:1)Alignment	0.9014	0.9014	n/a	100	Yes
Geospiza fortis	52	0	0	0	0	0	0	0	0	0	0	0	0	0	0	1-to-1	MIR1-1 (ENSGFOG00000009705)Compare Regions (JH739927.1:310,422-310,493:1)Alignment	0.8472	0.8592	n/a	100	Yes
Ficedula albicollis	53	0	0	0	0	0	0	0	0	0	0	0	0	0	0	1-to-1	ENSFALG00000015536Compare Regions (20:10,198,025-10,198,096:-1)Alignment	0.8472	0.8592	n/a	n/a	No
Parus major	54	0	0	0	0	0	0	0	0	0	0	0	0	0	0	1-to-1	MIR1-1 (ENSPMJG00000007388)Compare Regions (20:9,545,834-9,545,905:-1)Alignment	0.8472	0.8592	n/a	100	Yes
Taeniopygia guttata	55	1-to-1	MIR34A (ENSTGUG00000017867)Compare Regions (21:696,973-697,054:-1)Alignment	0.9756	0.7273	n/a	99.09	Yes	0	0	0	0	0	0	0	1-to-1	tgu-mir-1-1 (ENSTGUG00000017758)Compare Regions (20:9,774,767-9,774,838:-1)Alignment	0.8472	0.8592	n/a	100	Yes
Serinus canaria	56	0	0	0	0	0	0	0	0	0	0	0	0	0	0	1-to-1	MIR1-1 (ENSSCAG00000014908)Compare Regions (HG009230.1:8,167,090-8,167,161:-1)Alignment	0.8472	0.8592	n/a	100	Yes
Anas platyrhynchos platyrhynchos	57	1-to-1	MIR34A (ENSAPLG00000000135)Compare Regions (22:3,943,616-3,943,724:-1)Alignment	0.9174	0.9091	n/a	99.55	Yes	0	0	0	0	0	0	0	1-to-1	MIR1-1 (ENSAPLG00000000086)Compare Regions (21:9,694,895-9,694,965:-1)Alignment	0.9014	0.9014	n/a	100	Yes
Anser brachyrhynchus	58	0	0	0	0	0	0	0	0	0	0	0	0	0	0	1-to-1	MIR1-1 (ENSABRG00000005615)Compare Regions (NXHY01000011.1:9,363,838-9,363,908:1)Alignment	0.9014	0.9014	n/a	100	Yes
Coturnix japonica	59	1-to-1	MIR34A (ENSCJPG00005011414)Compare Regions (21:2,777,296-2,777,404:-1)Alignment	0.9174	0.9091	n/a	99.55	Yes	0	0	0	0	0	0	0	1-to-1	MIR1-1 (ENSCJPG00005003075)Compare Regions (20:7,277,377-7,277,447:1)Alignment	0.9014	0.9014	n/a	100	Yes
Gallus gallus	60	1-to-1	gga-mir-34a (ENSGALG00010022141)Compare Regions (21:3,262,662-3,262,770:-1)Alignment	0.9174	0.9091	n/a	99.55	Yes	0	0	0	0	0	0	0	1-to-1	gga-mir-1a-1 (ENSGALG00010025408)Compare Regions (20:8,467,375-8,467,445:1)Alignment	0.9014	0.9014	n/a	100	Yes
Meleagris gallopavo	61	1-to-1	MIR34A (ENSMGAG00000000492)Compare Regions (23:2,041,318-2,041,426:-1)Alignment	0.9174	0.9091	n/a	n/a	Yes	0	0	0	0	0	0	0	1-to-1	ENSMGAG00000000083Compare Regions (22:7,181,474-7,181,544:1)Alignment	0.9014	0.9014	n/a	n/a	No
Monodelphis domestica	62	1-to-1	mdo-mir-34a (ENSMODG00000022426)Compare Regions (4:433,575,257-433,575,367:1)Alignment	0.9459	0.9545	n/a	100	Yes	0	0	0	0	0	0	0	1-to-1	mdo-mir-1-2 (ENSMODG00000025916)Compare Regions (1:476,676,455-476,676,515:-1)Alignment	0.9508	0.8169	n/a	100	Yes
Sarcophilus harrisii	63	0	0	0	0	0	0	0	0	0	0	0	0	0	0	1-to-1	ENSSHAG00000019783Compare Regions (2:242,085,814-242,085,874:1)Alignment	0.9508	0.8169	n/a	n/a	No
Vombatus ursinus	64	1-to-1	MIR34A (ENSVURG00010024151)Compare Regions (UNPS02014932.1:7,673,127-7,673,237:1)Alignment	0.9369	0.9455	n/a	100	Yes	0	0	0	0	0	0	0	1-to-1	MIR1-1 (ENSVURG00010017758)Compare Regions (UNPS02000580.1:7,389,893-7,389,953:-1)Alignment	0.9508	0.8169	n/a	100	Yes
Phascolarctos cinereus	65	0	0	0	0	0	0	0	0	0	0	0	0	0	0	1-to-1	MIR1-1 (ENSPCIG00000017196)Compare Regions (MSTS01000012.1:9,640,771-9,640,831:1)Alignment	0.9508	0.8169	n/a	100	Yes
Notamacropus eugenii	66	1-to-1	MIR34A (ENSMEUG00000017842)Compare Regions (Scaffold5537:24,668-24,777:1)Alignment	0.9091	0.9091	n/a	100	Yes	0	0	0	0	0	0	0	0	0	0	0	0	0	0
Choloepus hoffmanni	67	1-to-1	MIR34A (ENSCHOG00000015391)Compare Regions (scaffold_241332:667-775:-1)Alignment	0.9358	0.9273	n/a	100	Yes	1-to-1	MIR335 (ENSCHOG00000014907)Compare Regions (GeneScaffold_1683:8,121-8,178:1)Alignment	1	0.617	n/a	100	Yes	0	0	0	0	0	0	0
Dasypus novemcinctus	68	1-to-1	MIR34A (ENSDNOG00000046483)Compare Regions (JH570376.1:123,075-123,185:-1)Alignment	0.955	0.9636	n/a	100	Yes	1-to-1	dno-mir-335 (ENSDNOG00000027185)Compare Regions (JH567583.1:27,016-27,073:-1)Alignment	1	0.617	n/a	100	Yes	0	0	0	0	0	0	0
Procavia capensis	69	1-to-1	MIR34A (ENSPCAG00000019939)Compare Regions (scaffold_43286:8,631-8,696:-1)Alignment	0.9545	0.5727	n/a	100	Yes	1-to-1	MIR335 (ENSPCAG00000019255)Compare Regions (GeneScaffold_1629:23,296-23,381:1)Alignment	0.8721	0.7979	n/a	100	Yes	0	0	0	0	0	0	0
Echinops telfairi	70	1-to-1	MIR34A (ENSETEG00000021082)Compare Regions (scaffold_39612:1,343-1,444:-1)Alignment	0.8922	0.8273	n/a	100	Yes	0	0	0	0	0	0	0	0	0	0	0	0	0	0
Loxodonta africana	71	1-to-1	MIR34A (ENSLAFG00000024564)Compare Regions (scaffold_26:13,394,663-13,394,728:1)Alignment	0.9545	0.5727	n/a	100	Yes	1-to-1	MIR335 (ENSLAFG00000028765)Compare Regions (scaffold_5:99,864,012-99,864,096:1)Alignment	0.9176	0.8298	n/a	100	Yes	1-to-1	MIR1-1 (ENSLAFG00000030296)Compare Regions (scaffold_121:1,592,541-1,592,646:-1)Alignment	0.6509	0.9718	n/a	100	Yes
Equus caballus	72	1-to-1	eca-mir-34a (ENSECAG00000025441)Compare Regions (2:42,156,753-42,156,815:1)Alignment	0.9365	0.5364	n/a	100	Yes	1-to-1	MIR335 (ENSECAG00000026261)Compare Regions (4:85,156,063-85,156,151:1)Alignment	1	0.9468	n/a	100	Yes	1-to-1	eca-mir-1-2 (ENSECAG00000026126)Compare Regions (22:49,406,936-49,407,011:1)Alignment	0.9211	0.9859	n/a	100	Yes
Equus asinus	73	1-to-1	MIR34A (ENSEASG00005021185)Compare Regions (5:8,255,271-8,255,333:-1)Alignment	0.9365	0.5364	n/a	n/a	Yes	1-to-1	MIR335 (ENSEASG00005008854)Compare Regions (1:17,186,839-17,186,914:-1)Alignment	1	0.8085	n/a	n/a	Yes	1-to-1	MIR1-1 (ENSEASG00005023203)Compare Regions (15:48,706,753-48,706,828:1)Alignment	0.9211	0.9859	n/a	n/a	Yes
Erinaceus europaeus	74	1-to-1	MIR34A (ENSEEUG00000016122)Compare Regions (scaffold_281491:5,498-5,608:1)Alignment	0.964	0.9727	n/a	100	Yes	1-to-1	MIR335 (ENSEEUG00000016216)Compare Regions (scaffold_341993:39,025-39,120:1)Alignment	0.9375	0.9574	n/a	100	Yes	0	0	0	0	0	0	0
Sorex araneus	75	0	0	0	0	0	0	0	1-to-1	MIR335 (ENSSARG00000014656)Compare Regions (GeneScaffold_1528:4,807-4,864:1)Alignment	1	0.617	n/a	100	Yes	0	0	0	0	0	0	0
Pteropus vampyrus	76	1-to-1	MIR34A (ENSPVAG00000025505)Compare Regions (GeneScaffold_3761:93,953-94,063:-1)Alignment	0.964	0.9727	n/a	100	Yes	1-to-1	MIR335 (ENSPVAG00000026833)Compare Regions (scaffold_12609:12,815-12,872:-1)Alignment	1	0.617	n/a	100	Yes	0	0	0	0	0	0	0
Myotis lucifugus	77	0	0	0	0	0	0	0	1-to-1	MIR335 (ENSMLUG00000017840)Compare Regions (GL429813:6,255,858-6,255,937:-1)Alignment	0.975	0.8298	n/a	100	Yes	0	0	0	0	0	0	0
Rhinolophus ferrumequinum	78	1-to-1	MIR34A (ENSRFEG00010012888)Compare Regions (9:6,006,896-6,006,961:-1)Alignment	0.9545	0.5727	n/a	100	Yes	1-to-1	MIR335 (ENSRFEG00010013500)Compare Regions (26:16,137,862-16,137,947:-1)Alignment	1	0.9149	n/a	100	Yes	0	0	0	0	0	0	0
Felis catus	79	1-to-1	MIR34A (ENSFCAG00000016610)Compare Regions (C1:6,400,651-6,400,716:-1)Alignment	0.9545	0.5727	n/a	100	Yes	1-to-1	MIR335 (ENSFCAG00000023082)Compare Regions (A2:148,301,849-148,301,940:1)Alignment	0.9674	0.9468	n/a	100	Yes	0	0	0	0	0	0	0
Panthera pardus	80	1-to-1	MIR34A (ENSPPRG00000014310)Compare Regions (KV860309.1:7,577,047-7,577,157:-1)Alignment	0.964	0.9727	n/a	100	Yes	1-to-1	MIR335 (ENSPPRG00000013734)Compare Regions (KV860295.1:9,829,558-9,829,649:1)Alignment	0.9783	0.9574	n/a	100	Yes	1-to-1	MIR1-1 (ENSPPRG00000014255)Compare Regions (KV860377.1:1,849,928-1,849,995:-1)Alignment	0.9853	0.9437	n/a	100	Yes
Panthera leo	81	0	0	0	0	0	0	0	1-to-1	MIR335 (ENSPLOG00000018284)Compare Regions (A3:140,159,644-140,159,735:1)Alignment	0.9674	0.9468	n/a	100	Yes	0	0	0	0	0	0	0
Panthera tigris altaica	82	1-to-1	MIR34A (ENSPTIG00000002039)Compare Regions (KE721708.1:2,743,369-2,743,479:-1)Alignment	0.964	0.9727	n/a	100	Yes	1-to-1	MIR335 (ENSPTIG00000003055)Compare Regions (KE721703.1:1,761,324-1,761,415:1)Alignment	0.9783	0.9574	n/a	100	Yes	0	0	0	0	0	0	0
Mustela putorius furo	83	1-to-1	MIR34A (ENSMPUG00000022624)Compare Regions (GL897035.1:583,813-583,878:1)Alignment	0.9545	0.5727	n/a	100	Yes	1-to-1	MIR335 (ENSMPUG00000022242)Compare Regions (GL896904.1:9,724,762-9,724,841:-1)Alignment	0.975	0.8298	n/a	100	Yes	0	0	0	0	0	0	0
Neogale vison	84	0	0	0	0	0	0	0	0	0	0	0	0	0	0	0	0	0	0	0	0	0
Ailuropoda melanoleuca	85	0	0	0	0	0	0	0	1-to-1	MIR335 (ENSAMEG00000020811)Compare Regions (1:190,970,339-190,970,424:1)Alignment	0.9767	0.8936	n/a	n/a	Yes	0	0	0	0	0	0	0
Ursus maritimus	86	0	0	0	0	0	0	0	1-to-1	MIR335 (ENSUMAG00000009381)Compare Regions (KK498719.1:11,894,223-11,894,308:1)Alignment	0.9767	0.8936	n/a	100	Yes	0	0	0	0	0	0	0
Ursus americanus	87	0	0	0	0	0	0	0	1-to-1	MIR335 (ENSUAMG00000001338)Compare Regions (LZNR01092264.1:2,620-2,705:1)Alignment	0.9767	0.8936	n/a	100	Yes	0	0	0	0	0	0	0
Canis lupus familiaris	88	1-to-1	MIR34A (ENSCAFG00845028749)Compare Regions (5:62,712,027-62,712,092:-1)Alignment	0.9545	0.5727	n/a	100	Yes	1-to-1	MIR335 (ENSCAFG00845017155)Compare Regions (14:6,209,119-6,209,204:-1)Alignment	0.9767	0.8936	n/a	100	Yes	1-to-1	ENSCAFG00845017357Compare Regions (24:47,351,556-47,351,614:1)Alignment	1	0.831	n/a	0	No
Canis lupus dingo	89	1-to-many	ENSCAFG00020007061Compare Regions (QKWQ01002225.1:26,477,250-26,477,315:1)Alignment	0.9545	0.5727	n/a	100	Yes	1-to-1	MIR335 (ENSCAFG00020023447)Compare Regions (QKWQ01001282.1:21,324,490-21,324,575:1)Alignment	0.9767	0.8936	n/a	100	Yes	1-to-1	MIR1-1 (ENSCAFG00020000936)Compare Regions (QKWQ01002044.1:46,762,545-46,762,603:1)Alignment	1	0.831	n/a	100	Yes
Vulpes vulpes	90	1-to-1	MIR34A (ENSVVUG00000026227)Compare Regions (NBDQ01000052.1:7,328,639-7,328,704:1)Alignment	0.9545	0.5727	n/a	100	Yes	1-to-1	MIR335 (ENSVVUG00000012668)Compare Regions (NBDQ01000084.1:5,485,318-5,485,401:1)Alignment	0.9881	0.883	n/a	100	Yes	0	0	0	0	0	0	0
Vicugna pacos	91	0	0	0	0	0	0	0	1-to-1	MIR335 (ENSVPAG00000016255)Compare Regions (scaffold_4532:9,773-9,847:-1)Alignment	1	0.7979	n/a	100	Yes	0	0	0	0	0	0	0
Camelus dromedarius	92	1-to-1	MIR34A (ENSCDRG00005011998)Compare Regions (13:6,550,989-6,551,054:-1)Alignment	0.9545	0.5727	n/a	100	Yes	1-to-1	MIR335 (ENSCDRG00005001261)Compare Regions (7:66,072,435-66,072,492:1)Alignment	1	0.617	n/a	100	Yes	0	0	0	0	0	0	0
Balaenoptera musculus	93	0	0	0	0	0	0	0	1-to-1	MIR335 (ENSBMSG00010020640)Compare Regions (9:22,822,224-22,822,309:-1)Alignment	1	0.9149	n/a	100	Yes	1-to-1	MIR1-1 (ENSBMSG00010011322)Compare Regions (15:1,270,803-1,270,878:-1)Alignment	0.9079	0.9718	n/a	100	Yes
Physeter catodon	94	0	0	0	0	0	0	0	1-to-1	MIR335 (ENSPCTG00005000521)Compare Regions (5:22,523,742-22,523,821:-1)Alignment	0.975	0.8298	n/a	100	Yes	1-to-1	MIR1-1 (ENSPCTG00005011040)Compare Regions (14:1,236,095-1,236,170:1)Alignment	0.9079	0.9718	n/a	100	Yes
Tursiops truncatus	95	1-to-1	MIR34A (ENSTTRG00000021727)Compare Regions (scaffold_112635:58,067-58,177:-1)Alignment	0.9459	0.9545	n/a	100	Yes	1-to-1	MIR335 (ENSTTRG00000024171)Compare Regions (scaffold_87099:17,833-17,890:-1)Alignment	1	0.617	n/a	100	Yes	0	0	0	0	0	0	0
Phocoena sinus	96	0	0	0	0	0	0	0	1-to-1	MIR335 (ENSPSNG00000012041)Compare Regions (9:22,204,591-22,204,670:-1)Alignment	0.975	0.8298	n/a	100	Yes	1-to-1	MIR1-1 (ENSPSNG00000021467)Compare Regions (15:1,278,985-1,279,060:-1)Alignment	0.9079	0.9718	n/a	100	Yes
Delphinapterus leucas	97	0	0	0	0	0	0	0	1-to-1	MIR335 (ENSDLEG00000010450)Compare Regions (ML702082.1:22,156,154-22,156,233:-1)Alignment	0.975	0.8298	n/a	100	Yes	1-to-1	MIR1-1 (ENSDLEG00000006856)Compare Regions (ML702046.1:1,293,319-1,293,394:-1)Alignment	0.9079	0.9718	n/a	100	Yes
Monodon monoceros	98	0	0	0	0	0	0	0	1-to-1	MIR335 (ENSMMNG00015007316)Compare Regions (SIHG01006962.1:83,244,977-83,245,062:1)Alignment	1	0.9149	n/a	100	Yes	1-to-1	MIR1-1 (ENSMMNG00015003041)Compare Regions (SIHG01006955.1:1,287,032-1,287,107:-1)Alignment	0.9079	0.9718	n/a	100	Yes
Moschus moschiferus	99	0	0	0	0	0	0	0	1-to-1	MIR335 (ENSMMSG00000016917)Compare Regions (PVHU020000316.1:18,919,030-18,919,121:-1)Alignment	0.9674	0.9468	n/a	100	Yes	0	0	0	0	0	0	0
Cervus hanglu yarkandensis	100	1-to-1	MIR34A (ENSCHYG00000014577)Compare Regions (14:40,680,816-40,680,922:1)Alignment	0.9252	0.9	n/a	100	Yes	1-to-1	MIR335 (ENSCHYG00000022961)Compare Regions (18:88,007,597-88,007,676:1)Alignment	0.975	0.8298	n/a	100	Yes	1-to-1	MIR1-1 (ENSCHYG00000024936)Compare Regions (23:51,407,716-51,407,808:-1)Alignment	0.7419	0.9718	n/a	100	Yes
Capra hircus	101	1-to-1	chi-mir-34a (ENSCHIG00000009251)Compare Regions (16:42,803,786-42,803,895:1)Alignment	0.9545	0.9545	n/a	100	Yes	1-to-1	chi-mir-335 (ENSCHIG00000001223)Compare Regions (4:25,905,766-25,905,856:-1)Alignment	0.978	0.9468	n/a	100	Yes	1-to-1	MIR1 (ENSCHIG00000009296)Compare Regions (13:54,063,801-54,063,871:-1)Alignment	0.9718	0.9718	n/a	100	Yes
Ovis aries	102	1-to-1	MIR34A (ENSOARG00020018406)Compare Regions (12:47,711,493-47,711,599:1)Alignment	0.9252	0.9	n/a	100	Yes	1-to-1	MIR335 (ENSOARG00020000786)Compare Regions (4:103,058,844-103,058,935:1)Alignment	0.9674	0.9468	n/a	100	Yes	1-to-1	MIR1-1 (ENSOARG00020005691)Compare Regions (13:57,101,360-57,101,452:-1)Alignment	0.7419	0.9718	n/a	100	Yes
Bison bison bison	103	1-to-1	MIR34A (ENSBBBG00000006909)Compare Regions (KN265004.1:4,434,007-4,434,113:1)Alignment	0.9252	0.9	n/a	100	Yes	1-to-1	MIR335 (ENSBBBG00000002807)Compare Regions (KN265212.1:7,001,473-7,001,564:-1)Alignment	0.9674	0.9468	n/a	100	Yes	0	0	0	0	0	0	0
Bos mutus	104	1-to-1	MIR34A (ENSBMUG00000001547)Compare Regions (JH880823.1:2,291,404-2,291,510:-1)Alignment	0.9252	0.9	n/a	100	Yes	1-to-1	MIR335 (ENSBMUG00000023997)Compare Regions (JH882442.1:1,588,443-1,588,534:1)Alignment	0.9674	0.9468	n/a	100	Yes	0	0	0	0	0	0	0
Bos indicus x Bos taurus	105	1-to-1	MIR34A (ENSBIXG00005018730)Compare Regions (16:43,643,182-43,643,288:1)Alignment	0.9252	0.9	n/a	100	Yes	1-to-1	MIR335 (ENSBIXG00005004418)Compare Regions (4:25,487,991-25,488,082:-1)Alignment	0.9674	0.9468	n/a	100	Yes	1-to-1	MIR1-1 (ENSBIXG00005020882)Compare Regions (13:28,679,421-28,679,513:1)Alignment	0.7419	0.9718	n/a	100	Yes
Bos taurus	106	1-to-1	bta-mir-34a (ENSBTAG00000029924)Compare Regions (16:44,308,925-44,309,031:1)Alignment	0.9252	0.9	n/a	100	Yes	1-to-1	bta-mir-335 (ENSBTAG00000029800)Compare Regions (4:94,255,083-94,255,174:1)Alignment	0.9674	0.9468	n/a	100	Yes	1-to-1	MIR1-1 (ENSBTAG00000029790)Compare Regions (13:54,745,896-54,745,988:-1)Alignment	0.7419	0.9718	n/a	100	Yes
Bos grunniens	107	1-to-1	MIR34A (ENSBGRG00000011388)Compare Regions (14:41,457,180-41,457,286:1)Alignment	0.9252	0.9	n/a	100	Yes	1-to-1	MIR335 (ENSBGRG00000005636)Compare Regions (4:28,046,994-28,047,085:-1)Alignment	0.9674	0.9468	n/a	100	Yes	1-to-1	MIR1-1 (ENSBGRG00000020928)Compare Regions (12:47,769,315-47,769,407:-1)Alignment	0.7419	0.9718	n/a	100	Yes
Tupaia belangeri	108	0	0	0	0	0	0	0	1-to-1	MIR335 (ENSTBEG00000018006)Compare Regions (scaffold_120512:13,535-13,592:-1)Alignment	1	0.617	n/a	100	Yes	0	0	0	0	0	0	0
Otolemur garnettii	109	0	0	0	0	0	0	0	1-to-1	MIR335 (ENSOGAG00000017451)Compare Regions (GL873812.1:26,454-26,533:-1)Alignment	0.975	0.8298	n/a	100	Yes	0	0	0	0	0	0	0
Microcebus murinus	110	1-to-1	MIR34A (ENSMICG00000034066)Compare Regions (2:63,119,863-63,119,971:1)Alignment	0.9358	0.9273	n/a	100	Yes	1-to-1	MIR335 (ENSMICG00000018412)Compare Regions (11:21,016,495-21,016,586:-1)Alignment	0.9891	0.9681	n/a	100	Yes	1-to-1	MIR1-1 (ENSMICG00000019255)Compare Regions (18:55,665,194-55,665,264:1)Alignment	0.9859	0.9859	n/a	100	Yes
Prolemur simus	111	0	0	0	0	0	0	0	1-to-1	MIR335 (ENSPSMG00000025881)Compare Regions (MPIZ01000167.1:3,625-3,710:-1)Alignment	1	0.9149	n/a	100	Yes	0	0	0	0	0	0	0
Propithecus coquereli	112	0	0	0	0	0	0	0	1-to-1	MIR335 (ENSPCOG00000009255)Compare Regions (KQ029394.1:5,614,116-5,614,207:1)Alignment	0.9783	0.9574	n/a	100	Yes	0	0	0	0	0	0	0
Carlito syrichta	113	0	0	0	0	0	0	0	1-to-1	MIR335 (ENSTSYG00000035927)Compare Regions (KE930357.1:44,642-44,733:-1)Alignment	0.9783	0.9574	n/a	100	Yes	0	0	0	0	0	0	0
Aotus nancymaae	114	0	0	0	0	0	0	0	1-to-1	MIR335 (ENSANAG00000005516)Compare Regions (KZ196472.1:11,334,556-11,334,647:1)Alignment	1	0.9787	n/a	100	Yes	0	0	0	0	0	0	0
Saimiri boliviensis boliviensis	115	0	0	0	0	0	0	0	1-to-1	MIR335 (ENSSBOG00000000892)Compare Regions (JH378107.1:5,683,209-5,683,300:-1)Alignment	1	0.9787	n/a	100	Yes	0	0	0	0	0	0	0
Callithrix jacchus	116	0	0	0	0	0	0	0	1-to-1	cja-mir-335 (ENSCJAG00000030095)Compare Regions (8:114,006,188-114,006,263:-1)Alignment	1	0.8085	n/a	100	Yes	0	0	0	0	0	0	0
Nomascus leucogenys	117	1-to-1	MIR34A (ENSNLEG00000025395)Compare Regions (24:9,097,432-9,097,540:-1)Alignment	0.9725	0.9636	n/a	100	Yes	1-to-1	MIR335 (ENSNLEG00000021912)Compare Regions (13:81,647,063-81,647,154:1)Alignment	1	0.9787	n/a	100	Yes	1-to-1	MIR1-1 (ENSNLEG00000025582)Compare Regions (13:1,736,096-1,736,166:-1)Alignment	1	1	n/a	100	Yes
Pongo abelii	118	1-to-1	MIR34A (ENSPPYG00000021320)Compare Regions (1:219,528,110-219,528,219:1)Alignment	1	1	n/a	100	Yes	1-to-1	MIR335 (ENSPPYG00000037994)Compare Regions (7:116,412,559-116,412,660:1)Alignment	0.8922	0.9681	n/a	100	Yes	0	0	0	0	0	0	0
Gorilla gorilla gorilla	119	1-to-1	ggo-mir-34a (ENSGGOG00000032985)Compare Regions (1:8,834,473-8,834,582:-1)Alignment	1	1	n/a	100	Yes	1-to-1	MIR335 (ENSGGOG00000032937)Compare Regions (7:129,881,943-129,882,033:1)Alignment	1	0.9681	n/a	100	Yes	1-to-1	MIR1-1 (ENSGGOG00000038412)Compare Regions (CABD030164758.1:1,640-1,710:1)Alignment	1	1	n/a	100	Yes
Pan troglodytes	120	1-to-1	ptr-mir-34a (ENSPTRG00000027692)Compare Regions (1:8,482,192-8,482,301:-1)Alignment	1	1	n/a	100	Yes	1-to-1	ptr-mir-335 (ENSPTRG00000027604)Compare Regions (7:135,040,241-135,040,334:1)Alignment	1	1	n/a	100	Yes	1-to-1	ptr-mir-1-1 (ENSPTRG00000027588)Compare Regions (20:64,662,319-64,662,389:1)Alignment	1	1	n/a	100	Yes
Pan paniscus	121	1-to-1	ppa-mir-34a (ENSPPAG00000020691)Compare Regions (1:9,141,308-9,141,417:-1)Alignment	1	1	n/a	100	Yes	1-to-1	MIR335 (ENSPPAG00000017537)Compare Regions (7:134,978,363-134,978,456:1)Alignment	1	1	n/a	100	Yes	1-to-1	MIR1-1 (ENSPPAG00000021192)Compare Regions (20:60,237,354-60,237,424:1)Alignment	1	1	n/a	100	Yes
Rhinopithecus roxellana	122	0	0	0	0	0	0	0	1-to-1	MIR335 (ENSRROG00000008351)Compare Regions (KN297983.1:3,531,616-3,531,707:1)Alignment	1	0.9787	n/a	100	Yes	0	0	0	0	0	0	0
Rhinopithecus bieti	123	0	0	0	0	0	0	0	1-to-1	MIR335 (ENSRBIG00000013682)Compare Regions (MCGX01003374.1:3,117,479-3,117,568:1)Alignment	1	0.9574	n/a	100	Yes	0	0	0	0	0	0	0
Chlorocebus sabaeus	124	1-to-1	MIR34A (ENSCSAG00000026947)Compare Regions (20:122,612,312-122,612,421:1)Alignment	0.9727	0.9727	n/a	100	Yes	1-to-1	MIR335 (ENSCSAG00000025824)Compare Regions (21:99,131,302-99,131,393:1)Alignment	1	0.9787	n/a	100	Yes	1-to-1	MIR1-1 (ENSCSAG00000027701)Compare Regions (2:1,679,186-1,679,262:-1)Alignment	0.9221	1	n/a	100	Yes
Cercocebus atys	125	0	0	0	0	0	0	0	1-to-1	MIR335 (ENSCATG00000019419)Compare Regions (KQ011029.1:28,940,887-28,940,978:1)Alignment	1	0.9787	n/a	100	Yes	0	0	0	0	0	0	0
Mandrillus leucophaeus	126	0	0	0	0	0	0	0	1-to-1	MIR335 (ENSMLEG00000019302)Compare Regions (KN977250.1:4,439,432-4,439,523:-1)Alignment	1	0.9787	n/a	100	Yes	0	0	0	0	0	0	0
Macaca nemestrina	127	0	0	0	0	0	0	0	1-to-1	MIR335 (ENSMNEG00000005889)Compare Regions (KQ008339.1:14,130,370-14,130,461:-1)Alignment	1	0.9787	n/a	100	Yes	0	0	0	0	0	0	0
Macaca fascicularis	128	1-to-1	MIR34A (ENSMFAG00000005907)Compare Regions (1:215,339,322-215,339,431:1)Alignment	0.9727	0.9727	n/a	100	Yes	1-to-1	MIR335 (ENSMFAG00000017022)Compare Regions (3:157,853,591-157,853,692:1)Alignment	0.8922	0.9681	n/a	100	Yes	1-to-1	MIR1-1 (ENSMFAG00000006221)Compare Regions (10:94,949,060-94,949,136:1)Alignment	0.9221	1	n/a	100	Yes
Macaca mulatta	129	1-to-1	mml-mir-34a (ENSMMUG00000026899)Compare Regions (1:215,342,661-215,342,770:1)Alignment	0.9727	0.9727	n/a	100	Yes	1-to-1	MIR335 (ENSMMUG00000027018)Compare Regions (3:156,796,355-156,796,456:1)Alignment	0.8922	0.9681	n/a	100	Yes	1-to-1	mml-mir-1-1 (ENSMMUG00000026864)Compare Regions (10:97,708,605-97,708,681:1)Alignment	0.9221	1	n/a	100	Yes
Oryctolagus cuniculus	130	0	0	0	0	0	0	0	1-to-1	ocu-mir-335 (ENSOCUG00000018815)Compare Regions (7:14,144,944-14,145,001:-1)Alignment	1	0.617	n/a	100	Yes	0	0	0	0	0	0	0
Ochotona princeps	131	1-to-1	MIR34A (ENSOPRG00000017840)Compare Regions (GeneScaffold_4048:8,026-8,136:-1)Alignment	0.9459	0.9545	n/a	100	Yes	0	0	0	0	0	0	0	0	0	0	0	0	0	0
Dipodomys ordii	132	1-to-1	Mir34a (ENSDORG00000020887)Compare Regions (KN672352.1:5,348,867-5,348,968:-1)Alignment	0.8529	0.7909	n/a	100	Yes	1-to-1	Mir335 (ENSDORG00000020084)Compare Regions (KN672631.1:319,023-319,108:-1)Alignment	0.9419	0.8617	n/a	100	Yes	0	0	0	0	0	0	0
Cavia porcellus	133	1-to-1	MIR34A (ENSCPOG00000016984)Compare Regions (DS562880.1:24,334,335-24,334,436:1)Alignment	0.8824	0.8182	n/a	100	Yes	1-to-1	MIR335 (ENSCPOG00000016979)Compare Regions (DS562866.1:50,759,594-50,759,687:1)Alignment	0.9681	0.9681	n/a	100	Yes	1-to-1	MIR1-1 (ENSCPOG00000022673)Compare Regions (DS562974.1:1,571,467-1,571,543:-1)Alignment	0.8831	0.9577	n/a	100	Yes
Chinchilla lanigera	134	1-to-1	MIR34A (ENSCLAG00000021156)Compare Regions (JH721946.1:4,159,659-4,159,760:1)Alignment	0.8922	0.8273	n/a	100	Yes	1-to-1	MIR335 (ENSCLAG00000021239)Compare Regions (JH721939.1:11,125,984-11,126,071:1)Alignment	0.9659	0.9043	n/a	100	Yes	0	0	0	0	0	0	0
Octodon degus	135	0	0	0	0	0	0	0	1-to-1	MIR335 (ENSODEG00000021892)Compare Regions (JH651675.1:6,639,461-6,639,554:1)Alignment	0.9574	0.9574	n/a	100	Yes	0	0	0	0	0	0	0
Heterocephalus glaber	136	1-to-1	MIR34A (ENSHGLG00000022611)Compare Regions (JH602131.1:3,097,936-3,098,037:1)Alignment	0.8922	0.8273	n/a	100	Yes	1-to-1	MIR335 (ENSHGLG00000022598)Compare Regions (JH602096.1:5,806,990-5,807,083:-1)Alignment	0.9681	0.9681	n/a	100	Yes	0	0	0	0	0	0	0
Sciurus vulgaris	137	0	0	0	0	0	0	0	1-to-1	MIR335 (ENSSVLG00005022693)Compare Regions (8:23,891,834-23,891,891:-1)Alignment	1	0.617	n/a	100	Yes	1-to-1	MIR1-1 (ENSSVLG00005003505)Compare Regions (2:203,002,650-203,002,725:1)Alignment	0.9211	0.9859	n/a	100	Yes
Ictidomys tridecemlineatus	138	1-to-1	MIR34A (ENSSTOG00000016686)Compare Regions (JH393433.1:3,297,326-3,297,427:-1)Alignment	0.902	0.8364	n/a	100	Yes	1-to-1	MIR335 (ENSSTOG00000023592)Compare Regions (JH393389.1:4,791,477-4,791,570:-1)Alignment	0.9787	0.9787	n/a	100	Yes	0	0	0	0	0	0	0
Marmota marmota marmota	139	1-to-1	MIR34A (ENSMMMG00000017389)Compare Regions (CZRN01000074.1:2,793,909-2,793,974:1)Alignment	0.9545	0.5727	n/a	100	Yes	1-to-1	MIR335 (ENSMMMG00000013304)Compare Regions (CZRN01000036.1:19,671,062-19,671,147:-1)Alignment	1	0.9149	n/a	100	Yes	0	0	0	0	0	0	0
Urocitellus parryii	140	1-to-1	MIR34A (ENSUPAG00010001731)Compare Regions (QVIC01000193.1:714,925-714,990:-1)Alignment	0.9545	0.5727	n/a	100	Yes	1-to-1	MIR335 (ENSUPAG00010002793)Compare Regions (QVIC01000110.1:1,538,438-1,538,523:1)Alignment	1	0.9149	n/a	100	Yes	0	0	0	0	0	0	0
Jaculus jaculus	141	1-to-1	Mir34a (ENSJJAG00000005690)Compare Regions (JH725459.1:24,468,979-24,469,080:1)Alignment	0.8725	0.8091	n/a	100	Yes	1-to-1	Mir335 (ENSJJAG00000000745)Compare Regions (JH725477.1:17,003,671-17,003,759:-1)Alignment	0.9551	0.9043	n/a	100	Yes	0	0	0	0	0	0	0
Nannospalax galili	142	0	0	0	0	0	0	0	1-to-1	Mir335 (ENSNGAG00000003371)Compare Regions (KL203089.1:84,198-84,293:-1)Alignment	0.9271	0.9468	n/a	100	Yes	0	0	0	0	0	0	0
Peromyscus maniculatus bairdii	143	0	0	0	0	0	0	0	1-to-1	Mir335 (ENSPEMG00000001104)Compare Regions (3:44,075,393-44,075,486:1)Alignment	0.9149	0.9149	n/a	100	Yes	1-to-1	Mir1a-1 (ENSPEMG00000001268)Compare Regions (4:153,100,363-153,100,421:1)Alignment	1	0.831	n/a	100	Yes
Microtus ochrogaster	144	1-to-1	Mir34a (ENSMOCG00000007994)Compare Regions (10:82,859,860-82,859,956:-1)Alignment	0.9175	0.8091	n/a	100	Yes	1-to-1	Mir335 (ENSMOCG00000007330)Compare Regions (JH996434.1:7,374,885-7,374,976:1)Alignment	0.913	0.8936	n/a	100	Yes	1-to-1	Mir1a-1 (ENSMOCG00000008506)Compare Regions (LG8:1,462,429-1,462,505:-1)Alignment	0.8571	0.9296	n/a	100	Yes
Mesocricetus auratus	145	0	0	0	0	0	0	0	1-to-1	Mir335 (ENSMAUG00000004087)Compare Regions (KB708347.1:431,257-431,354:1)Alignment	0.898	0.9362	n/a	100	Yes	0	0	0	0	0	0	0
Cricetulus griseus	146	1-to-1	Mir34a (ENSCGRG00001007116)Compare Regions (scaffold_2:6,320,775-6,320,876:-1)Alignment	0.8824	0.8182	n/a	100	Yes	1-to-1	Mir335 (ENSCGRG00001001750)Compare Regions (scaffold_14:32,427,201-32,427,298:1)Alignment	0.9082	0.9468	n/a	100	Yes	1-to-1	Mir1a-1 (ENSCGRG00001007746)Compare Regions (scaffold_74:27,379-27,455:1)Alignment	0.8442	0.9155	n/a	100	Yes
Rattus norvegicus	147	1-to-1	Mir34a (ENSRNOG00000035623)Compare Regions (5:160,533,002-160,533,103:1)Alignment	0.8627	0.8	n/a	0	No	1-to-1	rno-mir-335 (ENSRNOG00000068719)Compare Regions (4:59,357,769-59,357,866:1)Alignment	0.898	0.9362	n/a	100	Yes	1-to-1	Mir1b (ENSRNOG00000057048)Compare Regions (3:167,487,117-167,487,201:1)Alignment	0.8118	0.9718	n/a	100	Yes
Mus pahari	148	1-to-1	Mir34a (MGP_PahariEiJ_G0007585)Compare Regions (6:101,010,866-101,010,967:1)Alignment	0.8529	0.7909	n/a	100	Yes	1-to-1	Mir335 (MGP_PahariEiJ_G0007128)Compare Regions (2:50,281,169-50,281,266:1)Alignment	0.8878	0.9255	n/a	100	Yes	1-to-1	Mir1a-1 (MGP_PahariEiJ_G0007391)Compare Regions (3:162,664,800-162,664,876:1)Alignment	0.8831	0.9577	n/a	100	Yes
Mus spretus	149	1-to-1	Mir34a (MGP_SPRETEiJ_G0008324)Compare Regions (4:146,353,946-146,354,047:1)Alignment	0.8529	0.7909	n/a	100	Yes	1-to-1	Mir335 (MGP_SPRETEiJ_G0008418)Compare Regions (6:27,954,311-27,954,408:1)Alignment	0.8673	0.9043	n/a	100	Yes	1-to-1	Mir1a-1 (MGP_SPRETEiJ_G0008177)Compare Regions (2:181,053,582-181,053,658:1)Alignment	0.8831	0.9577	n/a	100	Yes
Mus caroli	150	1-to-1	Mir34a (MGP_CAROLIEiJ_G0007923)Compare Regions (4:139,954,297-139,954,398:1)Alignment	0.8627	0.8	n/a	100	Yes	1-to-1	Mir335 (MGP_CAROLIEiJ_G0008014)Compare Regions (6:25,604,749-25,604,846:1)Alignment	0.8673	0.9043	n/a	100	Yes	1-to-1	Mir1a-1 (MGP_CAROLIEiJ_G0007786)Compare Regions (2:169,921,520-169,921,596:1)Alignment	0.8831	0.9577	n/a	100	Yes
Mus musculus	151	1-to-1	Mir34a (ENSMUSG00000065493)Compare Regions (4:150,152,911-150,153,012:1)Alignment	0.8529	0.7909	n/a	100	Yes	1-to-1	Mir335 (ENSMUSG00000065501)Compare Regions (6:30,741,298-30,741,395:1)Alignment	0.8673	0.9043	n/a	100	Yes	1-to-1	Mir1a-1 (ENSMUSG00000070144)Compare Regions (2:180,030,841-180,030,917:1)Alignment	0.8831	0.9577	n/a	100	Yes
