# Supplementary material for: Gene expression networks regulated by human personality
Source: Mol Psychiatry. 2024 Mar 4;29(7):2241–60. doi: 10.1038/s41380-024-02484-x (PMC11408262; doi:10.1038/s41380-024-02484-x)
Supplement: Supplementary file 30 — Supplementary Table S23 [file 41380_2024_2484_MOESM30_ESM.xlsx]

## Sheet: Sheet1
Species where the three TCMIN hub-miRNAS are present
				hsa-mir-34a-5p						hsa-mir-335-5p						hsa-mir-1-3p
Species	Class	Order	Suborder	hsa-mir-34a-5p Type	hsa-mir-34a-5p Orthologue	hsa-mir-34a-5p Target %id	hsa-mir-34a-5p Query %id	hsa-mir-34a-5p WGA Coverage	hsa-mir-34a-5p High Confidence	hsa-mir-335-5p Type	hsa-mir-335-5p Orthologue	hsa-mir-335-5p Target %id	hsa-mir-335-5p Query %id	hsa-mir-335-5p WGA Coverage	hsa-mir-335-5p High Confidence	hsa-mir-1-3p Type	hsa-mir-1-3p Orthologue	hsa-mir-1-3p Target %id	hsa-mir-1-3p Query %id	hsa-mir-1-3p WGA Coverage	hsa-mir-1-3p High Confidence
Pan troglodytes	Mammalia	Primates	Haplorhini/ Hominidae	1-to-1	ptr-mir-34a (ENSPTRG00000027692)Compare Regions (1:8,482,192-8,482,301:-1)Alignment	1	1	100	Yes	1-to-1	ptr-mir-335 (ENSPTRG00000027604)Compare Regions (7:135,040,241-135,040,334:1)Alignment	1	1	100	Yes	1-to-1	ptr-mir-1-1 (ENSPTRG00000027588)Compare Regions (20:64,662,319-64,662,389:1)Alignment	1	1	100	Yes
Pan paniscus	Mammalia	Primates	Haplorhini/ Hominidae	1-to-1	ppa-mir-34a (ENSPPAG00000020691)Compare Regions (1:9,141,308-9,141,417:-1)Alignment	1	1	100	Yes	1-to-1	MIR335 (ENSPPAG00000017537)Compare Regions (7:134,978,363-134,978,456:1)Alignment	1	1	100	Yes	1-to-1	MIR1-1 (ENSPPAG00000021192)Compare Regions (20:60,237,354-60,237,424:1)Alignment	1	1	100	Yes
Gorilla gorilla gorilla	Mammalia	Primates	Haplorhini/ Hominidae	1-to-1	ggo-mir-34a (ENSGGOG00000032985)Compare Regions (1:8,834,473-8,834,582:-1)Alignment	1	1	100	Yes	1-to-1	MIR335 (ENSGGOG00000032937)Compare Regions (7:129,881,943-129,882,033:1)Alignment	1	0.9681	100	Yes	1-to-1	MIR1-1 (ENSGGOG00000038412)Compare Regions (CABD030164758.1:1,640-1,710:1)Alignment	1	1	100	Yes
Chlorocebus sabaeus	Mammalia	Primates	Haplorhini/Similiformes	1-to-1	MIR34A (ENSCSAG00000026947)Compare Regions (20:122,612,312-122,612,421:1)Alignment	0.9727	0.9727	100	Yes	1-to-1	MIR335 (ENSCSAG00000025824)Compare Regions (21:99,131,302-99,131,393:1)Alignment	1	0.9787	100	Yes	1-to-1	MIR1-1 (ENSCSAG00000027701)Compare Regions (2:1,679,186-1,679,262:-1)Alignment	0.9221	1	100	Yes
Macaca fascicularis	Mammalia	Primates	Haplorhini/Similiformes	1-to-1	MIR34A (ENSMFAG00000005907)Compare Regions (1:215,339,322-215,339,431:1)Alignment	0.9727	0.9727	100	Yes	1-to-1	MIR335 (ENSMFAG00000017022)Compare Regions (3:157,853,591-157,853,692:1)Alignment	0.8922	0.9681	100	Yes	1-to-1	MIR1-1 (ENSMFAG00000006221)Compare Regions (10:94,949,060-94,949,136:1)Alignment	0.9221	1	100	Yes
Macaca mulatta	Mammalia	Primates	Haplorhini/Similiformes	1-to-1	mml-mir-34a (ENSMMUG00000026899)Compare Regions (1:215,342,661-215,342,770:1)Alignment	0.9727	0.9727	100	Yes	1-to-1	MIR335 (ENSMMUG00000027018)Compare Regions (3:156,796,355-156,796,456:1)Alignment	0.8922	0.9681	100	Yes	1-to-1	mml-mir-1-1 (ENSMMUG00000026864)Compare Regions (10:97,708,605-97,708,681:1)Alignment	0.9221	1	100	Yes
Panthera pardus	Mammalia	Carnivora	Felifornia	1-to-1	MIR34A (ENSPPRG00000014310)Compare Regions (KV860309.1:7,577,047-7,577,157:-1)Alignment	0.964	0.9727	100	Yes	1-to-1	MIR335 (ENSPPRG00000013734)Compare Regions (KV860295.1:9,829,558-9,829,649:1)Alignment	0.9783	0.9574	100	Yes	1-to-1	MIR1-1 (ENSPPRG00000014255)Compare Regions (KV860377.1:1,849,928-1,849,995:-1)Alignment	0.9853	0.9437	100	Yes
Nomascus leucogenys	Mammalia	Primates	Haplorhini/Similiformes	1-to-1	MIR34A (ENSNLEG00000025395)Compare Regions (24:9,097,432-9,097,540:-1)Alignment	0.9725	0.9636	100	Yes	1-to-1	MIR335 (ENSNLEG00000021912)Compare Regions (13:81,647,063-81,647,154:1)Alignment	1	0.9787	100	Yes	1-to-1	MIR1-1 (ENSNLEG00000025582)Compare Regions (13:1,736,096-1,736,166:-1)Alignment	1	1	100	Yes
Capra hircus	Mammalia	Artiodactyla	Bovidae	1-to-1	chi-mir-34a (ENSCHIG00000009251)Compare Regions (16:42,803,786-42,803,895:1)Alignment	0.9545	0.9545	100	Yes	1-to-1	chi-mir-335 (ENSCHIG00000001223)Compare Regions (4:25,905,766-25,905,856:-1)Alignment	0.978	0.9468	100	Yes	1-to-1	MIR1 (ENSCHIG00000009296)Compare Regions (13:54,063,801-54,063,871:-1)Alignment	0.9718	0.9718	100	Yes
Microcebus murinus	Mammalia	Primates	Strepsirrhini	1-to-1	MIR34A (ENSMICG00000034066)Compare Regions (2:63,119,863-63,119,971:1)Alignment	0.9358	0.9273	100	Yes	1-to-1	MIR335 (ENSMICG00000018412)Compare Regions (11:21,016,495-21,016,586:-1)Alignment	0.9891	0.9681	100	Yes	1-to-1	MIR1-1 (ENSMICG00000019255)Compare Regions (18:55,665,194-55,665,264:1)Alignment	0.9859	0.9859	100	Yes
Ovis aries	Mammalia	Artiodactyla	Bovidae	1-to-1	MIR34A (ENSOARG00020018406)Compare Regions (12:47,711,493-47,711,599:1)Alignment	0.9252	0.9	100	Yes	1-to-1	MIR335 (ENSOARG00020000786)Compare Regions (4:103,058,844-103,058,935:1)Alignment	0.9674	0.9468	100	Yes	1-to-1	MIR1-1 (ENSOARG00020005691)Compare Regions (13:57,101,360-57,101,452:-1)Alignment	0.7419	0.9718	100	Yes
Bos indicus x Bos taurus	Mammalia	Artiodactyla	Bovidae	1-to-1	MIR34A (ENSBIXG00005018730)Compare Regions (16:43,643,182-43,643,288:1)Alignment	0.9252	0.9	100	Yes	1-to-1	MIR335 (ENSBIXG00005004418)Compare Regions (4:25,487,991-25,488,082:-1)Alignment	0.9674	0.9468	100	Yes	1-to-1	MIR1-1 (ENSBIXG00005020882)Compare Regions (13:28,679,421-28,679,513:1)Alignment	0.7419	0.9718	100	Yes
Bos taurus	Mammalia	Artiodactyla	Bovidae	1-to-1	bta-mir-34a (ENSBTAG00000029924)Compare Regions (16:44,308,925-44,309,031:1)Alignment	0.9252	0.9	100	Yes	1-to-1	bta-mir-335 (ENSBTAG00000029800)Compare Regions (4:94,255,083-94,255,174:1)Alignment	0.9674	0.9468	100	Yes	1-to-1	MIR1-1 (ENSBTAG00000029790)Compare Regions (13:54,745,896-54,745,988:-1)Alignment	0.7419	0.9718	100	Yes
Bos grunniens	Mammalia	Artiodactyla	Bovidae	1-to-1	MIR34A (ENSBGRG00000011388)Compare Regions (14:41,457,180-41,457,286:1)Alignment	0.9252	0.9	100	Yes	1-to-1	MIR335 (ENSBGRG00000005636)Compare Regions (4:28,046,994-28,047,085:-1)Alignment	0.9674	0.9468	100	Yes	1-to-1	MIR1-1 (ENSBGRG00000020928)Compare Regions (12:47,769,315-47,769,407:-1)Alignment	0.7419	0.9718	100	Yes
Cervus hanglu yarkandensis	Mammalia	Artiodactyla	Cervidae	1-to-1	MIR34A (ENSCHYG00000014577)Compare Regions (14:40,680,816-40,680,922:1)Alignment	0.9252	0.9	100	Yes	1-to-1	MIR335 (ENSCHYG00000022961)Compare Regions (18:88,007,597-88,007,676:1)Alignment	0.975	0.8298	100	Yes	1-to-1	MIR1-1 (ENSCHYG00000024936)Compare Regions (23:51,407,716-51,407,808:-1)Alignment	0.7419	0.9718	100	Yes
Cavia porcellus	Mammalia	Rodentia	Caviidae	1-to-1	MIR34A (ENSCPOG00000016984)Compare Regions (DS562880.1:24,334,335-24,334,436:1)Alignment	0.8824	0.8182	100	Yes	1-to-1	MIR335 (ENSCPOG00000016979)Compare Regions (DS562866.1:50,759,594-50,759,687:1)Alignment	0.9681	0.9681	100	Yes	1-to-1	MIR1-1 (ENSCPOG00000022673)Compare Regions (DS562974.1:1,571,467-1,571,543:-1)Alignment	0.8831	0.9577	100	Yes
Cricetulus griseus	Mammalia	Rodentia	Cricetidae	1-to-1	Mir34a (ENSCGRG00001007116)Compare Regions (scaffold_2:6,320,775-6,320,876:-1)Alignment	0.8824	0.8182	100	Yes	1-to-1	Mir335 (ENSCGRG00001001750)Compare Regions (scaffold_14:32,427,201-32,427,298:1)Alignment	0.9082	0.9468	100	Yes	1-to-1	Mir1a-1 (ENSCGRG00001007746)Compare Regions (scaffold_74:27,379-27,455:1)Alignment	0.8442	0.9155	100	Yes
Microtus ochrogaster	Mammalia	Rodentia	Cricetidae	1-to-1	Mir34a (ENSMOCG00000007994)Compare Regions (10:82,859,860-82,859,956:-1)Alignment	0.9175	0.8091	100	Yes	1-to-1	Mir335 (ENSMOCG00000007330)Compare Regions (JH996434.1:7,374,885-7,374,976:1)Alignment	0.913	0.8936	100	Yes	1-to-1	Mir1a-1 (ENSMOCG00000008506)Compare Regions (LG8:1,462,429-1,462,505:-1)Alignment	0.8571	0.9296	100	Yes
Rattus norvegicus	Mammalia	Rodentia	Muridae	1-to-1	Mir34a (ENSRNOG00000035623)Compare Regions (5:160,533,002-160,533,103:1)Alignment	0.8627	0.8	0	No	1-to-1	rno-mir-335 (ENSRNOG00000068719)Compare Regions (4:59,357,769-59,357,866:1)Alignment	0.898	0.9362	100	Yes	1-to-1	Mir1b (ENSRNOG00000057048)Compare Regions (3:167,487,117-167,487,201:1)Alignment	0.8118	0.9718	100	Yes
Mus caroli	Mammalia	Rodentia	Muridae	1-to-1	Mir34a (MGP_CAROLIEiJ_G0007923)Compare Regions (4:139,954,297-139,954,398:1)Alignment	0.8627	0.8	100	Yes	1-to-1	Mir335 (MGP_CAROLIEiJ_G0008014)Compare Regions (6:25,604,749-25,604,846:1)Alignment	0.8673	0.9043	100	Yes	1-to-1	Mir1a-1 (MGP_CAROLIEiJ_G0007786)Compare Regions (2:169,921,520-169,921,596:1)Alignment	0.8831	0.9577	100	Yes
Mus pahari	Mammalia	Rodentia	Muridae	1-to-1	Mir34a (MGP_PahariEiJ_G0007585)Compare Regions (6:101,010,866-101,010,967:1)Alignment	0.8529	0.7909	100	Yes	1-to-1	Mir335 (MGP_PahariEiJ_G0007128)Compare Regions (2:50,281,169-50,281,266:1)Alignment	0.8878	0.9255	100	Yes	1-to-1	Mir1a-1 (MGP_PahariEiJ_G0007391)Compare Regions (3:162,664,800-162,664,876:1)Alignment	0.8831	0.9577	100	Yes
Mus spretus	Mammalia	Rodentia	Muridae	1-to-1	Mir34a (MGP_SPRETEiJ_G0008324)Compare Regions (4:146,353,946-146,354,047:1)Alignment	0.8529	0.7909	100	Yes	1-to-1	Mir335 (MGP_SPRETEiJ_G0008418)Compare Regions (6:27,954,311-27,954,408:1)Alignment	0.8673	0.9043	100	Yes	1-to-1	Mir1a-1 (MGP_SPRETEiJ_G0008177)Compare Regions (2:181,053,582-181,053,658:1)Alignment	0.8831	0.9577	100	Yes
Mus musculus	Mammalia	Rodentia	Muridae	1-to-1	Mir34a (ENSMUSG00000065493)Compare Regions (4:150,152,911-150,153,012:1)Alignment	0.8529	0.7909	100	Yes	1-to-1	Mir335 (ENSMUSG00000065501)Compare Regions (6:30,741,298-30,741,395:1)Alignment	0.8673	0.9043	100	Yes	1-to-1	Mir1a-1 (ENSMUSG00000070144)Compare Regions (2:180,030,841-180,030,917:1)Alignment	0.8831	0.9577	100	Yes
Canis lupus familiaris	Mammalia	Carnivora	Canidae	1-to-1	MIR34A (ENSCAFG00845028749)Compare Regions (5:62,712,027-62,712,092:-1)Alignment	0.9545	0.5727	100	Yes	1-to-1	MIR335 (ENSCAFG00845017155)Compare Regions (14:6,209,119-6,209,204:-1)Alignment	0.9767	0.8936	100	Yes	1-to-1	ENSCAFG00845017357Compare Regions (24:47,351,556-47,351,614:1)Alignment	1	0.831	0	No
Canis lupus dingo	Mammalia	Carnivora	Canidae	1-to-many	ENSCAFG00020007061Compare Regions (QKWQ01002225.1:26,477,250-26,477,315:1)Alignment	0.9545	0.5727	100	Yes	1-to-1	MIR335 (ENSCAFG00020023447)Compare Regions (QKWQ01001282.1:21,324,490-21,324,575:1)Alignment	0.9767	0.8936	100	Yes	1-to-1	MIR1-1 (ENSCAFG00020000936)Compare Regions (QKWQ01002044.1:46,762,545-46,762,603:1)Alignment	1	0.831	100	Yes
Loxodonta africana	Mammalia	Proboscidea	Elephantidae	1-to-1	MIR34A (ENSLAFG00000024564)Compare Regions (scaffold_26:13,394,663-13,394,728:1)Alignment	0.9545	0.5727	100	Yes	1-to-1	MIR335 (ENSLAFG00000028765)Compare Regions (scaffold_5:99,864,012-99,864,096:1)Alignment	0.9176	0.8298	100	Yes	1-to-1	MIR1-1 (ENSLAFG00000030296)Compare Regions (scaffold_121:1,592,541-1,592,646:-1)Alignment	0.6509	0.9718	100	Yes
Equus caballus	Mammalia	Perissodactyla	Equidae	1-to-1	eca-mir-34a (ENSECAG00000025441)Compare Regions (2:42,156,753-42,156,815:1)Alignment	0.9365	0.5364	100	Yes	1-to-1	MIR335 (ENSECAG00000026261)Compare Regions (4:85,156,063-85,156,151:1)Alignment	1	0.9468	100	Yes	1-to-1	eca-mir-1-2 (ENSECAG00000026126)Compare Regions (22:49,406,936-49,407,011:1)Alignment	0.9211	0.9859	100	Yes
Equus asinus	Mammalia	Perissodactyla	Equidae	1-to-1	MIR34A (ENSEASG00005021185)Compare Regions (5:8,255,271-8,255,333:-1)Alignment	0.9365	0.5364	n/a	Yes	1-to-1	MIR335 (ENSEASG00005008854)Compare Regions (1:17,186,839-17,186,914:-1)Alignment	1	0.8085	n/a	Yes	1-to-1	MIR1-1 (ENSEASG00005023203)Compare Regions (15:48,706,753-48,706,828:1)Alignment	0.9211	0.9859	n/a	Yes
